# Supplementary material for: Insights into the Superoxide Dismutase Gene Family and Its Roles in Dendrobium catenatum under Abiotic Stresses
Source: Plants (Basel). 2020 Oct 28;9(11):1452. doi: 10.3390/plants9111452 (PMC7693223; doi:10.3390/plants9111452)
Supplement: Supplementary file 1 [file plants-09-01452-s001.zip]

Archive with 6 entries (6 files):
- Table 1.doc
- Table 2..doc
- Table S1.txt
- Table S2.xls
- Table S3.xls
- Table S4.doc
