# Supplementary material for: Insights into the Superoxide Dismutase Gene Family and Its Roles in Dendrobium catenatum under Abiotic Stresses
Source: Plants (Basel). 2020 Oct 28;9(11):1452. doi: 10.3390/plants9111452 (PMC7693223; doi:10.3390/plants9111452)
Supplement: Supplementary file 1 [file plants-09-01452-s001.zip › Table S1.txt]

>AthFSD1
MAASSAVTANYVLKPPPFALDALEPHMSKQTLEFHWGKHHRAYVDNLKKQVLGTELEGKPLEHIIHSTYNNGDLLPAFNNAAQAWNHEF
FWESMKPGGGGKPSGELLALLERDFTSYEKFYEEFNAAAATQFGAGWAWLAYSNEKLKVVKTPNAVNPLVLGSFPLLTIDVWEHAYYLDFQNRRPDYIKT
FMTNLVSWEAVSARLEAAKAASA
>AthCSD1
MAKGVAVLNSSEGVTGTIFFTQEGDGVTTVSGTVSGLKPGLHGFHVHALGDTTNGCMSTGPHFNPDGKTHGAPEDANRHAGDLGNITVG
DDGTATFTITDCQIPLTGPNSIVGRAVVVHADPDDLGKGGHELSLATGNAGGRVACGIIGLQG
>AthFSD2
MMNVAVTATPSSLLYSPLLLPSQGPNRRMQWKRNGKRRLGTKVAVSGVITAGFELKPPPYPLDALEPHMSRETLDYHWGKHHKTYVENL
NKQILGTDLDALSLEEVVLLSYNKGNMLPAFNNAAQAWNHEFFWESIQPGGGGKPTGELLRLIERDFGSFEEFLERFKSAAASNFGSGWTWLAYKANRLD
VANAVNPLPKEEDKKLVIVKTPNAVNPLVWDYSPLLTIDTWEHAYYLDFENRRAEYINTFMEKLVSWETVSTRLESAIARAVQREQEGTETEDEENPDDE
VPEVYLDSDIDVSEVD
>AthCSD2
MEAPRGNLRAVALIAGDNNVRGCLQFVQDISGTTHVTGKISGLSPGFHGFHIHSFGDTTNGCISTGPHFNPLNRVHGPPNEEERHAGDL
GNILAGSNGVAEILIKDKHIPLSGQYSILGRAVVVHADPDDLGKGGHKLSKSTGNAGSRVGCGIIGLQSSADAKL
>AthCSD3
MAATNTILAFSSPSRLLIPPSSNPSTLRSSFRGVSLNNNNLHRLQSVSFAVKAPSKALTVVSAAKKAVAVLKGTSDVEGVVTLTQDDSG
PTTVNVRITGLTPGPHGFHLHEFGDTTNGCISTGPHFNPNNMTHGAPEDECRHAGDLGNINANADGVAETTIVDNQIPLTGPNSVVGRAFVVHELKDDLG
KGGHELSLTTGNAGGRLACGVIGLTPL
>AthFSD3
MSSCVVTTSCFYTISDSSIRLKSPKLLNLSNQQRRRSLRSRGGLKVEAYYGLKTPPYPLDALEPYMSRRTLEVHWGKHHRGYVDNLNKQ
LGKDDRLYGYTMEELIKATYNNGNPLPEFNNAAQVYNHDFFWESMQPGGGDTPQKGVLEQIDKDFGSFTNFREKFTNAALTQFGSGWVWLVLKREERRLE
VVKTSNAINPLVWDDIPIICVDVWEHSYYLDYKNDRAKYINTFLNHLVSWNAAMSRMARAEAFVNLGEPNIPIA
>AthMSD2
MTTTVIIIIFVAIFATTLHDARGATMEPCLESMKTASLPDLPYAYDALEPAISEEIMRLHHQKHHQTYVTQYNKALNSLRSAMADGDHS
SVVKLQSLIKFNGGGHVNHAIFWKNLAPVHEGGGKPPHDPLASAIDAHFGSLEGLIQKMNAEGAAVQGSGWVWFGLDRELKRLVVETTANQDPLVTKGSH
LVPLIGIDVWEHAYYPQYKNARAEYLKNIWTVINWKYAADVFEKHTRDLDIN
>AthMSD1
MAIRCVASRKTLAGLKETSSRLLRIRGIQTFTLPDLPYDYGALEPAISGEIMQIHHQKHHQAYVTNYNNALEQLDQAVNKGDASTVVKL
QSAIKFNGGGHVNHSIFWKNLAPSSEGGGEPPKGSLGSAIDAHFGSLEGLVKKMSAEGAAVQGSGWVWLGLDKELKKLVVDTTANQDPLVTKGGSLVPLV
GIDVWEHAYYLQYKNVRPEYLKNVWKVINWKYASEVYEKENN
>OryCSD1
MVQVISDELRLSPLTGRALNTGQRRIYPVVPNYLDTGSSAKELGVTERRQSVTLGARALNVGWWLQLQAASLTTNTTAHRWREG
NLPEAPDSKPAGVASPPPSSSSSSPRGSPEITLTMVKAVVVLGSSEIVKGTIHFVQEGDGPTTVTGSVSGLKPGLHGFHIHALGDTTNGCMSTGPHYNPA
GKEHGAPEDETRHAGDLGNVTAGEDGVANIHVVDSQIPLTGPNSIIGRAVVVHADPDDLGKGGHELSKTTGNAGGRVACGIIGLQG
>OryCSD2
MAGKAGGLKGVALIGGAGGNSAVAGALHFFQDPSTGYTEVRGRVTGLAPGLHGFHIHSFGDTTNGCNSTGPHFNPHNKSHGAPS
DDERHVGDLGNIVANKDGVADIFIKDLQISLSGPHSILGRAVVVHADSDDLGRGGHELSKTTGNAGARIGCGIIGLRSAV
>OryMSD1
MALRTLASRKTLAAAALPLAAAAAARGVTTVALPDLPYDYGALEPAISGEIMRLHHQKHHATYVANYNKALEQLDAAVAKGDAP
AIVHLQSAIKFNGGGHVNHSIFWNNLKPISEGGGDPPHAKLGWAIDEDFGSFEALVKKMSAEGAALQGSGWVWLALDKEAKKLSVETTANQDPLVTKGAN
LVPLLGIDVWEHAYYLQYKNVRPDYLSNIWKVMNWKYAGEVYENATA
>OryCSD3
MVKAVAVLASSEGVKGTIFFSQEGDGPTSVTGSVSGLKPGLHGFHVHALGDTTNGCMSTGPHFNPTGKEHGAPQDENRHAGDLG
NITAGADGVANVNVSDSQIPLTGAHSIIGRAVVVHADPDDLGKGGHELSKTTGNAGGRVACGIIGLQG
>OryCSD4
MQAILAAAMAAQTLLFSATAPPASLFQSPSSARPFHSLRLAAGPAGAAAARALVVADATKKAVAVLKGTSQVEGVVTLTQDDQG
PTTVNVRVTGLTPGLHGFHLHEFGDTTNGCISTGPHFNPNNLTHGAPEDEVRHAGDLGNIVANAEGVAEATIVDKQIPLSGPNSVVGRAFVVHELEDDLG
KGGHELSLSTGNAGGRLACGVVGLTPL
>OryFSD1
MAFATLVGVGGLSPALFSPSRPLSCSSSTSVSAPFILRAGGGGDARRHGLRRLVTPLRGSACRGESTNSRVLQCANEANVVTED
DIVNDGIDDETASDAEMDEDAEANGDESSGTDEDASVSWIEQQPLPYPSDALEPYISKETVEQHWGVHQNIHVERLNGMIGGSEWEGMSLGQMMLSSFNE
GREAPHPPFFHAAQIWNHDFYWRSMQPGGGGKPPERLLKFINRDFGSYDGMIRQFMDAASTQFGSGWVWLCYKTSKLPHVKSRSPIPSDNYGRLVISKSP
NAINPLVWGHSPLLAIDLWEHAYYLDYEDRRSDYVSTFLEKLVSWETVESRLKKAVQRAVERDEYVSTKHIRKQLLARAKSQIRAMPQQVNGDAREQTSG
QEKSLGV
>OryFSD2
MAAFASALRVLPSPPAAVPRRLRSREQRQGCRSRRYSKVVAYYALTTPPYKLDALEPYISKRTVELHWGKHQQDYVDSLNKQLA
TSMFYGYTLEELIKEAYNNGNPLPEYNNAAQVWNHHFFWESMQPEGGGSPGRGVLQQIEKDFGSFTNFREEFIRSALSLLGSGWVWLVLKRKERKFSVVH
TQNAISPLALGDIPLINLDLWEHAYYLDYKDDRRMYVTNFIDHLVSWDTVTLRMMRAEAFVNLGEPNIPVA
>DcaCSD1

MQTILAAMAAHTVLSAAPPYASLPPPPPPASSASLFLSTFVVEYPLRISLLQSSNPAAVP
KPLAVAAAPSTKKAVAVLKGSSQVEGIVTLLQENDGSPTTVKVRVSGLTPGPHGFHVHDY
GDITNGCISTGSHFNPNKMTHGAPKDNIRHAGDLGNIFANSDGVAEATIVDAQIPLSGPT
AVIGRSFVVHELEDDLGKGGKELSLSTGNAGGRLACGVVGLTPP
>DcaCSD2

MVKAIAVLSGSEEVKGTIFFAQEGDGPTKVTGVISGLKPGLHGFHVHGFGDTTNGCLSTG
AHFNPDGKEHGAPEDENRHAGDLGNVKAGEDGTATVEVSDLQIPLTGPNSIIGRAVVVHA
DPDDLGKGGHELSKSTGNAGGRLACGIIGLQA
>DcaFSD2

MAEKRHRKMVVSEEAAVRIRQCQSALEPYMSQETVERHWGRHHREHLNSLNTHIAGSELN
EMPLEEIVLASYNKGDYLPVFTHAAQTWNHDFFWQSMKPGGGGRPSGILLQLIERDFGSF
ELFLKEFKTAALTQFGSGWVWLTYKSNRLDVGNAVNPCPSAEDNKLVVAKTPNAINPLVW
DYSPLLAIDVWEHAYYLDYENQRAEYISVFMDKLVSWDFVSSRLAMAFARDEERARKDAS
NSEEDDLVLADSAAREMFLDSDDDGAETE
>DcaCSD3

MASVPAAANAIIAAKPSCSPLLPLSPSSCPFSSALSGQPLRLQSRRFAAAVMPRRMTVVF
AKKKAVAVLKGSSKVEGVVTLVQEDDGPTTVNVRVTGLTPGSHGFHLHEFGDTTNGCIST
GAHFNPNSLTHGAPEDEVRHAGDLGNIVANDEGIAEATIVDNQIPLEGPNSVVGRAFVVH
ELEDDLGKGGHELSLTTGNAGGRLACGKLMLSTVASSFHPYS
>DcaCSD4
MSAGGNLKGVVLIASGDSGNNVVGGSLNFFEDQSTGFTHVSGKITGLSPGLHGLHIHSFG
DTTNGCNSTGPHFNPFKKLHGAPNDVERHAGDLGNVSADEHGVANVSLKDLQIPLSGPNS
ILGRALVVHADPDDLGRGGHELSKSTGNAGARIGCGIIGLQSAV
>DcaFSD1
MTLLVSPCRQFTPFPLPSHHALKLEPVSLRKPLKRRKSHGSEKSSRVLGYYGLTAPPYKL
DALEPYMSKRTLELHWGGYHHDYVESLNKQLKNSSLYGYTLEELIKTTYNNGNPLPEFNN
AAEVWNHDFFWESMQPDSDKLPWGGLLQQIEKDFGSFSNFKDEFMQSAMGLFGSGWVWLV
LKREEKRLAVVRTSNAVCPLVFDDIPLIALDMWEVTILNPYNICHCLL

>DcaMSD1
MALRASAARKTLGNWFRVGKSMAVGGLGHRQARGLQTFSLPDLPYDYGALEPAISAEIMQ
LHHQKHHQTYITNYNKALEQLDEAVNKGETAKVVHLQSAIKFNGGGHVNHSIFWKNLKPI
AEGGGEPPHSALGWAIDQNFGSLETLIQKINAEGAALQGSGWVWLALDKEAKKLRVETTA
NQDPLITKGTNFIPLLGIDVWEHAYYLQYKNVRPDYLKNIWNVINWKYAIEVYGNEVA
>DcaFSD3

MRIIEIIEKGVSYMILPALYNTANFVVSVKREEKRLAVVRTSNAVCPLVFDDIPLIALDM
WEVTILNPYNICHCLL

>PeqCSD2
MVKALAVLSGSEEVKGTIFFEQEGDGPTKVTGVISGLKPGLHGFHVHAFGDTTNGCLSTGAHFNPAGNEHGAPEDENRHAGDLGNVKAGEDGTAKVEVSDIQIPLSGPNSVIGRAVVVHADPDDLGKGGHELSKSTGNAGGRLACGVIGLQA
>PeqCSD3
MSAGGILKGVVLISGSNSGNSTVGGSLNLFEDPSTGFTHVRGKVTGLSPGLHGLHIHAFGDTTNGCNSTGPHFNPYNKLHGAPDDVERHAGDLGNVSADEHGVANVWLKDLQIPLSGPNSILGRALVVHADPDDLGRGGHELSKSTGNAGARIGCGIIGLQSAV
>PeqCSD5
MVKALAVLSGSEEVKGTIFFEQEGDGPTKVTGVISGLKPGLHGFHVHAFGDTTNGCLSTGAHFNPAGNEHGAPEDENRHAGDLGNVKAGEDGTAKVEVSDIQIPLSGPNSVIGRAVVVHADPDDLGKGTVFSFDVLIAVAFNYDDTKKESRCSD
>PeqCSD1
MAAVAFAVAAAAHNIIAAKPRCSSLLPLSSRRRPFSSALSGQPLRLRSRRLAVAAEPRLMTVVFAQKKAVAVLKGDSKVEGVVTLIQEDDGPTTVNVRVTGLTPGSHGFHLHEFGDTTNGCISTGAHFNPKGLTHGAPEDEVRHAGDLGNIVANADGIAEATIVDNQIPLEGPNSVVGRAFVVHELEDDLGKGGHELSLTTGNAGGRLACGVVGLTPLQ
>PeqCSD4
MQAILAAMAAHTVLSAVPTCAFLHPPSPPSSASLLLSTFLVEQPLRISLFQLSSPAAMPKPLAVTEATKKAVAILKGSSQVEGIVTLSQENDASPTILKVRVSGLSPGPHGFHIHDYGDISNGCISTGSHFNPNKMTHGAPEDNIRHAGDLGNIIANADGVAETTIVDAQIPLSGPTAVIGRSLVVHELEDDLGKGGKELSLSTGNAGGRLACGVVGLTHLN
>PeqFSD5
MSSAALGLVVRDVGFLPKNASRNSEGRIFWIKGSVFTSPHGLNMRPKSSTKAVRVGKRRSLGSEKSASFLCYYGLTTPPYKLDALEPFMSKRTLELHWGVYHRDCVERLNEQLKNSSLYGSTLEELVKTTYNNGNPLPEFNNAAEAWNHDFFWESMQPDSGSMPWGSLLHQIEKDFGSFSNFKDKFMESAMGLFGSGWIWLVLKREEKMLAVVRTSHAVCPLIFGDFPIISLDMWEHAYYLDYKEDRRRYVSNYMNHLVSWHSATLRIVRAEAFVNLGEPKVPSGMRA
>PeqFSD1
MRMACLASELSSSTALVHPLPHRWRSTFPRIGGTGRWPSPKILRCASINVRSYFQLIPPPYPLSSLEPYMSRETMENHWGRHHRDHLNSLNTHIAGSELNEMPLEEIILTSYNKGDFLPVFIHAAQTWNHDFFWQSMKPGGGGRPSGILLKLMERDFGSFELFLKEFKTAALTQFGSGWVWLTYKSNRLDVGNAINPCPSAEDNKLVVTKTPNAINPLVWDYSPLLAIDVWEHAYYLDYEQNQRSEYISLFMDKLVSWDFVSSRLEMALAREEERAREDASNAEEDDLVLADSDAREMFLDSDEDDAGTQ
>PeqFSD3
MRMACLASELSSSTALVHPLPHRWRSTFPRIGGTGRWPSPKILRCASINVRSYFQLIPPPYPLSSLEPYMSRETMENHWGRHHRDHLNSLNTHIAGSELNEMPLEEIILTSYNKGDFLPVFIHAAQTWNHDFFWQSMKPGGGGRPSGILLKLMERDFGSFELFLKEFKTAALTQFGSGWVWLTYKSNRLDVGNAINPCPSAEDNKLVVTKTPNAINPLVWDYSPLLAIDVWEHAYYLDYEVSSLRISVLSTYLCLWTS
>PeqMSD1
MALRASASRKTLGFWSSVGKSMAVGGLGHRQSRALQTFTLPDLPYDYSALEPAISAEIMQIHHQKHHQTYITNYNKALEQLEEAVNKGDSSKVVHLQSAIKFNGGGHVNHSIFWNNLKPTTEGGGEPPHSTLGWAIDQDFGSLENLIKKINAEGAALQGSGWVWLALDKEAKKLRVETTANQDPLVTKGANYVPLLGIDVWEHAYYLQYKNVRPDYLKNIWSVINWKYAIEVYENEIA
>PeqFSD2
MRMACLASELSSSTALVHPLPHRWRSTFPRIGGTGRWPSPKILRCASINVRSYFQLIPPPYPLSSLEPYMSRETMENHWGRHHRDHLNSLNTHIAGSELNEMPLEEIILTSYNKGDFLPVFIHAAQTWNHDFFWQSMKPGGGGRPSGILLKLMERDFGSFELFLKEFKTAALTQFGSGWVWLTYKSNRLDVGNAINPCPSAEDNKLVVTKTPNAINPLVWDYSPLLAIDVWEHAYYLDYENQRSEYISLFMDKLVSWDFVSSRLEMALAREEERAREDASNAEEDDLVLADSDAREMFLDSDEDDAGTQ
>PeqFSD4
MSSAALGLVVRDVGFLPKNASRNSEGRIFWIKGSVFTSPHGLNMRPKSSTKAVRVGKRRSLGSEKSASFLCYYGLTTPPYKLDALEPFMSKRTLELHWGVYHRDCVERLNKQLKNSSLYGSTLEELVKTTYNNGNPLPEFNNAAEAWNHDFFWESMQPDSGSMPWGSLLHQIEKDFGSFSNFKDKFMESAMGLFGSGWIWLVLKREEKMLAVVRTSHAVCPLIFGDFPIISLDMWEHAYYLDYKEDRRRYVSNYMNHLVSWHSATLRIVRAEAFVNLGEPKVPSGMRA
>AshCSD1
MEAILGAIAAHSVLAAAPLYPLPTSPHPSSARLFLSSLLAEHPLRLSLLRSSAAVAAPKPLALAADGVSKKAVAVLKGISDVQGVVSLIQENDGPTTVKIRVTGLTPGPHGFHLHEFGDTTNGCISTGAHFNPNKMVHGAPEDDVRHAGDLGNIFANSSGVAEVTIVDKQIPLSGPNGVIGRSFVVHELEDDLGKGGTELSLSTGNAGGRLACGVVGLTSVQ
>AshCSD2
MVKAVAVLSGSEDVKGTIFFTQEGDGSTTVTGTISGLKPGLHGFHVHALGDTTNGCLSTGAHFNPAAKEHGAPEDENRHAGDLGNIIVGEDGAATVEVVDSQIPLTGPNSIIGRAVVVHTDPDDLGKGGHELSKSTGNAGGRLACGSVRAY
>AshCSD3
MSCYLLTGVHPVYLEGPHFNPYKKFHGAPNDEERHAGDLGNILAGSDEKADYLFVYSPKIPLSGPNSILGRAVVVHSDPDDLGRGGHELSKSTGNAGGRIGCGSGSQSTNANQNKVKTGGKIGKPLHSQEDANKEASLGLKPRRMQWNISECNGESGSSIYPRPSGK
>AshCSD4
MAAAAAASSNAVIAARPAHSPLLPLLSGRRPFCSALAGQQLRRRSSQRLAATPVHRRLTVFAATKKAVAVLKGNSQVEGVVTLTQEDDGPTTVNVRVTGLIPGLHGFHLHEYGDTTNGCISTGAHFNPNGLTHGAPEDEVRHAGDLGNIDANDDGVAEATIVDNQIPLSGPNSVVGRAFVVHELVDDLGKGGHELSLTTGNAGGRLACGKQLPVRVLQYKIARSEFYFQQLCKMTLNDLE
>AshFSD1
MALGFLTAKTLGLGFRARGAAPALGLGFGQSRSLHTVELPDLPYDYAALEPTISAEIMQLHHQKHHQAYVNNYNTAQEQLEEALNKGDVSKVVHLQSAIKFNGGGHINHSIFWQNLKPSKEGGGDPPHGALGWAVDQDFRSLEVLIQKMNAEGAALQGSGWVWLALDKESKKLRVETTANQDPLVTKGANFVPLLGIDVWEHAYYLQYKNVKPDYLKNIWTVINWKYASQVYENEVV
>AshFSD2
MASSPATLLLSPGGRASQPSLPLASHGLRLAPLNLPRTPKKMESCCSGNSAKVIAYYGLTTPPYELNALEPYMSKRTLELHWERHHREHVESLNKQLRNSSLYGYTMLELIKVTYNNGNPLPEFNNAAEVWNHDFFWESMHPDGGKLPWGGLLQQIEKDFGSYSNFKDEFMHSALGLFGSGWVWLILKREEKRLAVMKTSNAICPLVFDDIPILALDLWEHAYYLDYKDDRETYIRNFINHLVCWHSATVRIVRAEAFVNLGEPKIPVA
>AshFSD3
MPLENIILSSYNKGDTLPVFIHAAQTWNHDFFWQSMKPGGGGRPSGVLLQLIERDFGSFEEMLNKFKTAALTQFGSGWAWLAYKANRLDVGNAVNPCPTEEDNKLVIAKTPNAVNPLIWDYSPLLTIDVWEVCTYMSNI
