# Supplementary material for: Insights into the Superoxide Dismutase Gene Family and Its Roles in Dendrobium catenatum under Abiotic Stresses
Source: Plants (Basel). 2020 Oct 28;9(11):1452. doi: 10.3390/plants9111452 (PMC7693223; doi:10.3390/plants9111452)
Supplement: Supplementary file 1 [file plants-09-01452-s001.zip › Table S2.xls]

## Sheet: Sheet1
Gene ID	Name	Sequence	Start	Length	Position	Species	Annotation
DcaCSD1	A-box	CCGTCC	1146	6	-	Petroselinum crispum	cis-acting regulatory element
DcaCSD1	P-box	CCTTTTG	1377	7	-	Oryza sativa	gibberellin-responsive element
DcaCSD1	TGACG-motif	TGACG	300	5	+	Hordeum vulgare	cis-acting regulatory element involved in the MeJA-responsiveness
DcaCSD1	TGACG-motif	TGACG	321	5	+	Hordeum vulgare	cis-acting regulatory element involved in the MeJA-responsiveness
DcaCSD1	Box 4	ATTAAT	244	6	+	Petroselinum crispum	part of a conserved DNA module involved in light responsiveness
DcaCSD1	Box 4	ATTAAT	856	6	+	Petroselinum crispum	part of a conserved DNA module involved in light responsiveness
DcaCSD1	Box 4	ATTAAT	1542	6	-	Petroselinum crispum	part of a conserved DNA module involved in light responsiveness
DcaCSD1	Box 4	ATTAAT	1546	6	-	Petroselinum crispum	part of a conserved DNA module involved in light responsiveness
DcaCSD1	Box 4	ATTAAT	1780	6	-	Petroselinum crispum	part of a conserved DNA module involved in light responsiveness
DcaCSD1	WUN-motif	AAATTACTA	79	9	+	Nicotiana glutinosa
DcaCSD1	WUN-motif	AAATTTCTT	1041	9	-	Nicotiana glutinosa
DcaCSD1	Myb	TAACTG	357	6	-	Arabidopsis thaliana
DcaCSD1	Myb	CAACTG	1214	6	+	Arabidopsis thaliana
DcaCSD1	I-box	AAGATAAGGCT	989	10	+	Gossypium hirsutum	part of a light responsive element
DcaCSD1	STRE	AGGGG	814	5	-	Arabidopsis thaliana
DcaCSD1	STRE	AGGGG	1916	5	+	Arabidopsis thaliana
DcaCSD1	MYB-like sequence	TAACCA	164	6	-	Arabidopsis thaliana
DcaCSD1	AuxRE	TGTCTCAATAAG	757	11	+	Glycine max	part of an auxin-responsive element
DcaCSD1	TATA-box	TATA	1	4	+	Arabidopsis thaliana	core promoter element around -30 of transcription start
DcaCSD1	TATA-box	ATATAT	5	6	+	Brassica napus	core promoter element around -30 of transcription start
DcaCSD1	TATA-box	TATA	6	4	+	Arabidopsis thaliana	core promoter element around -30 of transcription start
DcaCSD1	TATA-box	TATA	273	4	+	Arabidopsis thaliana	core promoter element around -30 of transcription start
DcaCSD1	TATA-box	TATAA	360	5	-	Arabidopsis thaliana	core promoter element around -30 of transcription start
DcaCSD1	TATA-box	TATA	361	4	+	Arabidopsis thaliana	core promoter element around -30 of transcription start
DcaCSD1	TATA-box	ATTATA	528	6	+	Brassica napus	core promoter element around -30 of transcription start
DcaCSD1	TATA-box	TATAA	529	5	-	Arabidopsis thaliana	core promoter element around -30 of transcription start
DcaCSD1	TATA-box	TATA	530	4	+	Arabidopsis thaliana	core promoter element around -30 of transcription start
DcaCSD1	TATA-box	TATA	721	4	+	Arabidopsis thaliana	core promoter element around -30 of transcription start
DcaCSD1	TATA-box	TATA	830	4	+	Arabidopsis thaliana	core promoter element around -30 of transcription start
DcaCSD1	TATA-box	TATA	896	4	+	Arabidopsis thaliana	core promoter element around -30 of transcription start
DcaCSD1	TATA-box	TATA	904	4	+	Arabidopsis thaliana	core promoter element around -30 of transcription start
DcaCSD1	TATA-box	TATA	975	4	+	Arabidopsis thaliana	core promoter element around -30 of transcription start
DcaCSD1	TATA-box	TACAAAA	1165	7	+	Oryza sativa	core promoter element around -30 of transcription start
DcaCSD1	TATA-box	ATATAT	1318	6	-	Brassica napus	core promoter element around -30 of transcription start
DcaCSD1	TATA-box	TATA	1319	4	-	Arabidopsis thaliana	core promoter element around -30 of transcription start
DcaCSD1	TATA-box	TATA	1420	4	-	Arabidopsis thaliana	core promoter element around -30 of transcription start
DcaCSD1	TATA-box	TACAAAA	1445	7	+	Oryza sativa	core promoter element around -30 of transcription start
DcaCSD1	TATA-box	ATATAA	1485	6	+	Brassica oleracea	core promoter element around -30 of transcription start
DcaCSD1	TATA-box	TATA	1486	4	-	Arabidopsis thaliana	core promoter element around -30 of transcription start
DcaCSD1	TATA-box	TATTTAAA	1636	8	+	Arabidopsis thaliana	core promoter element around -30 of transcription start
DcaCSD1	TATA-box	TATTTAAA	1638	8	-	Arabidopsis thaliana	core promoter element around -30 of transcription start
DcaCSD1	TATA-box	TATTTAAA	1715	8	+	Arabidopsis thaliana	core promoter element around -30 of transcription start
DcaCSD1	TATA-box	TATAA	1726	5	-	Arabidopsis thaliana	core promoter element around -30 of transcription start
DcaCSD1	TATA-box	TATA	1727	4	-	Arabidopsis thaliana	core promoter element around -30 of transcription start
DcaCSD1	TATA-box	TATATTTATATTT	1735	12	+	Avena sativa	core promoter element around -30 of transcription start
DcaCSD1	TATA-box	TATAAATA	1737	8	-	Daucus carota	core promoter element around -30 of transcription start
DcaCSD1	TATA-box	TATAAAT	1738	7	-	Brassica juncea	core promoter element around -30 of transcription start
DcaCSD1	TATA-box	TATAAA	1739	6	-	Helianthus annuus	core promoter element around -30 of transcription start
DcaCSD1	TATA-box	TATAA	1740	5	-	Arabidopsis thaliana	core promoter element around -30 of transcription start
DcaCSD1	TATA-box	TATA	1741	4	-	Arabidopsis thaliana	core promoter element around -30 of transcription start
DcaCSD1	TATA-box	ATTATA	1823	6	+	Brassica napus	core promoter element around -30 of transcription start
DcaCSD1	TATA-box	TATATAA	1824	7	-	Arabidopsis thaliana	core promoter element around -30 of transcription start
DcaCSD1	TATA-box	TATATA	1825	6	-	Arabidopsis thaliana	core promoter element around -30 of transcription start
DcaCSD1	TATA-box	ATATAA	1826	6	+	Brassica oleracea	core promoter element around -30 of transcription start
DcaCSD1	TATA-box	TATA	1827	4	-	Arabidopsis thaliana	core promoter element around -30 of transcription start
DcaCSD1	TATA-box	TATATTTATATTT	1856	12	-	Avena sativa	core promoter element around -30 of transcription start
DcaCSD1	TATA-box	TATATA	1857	6	-	Arabidopsis thaliana	core promoter element around -30 of transcription start
DcaCSD1	TATA-box	ATATAA	1858	6	+	Brassica oleracea	core promoter element around -30 of transcription start
DcaCSD1	TATA-box	TATA	1859	4	-	Arabidopsis thaliana	core promoter element around -30 of transcription start
DcaCSD1	TATA-box	ATATAT	1864	6	-	Brassica napus	core promoter element around -30 of transcription start
DcaCSD1	TATA-box	TATATA	1865	6	-	Arabidopsis thaliana	core promoter element around -30 of transcription start
DcaCSD1	TATA-box	TATA	1867	4	-	Arabidopsis thaliana	core promoter element around -30 of transcription start
DcaCSD1	TATA-box	TATAAATA	1891	8	-	Daucus carota	core promoter element around -30 of transcription start
DcaCSD1	TATA-box	TATAAAT	1892	7	-	Brassica juncea	core promoter element around -30 of transcription start
DcaCSD1	TATA-box	TATAAA	1893	6	-	Helianthus annuus	core promoter element around -30 of transcription start
DcaCSD1	TATA-box	TATAA	1894	5	-	Arabidopsis thaliana	core promoter element around -30 of transcription start
DcaCSD1	TATA-box	TATA	1895	4	-	Arabidopsis thaliana	core promoter element around -30 of transcription start
DcaCSD1	TATA-box	ATATAT	1905	6	-	Brassica napus	core promoter element around -30 of transcription start
DcaCSD1	TATA-box	TATATA	1906	6	-	Arabidopsis thaliana	core promoter element around -30 of transcription start
DcaCSD1	TATA-box	ATATAA	1907	6	+	Brassica oleracea	core promoter element around -30 of transcription start
DcaCSD1	TATA-box	TATA	1908	4	-	Arabidopsis thaliana	core promoter element around -30 of transcription start
DcaCSD1	TATA-box	TATA	1927	4	-	Arabidopsis thaliana	core promoter element around -30 of transcription start
DcaCSD1	W box	TTGACC	281	6	+	Arabidopsis thaliana
DcaCSD1	W box	TTGACC	383	6	-	Arabidopsis thaliana
DcaCSD1	W box	TTGACC	434	6	-	Arabidopsis thaliana
DcaCSD1	W box	TTGACC	640	6	-	Arabidopsis thaliana
DcaCSD1	MYB	TAACCA	164	6	-	Arabidopsis thaliana
DcaCSD1	MYB	CAACCA	1036	6	+	Arabidopsis thaliana
DcaCSD1	MYC	CATTTG	610	6	+	Arabidopsis thaliana
DcaCSD1	MYC	CATGTG	1388	6	+	Arabidopsis thaliana
DcaCSD1	MYC	CATTTG	1402	6	+	Arabidopsis thaliana
DcaCSD1	MYC	CATGTG	1473	6	+	Arabidopsis thaliana
DcaCSD1	AT~TATA-box	TATATA	1825	6	-	Arabidopsis thaliana
DcaCSD1	AT~TATA-box	TATATA	1857	6	-	Arabidopsis thaliana
DcaCSD1	AT~TATA-box	TATATA	1865	6	-	Arabidopsis thaliana
DcaCSD1	AT~TATA-box	TATATA	1906	6	-	Arabidopsis thaliana
DcaCSD1	GT1-motif	GGTTAAT	372	7	+	Avena sativa	light responsive element
DcaCSD1	G-box	CACGAC	1128	6	+	Zea mays	cis-acting regulatory element involved in light responsiveness
DcaCSD1		motif_sequence	734	4	-	organism	short_function
DcaCSD1		motif_sequence	1162	4	+	organism	short_function
DcaCSD1		motif_sequence	1261	4	-	organism	short_function
DcaCSD1		motif_sequence	1348	4	+	organism	short_function
DcaCSD1		motif_sequence	1442	4	+	organism	short_function
DcaCSD1		motif_sequence	1474	4	+	organism	short_function
DcaCSD1		motif_sequence	1668	4	-	organism	short_function
DcaCSD1		motif_sequence	1965	4	+	organism	short_function
DcaCSD1		motif_sequence	1978	4	+	organism	short_function
DcaCSD1	CCGTCC motif	CCGTCC	1146	6	-	Nicotiana tabacum
DcaCSD1	chs-CMA1a	TTACTTAA	873	8	+	Daucus carota	part of a light responsive element
DcaCSD1	CAAT-box	CAAT	50	4	-	Nicotiana glutinosa
DcaCSD1	CAAT-box	CAAAT	129	5	-	Pisum sativum	common cis-acting element in promoter and enhancer regions
DcaCSD1	CAAT-box	CAAAT	197	5	-	Pisum sativum	common cis-acting element in promoter and enhancer regions
DcaCSD1	CAAT-box	CAAAT	248	5	-	Pisum sativum	common cis-acting element in promoter and enhancer regions
DcaCSD1	CAAT-box	CAAT	316	4	+	Nicotiana glutinosa
DcaCSD1	CAAT-box	CAAT	386	4	+	Nicotiana glutinosa
DcaCSD1	CAAT-box	CAAT	399	4	-	Nicotiana glutinosa
DcaCSD1	CAAT-box	CAAT	437	4	+	Nicotiana glutinosa
DcaCSD1	CAAT-box	CCAAT	501	5	-	Arabidopsis thaliana	common cis-acting element in promoter and enhancer regions
DcaCSD1	CAAT-box	CAAT	534	4	-	Nicotiana glutinosa
DcaCSD1	CAAT-box	CAAAT	611	5	-	Pisum sativum	common cis-acting element in promoter and enhancer regions
DcaCSD1	CAAT-box	CCAAT	629	5	-	Arabidopsis thaliana	common cis-acting element in promoter and enhancer regions
DcaCSD1	CAAT-box	CCAAT	690	5	+	Arabidopsis thaliana	common cis-acting element in promoter and enhancer regions
DcaCSD1	CAAT-box	CAAT	691	4	+	Nicotiana glutinosa
DcaCSD1	CAAT-box	CAAT	762	4	+	Nicotiana glutinosa
DcaCSD1	CAAT-box	CAAT	841	4	-	Nicotiana glutinosa
DcaCSD1	CAAT-box	CAAT	942	4	-	Nicotiana glutinosa
DcaCSD1	CAAT-box	CAAT	953	4	+	Nicotiana glutinosa
DcaCSD1	CAAT-box	CAAT	984	4	-	Nicotiana glutinosa
DcaCSD1	CAAT-box	CCAAT	1008	5	+	Arabidopsis thaliana	common cis-acting element in promoter and enhancer regions
DcaCSD1	CAAT-box	CAAT	1009	4	+	Nicotiana glutinosa
DcaCSD1	CAAT-box	CAAAT	1046	5	-	Pisum sativum	common cis-acting element in promoter and enhancer regions
DcaCSD1	CAAT-box	CAAAT	1051	5	-	Pisum sativum	common cis-acting element in promoter and enhancer regions
DcaCSD1	CAAT-box	CCAAT	1075	5	-	Arabidopsis thaliana	common cis-acting element in promoter and enhancer regions
DcaCSD1	CAAT-box	CAAT	1091	4	+	Nicotiana glutinosa
DcaCSD1	CAAT-box	CAAT	1123	4	-	Nicotiana glutinosa
DcaCSD1	CAAT-box	CAAAT	1194	5	+	Pisum sativum	common cis-acting element in promoter and enhancer regions
DcaCSD1	CAAT-box	CAAAT	1403	5	-	Pisum sativum	common cis-acting element in promoter and enhancer regions
DcaCSD1	CAAT-box	CAAAT	1412	5	-	Pisum sativum	common cis-acting element in promoter and enhancer regions
DcaCSD1	CAAT-box	CAAAT	1492	5	-	Pisum sativum	common cis-acting element in promoter and enhancer regions
DcaCSD1	CAAT-box	CAAT	1550	4	-	Nicotiana glutinosa
DcaCSD1	CAAT-box	CCAAT	1684	5	+	Arabidopsis thaliana	common cis-acting element in promoter and enhancer regions
DcaCSD1	CAAT-box	CAAT	1685	4	+	Nicotiana glutinosa
DcaCSD1	CAAT-box	CAAAT	1733	5	+	Pisum sativum	common cis-acting element in promoter and enhancer regions
DcaCSD1	CAAT-box	CAAT	1852	4	-	Nicotiana glutinosa
DcaCSD1	CAAT-box	CAAAT	1902	5	+	Pisum sativum	common cis-acting element in promoter and enhancer regions
DcaCSD1	CAAT-box	CAAT	1952	4	-	Nicotiana glutinosa
DcaCSD1	as-1	TGACG	300	5	+	Arabidopsis thaliana
DcaCSD1	as-1	TGACG	321	5	+	Arabidopsis thaliana
DcaCSD1	CAT-box	GCCACT	113	6	-	Arabidopsis thaliana	cis-acting regulatory element related to meristem expression
DcaCSD1	ATC-motif	AGTAATCT	1870	8	+	Spinacia oleracea	part of a conserved DNA module involved in light responsiveness
DcaCSD1	GA-motif	ATAGATAA	1922	8	-	Arabidopsis thaliana	part of a light responsive element
DcaCSD1	GCN4_motif	TGAGTCA	801	7	+	Oryza sativa	cis-regulatory element involved in endosperm expression
DcaCSD1	GCN4_motif	TGAGTCA	948	7	-	Oryza sativa	cis-regulatory element involved in endosperm expression
DcaCSD1	CCGTCC-box	CCGTCC	1146	6	-	Petroselinum hortense
DcaCSD1	O2-site	GTTGACGTGA	415	9	+	Zea mays	cis-acting regulatory element involved in zein metabolism regulation
DcaCSD1	Unnamed__6	taTAAATATct	1712	10	-	Zea mays
DcaCSD1	Unnamed__6	taTAAATATct	1734	10	-	Zea mays
DcaCSD1	Unnamed__6	taTAAATATct	1859	10	+	Zea mays
DcaCSD1	Unnamed__4	CTCC	269	4	+	Petroselinum hortense
DcaCSD1	Unnamed__4	CTCC	632	4	-	Petroselinum hortense
DcaCSD1	Unnamed__4	CTCC	637	4	-	Petroselinum hortense
DcaCSD1	Unnamed__4	CTCC	729	4	+	Petroselinum hortense
DcaCSD1	Unnamed__4	CTCC	1096	4	-	Petroselinum hortense
DcaCSD1	Unnamed__4	CTCC	1180	4	-	Petroselinum hortense
DcaCSD1	Unnamed__4	CTCC	1201	4	-	Petroselinum hortense
DcaCSD1	Unnamed__4	CTCC	1258	4	-	Petroselinum hortense
DcaCSD1	Unnamed__4	CTCC	1383	4	-	Petroselinum hortense
DcaCSD1	Unnamed__4	CTCC	1433	4	+	Petroselinum hortense
DcaCSD1	Unnamed__4	CTCC	1956	4	+	Petroselinum hortense
DcaCSD1	Unnamed__4	CTCC	1986	4	+	Petroselinum hortense
DcaCSD1	CGTCA-motif	CGTCA	300	5	-	Hordeum vulgare	cis-acting regulatory element involved in the MeJA-responsiveness
DcaCSD1	CGTCA-motif	CGTCA	321	5	-	Hordeum vulgare	cis-acting regulatory element involved in the MeJA-responsiveness
DcaCSD1	MBS	CAACTG	1214	6	+	Arabidopsis thaliana	MYB binding site involved in drought-inducibility
DcaCSD2	MYB	CAACCA	417	6	-	Arabidopsis thaliana
DcaCSD2	MYB	CAACCA	700	6	+	Arabidopsis thaliana
DcaCSD2	MYB	TAACCA	1100	6	+	Arabidopsis thaliana
DcaCSD2	MYB	CAACCA	1245	6	-	Arabidopsis thaliana
DcaCSD2	MYC	CATGTG	375	6	+	Arabidopsis thaliana
DcaCSD2	MYC	CATGTG	383	6	+	Arabidopsis thaliana
DcaCSD2	MYC	CAATTG	1318	6	-	Arabidopsis thaliana
DcaCSD2	MYC	CATTTG	1602	6	+	Arabidopsis thaliana
DcaCSD2	MYC	CATTTG	1686	6	+	Arabidopsis thaliana
DcaCSD2	W box	TTGACC	1810	6	-	Arabidopsis thaliana
DcaCSD2	TCCC-motif	TCTCCCT	584	7	+	Spinacia oleracea	part of a light responsive element
DcaCSD2	TATA-box	TATAAAA	816	7	-	Pisum sativum	core promoter element around -30 of transcription start
DcaCSD2	TATA-box	TATAAA	817	6	-	Helianthus annuus	core promoter element around -30 of transcription start
DcaCSD2	TATA-box	TATAA	818	5	-	Arabidopsis thaliana	core promoter element around -30 of transcription start
DcaCSD2	TATA-box	TATA	819	4	+	Arabidopsis thaliana	core promoter element around -30 of transcription start
DcaCSD2	TATA-box	TATA	844	4	+	Arabidopsis thaliana	core promoter element around -30 of transcription start
DcaCSD2	TATA-box	ATATAT	910	6	+	Brassica napus	core promoter element around -30 of transcription start
DcaCSD2	TATA-box	TATA	911	4	+	Arabidopsis thaliana	core promoter element around -30 of transcription start
DcaCSD2	TATA-box	TATATA	953	6	+	Arabidopsis thaliana	core promoter element around -30 of transcription start
DcaCSD2	TATA-box	ATATAT	954	6	+	Brassica napus	core promoter element around -30 of transcription start
DcaCSD2	TATA-box	TATA	955	4	+	Arabidopsis thaliana	core promoter element around -30 of transcription start
DcaCSD2	TATA-box	TATA	1012	4	-	Arabidopsis thaliana	core promoter element around -30 of transcription start
DcaCSD2	TATA-box	TACAAAA	1016	7	-	Oryza sativa	core promoter element around -30 of transcription start
DcaCSD2	TATA-box	TATA	1182	4	-	Arabidopsis thaliana	core promoter element around -30 of transcription start
DcaCSD2	TATA-box	TACAAAA	1431	7	-	Oryza sativa	core promoter element around -30 of transcription start
DcaCSD2	TATA-box	TATA	1453	4	-	Arabidopsis thaliana	core promoter element around -30 of transcription start
DcaCSD2	TATA-box	ATATAA	1508	6	+	Brassica oleracea	core promoter element around -30 of transcription start
DcaCSD2	TATA-box	TATA	1509	4	-	Arabidopsis thaliana	core promoter element around -30 of transcription start
DcaCSD2	TATA-box	TATAAAA	1568	7	-	Pisum sativum	core promoter element around -30 of transcription start
DcaCSD2	TATA-box	TATAAA	1569	6	-	Helianthus annuus	core promoter element around -30 of transcription start
DcaCSD2	TATA-box	TATAA	1570	5	-	Arabidopsis thaliana	core promoter element around -30 of transcription start
DcaCSD2	TATA-box	TATA	1571	4	-	Arabidopsis thaliana	core promoter element around -30 of transcription start
DcaCSD2	TATA-box	TACATAAA	1583	8	-	Oryza sativa	core promoter element around -30 of transcription start
DcaCSD2	TATA-box	ATATAT	1731	6	-	Brassica napus	core promoter element around -30 of transcription start
DcaCSD2	TATA-box	TATA	1732	4	-	Arabidopsis thaliana	core promoter element around -30 of transcription start
DcaCSD2	TCA-element	CCATCTTTTT	1927	9	+	Nicotiana tabacum	cis-acting element involved in salicylic acid responsiveness
DcaCSD2	STRE	AGGGG	1284	5	+	Arabidopsis thaliana
DcaCSD2	I-box	TGATAATGT	227	9	+	Solanum tuberosum	part of a light responsive element
DcaCSD2	I-box	GTATAAGGCC	1181	9	+	Larix laricina	part of a light responsive element
DcaCSD2	MYB-like sequence	TAACCA	1100	6	+	Arabidopsis thaliana
DcaCSD2	TCA	TCATCTTCAT	1555	9	+	Pisum sativum
DcaCSD2	AAGAA-motif	gGTAAAGAAA	1677	9	-	Avena sativa
DcaCSD2	AAGAA-motif	GAAAGAA	1947	7	-	Avena sativa
DcaCSD2	LTR	CCGAAA	157	6	-	Hordeum vulgare	cis-acting element involved in low-temperature responsiveness
DcaCSD2	TGACG-motif	TGACG	1056	5	-	Hordeum vulgare	cis-acting regulatory element involved in the MeJA-responsiveness
DcaCSD2	TGACG-motif	TGACG	1621	5	-	Hordeum vulgare	cis-acting regulatory element involved in the MeJA-responsiveness
DcaCSD2	ERE	ATTTCATA	863	8	+	Nicotiana glutinos
DcaCSD2	MYB recognition site	CCGTTG	1707	6	+	Arabidopsis thaliana
DcaCSD2	P-box	CCTTTTG	588	7	+	Oryza sativa	gibberellin-responsive element
DcaCSD2	TCT-motif	TCTTAC	341	6	+	Arabidopsis thaliana	part of a light responsive element
DcaCSD2	TCT-motif	TCTTAC	636	6	+	Arabidopsis thaliana	part of a light responsive element
DcaCSD2	TCT-motif	TCTTAC	1128	6	+	Arabidopsis thaliana	part of a light responsive element
DcaCSD2	chs-Unit 1 m1	ACCTAACCCGC	1001	10	+	Hordeum vulgare	part of a light responsive element
DcaCSD2	AE-box	AGAAACAA	803	8	-	Arabidopsis thaliana	part of a module for light response
DcaCSD2	CGTCA-motif	CGTCA	1056	5	+	Hordeum vulgare	cis-acting regulatory element involved in the MeJA-responsiveness
DcaCSD2	CGTCA-motif	CGTCA	1621	5	+	Hordeum vulgare	cis-acting regulatory element involved in the MeJA-responsiveness
DcaCSD2	CCAAT-box	CAACGG	1707	6	-	Hordeum vulgare	MYBHv1 binding site
DcaCSD2	Unnamed__4	CTCC	20	4	+	Petroselinum hortense
DcaCSD2	Unnamed__4	CTCC	106	4	-	Petroselinum hortense
DcaCSD2	Unnamed__4	CTCC	199	4	-	Petroselinum hortense
DcaCSD2	Unnamed__4	CTCC	217	4	-	Petroselinum hortense
DcaCSD2	Unnamed__4	CTCC	299	4	-	Petroselinum hortense
DcaCSD2	Unnamed__4	CTCC	433	4	-	Petroselinum hortense
DcaCSD2	Unnamed__4	CTCC	436	4	-	Petroselinum hortense
DcaCSD2	Unnamed__4	CTCC	548	4	-	Petroselinum hortense
DcaCSD2	Unnamed__4	CTCC	585	4	+	Petroselinum hortense
DcaCSD2	Unnamed__4	CTCC	615	4	-	Petroselinum hortense
DcaCSD2	Unnamed__4	CTCC	809	4	+	Petroselinum hortense
DcaCSD2	Unnamed__4	CTCC	1090	4	+	Petroselinum hortense
DcaCSD2	Unnamed__4	CTCC	1109	4	-	Petroselinum hortense
DcaCSD2	Unnamed__4	CTCC	1272	4	+	Petroselinum hortense
DcaCSD2	Unnamed__4	CTCC	1402	4	-	Petroselinum hortense
DcaCSD2	NON-box	AGATCGACG	1150	9	+	Arabidopsis thaliana	cis-acting regulatory element related to meristem specific activation
DcaCSD2	Unnamed__2	AACCTAACCT	73	9	+	Petroselinum hortense
DcaCSD2	Unnamed__2	CCCCGG	611	6	-	Zea mays
DcaCSD2	Myc	TCTCTTA	1962	7	+	Arabidopsis thaliana
DcaCSD2	GA-motif	ATAGATAA	33	8	-	Arabidopsis thaliana	part of a light responsive element
DcaCSD2	as-1	TGACG	1056	5	-	Arabidopsis thaliana
DcaCSD2	as-1	TGACG	1621	5	-	Arabidopsis thaliana
DcaCSD2	CAAT-box	CAAAT	203	5	-	Pisum sativum	common cis-acting element in promoter and enhancer regions
DcaCSD2	CAAT-box	CAAAT	245	5	-	Pisum sativum	common cis-acting element in promoter and enhancer regions
DcaCSD2	CAAT-box	CAAT	250	4	+	Nicotiana glutinosa
DcaCSD2	CAAT-box	CAAT	270	4	-	Nicotiana glutinosa
DcaCSD2	CAAT-box	CAAT	275	4	+	Nicotiana glutinosa
DcaCSD2	CAAT-box	CCAAT	553	5	-	Arabidopsis thaliana	common cis-acting element in promoter and enhancer regions
DcaCSD2	CAAT-box	CAAT	849	4	+	Nicotiana glutinosa
DcaCSD2	CAAT-box	CAAAT	927	5	+	Pisum sativum	common cis-acting element in promoter and enhancer regions
DcaCSD2	CAAT-box	CAAAT	958	5	-	Pisum sativum	common cis-acting element in promoter and enhancer regions
DcaCSD2	CAAT-box	CAAT	978	4	+	Nicotiana glutinosa
DcaCSD2	CAAT-box	CAAT	1163	4	-	Nicotiana glutinosa
DcaCSD2	CAAT-box	CCAAT	1274	5	+	Arabidopsis thaliana	common cis-acting element in promoter and enhancer regions
DcaCSD2	CAAT-box	CAAT	1275	4	+	Nicotiana glutinosa
DcaCSD2	CAAT-box	CAAT	1318	4	+	Nicotiana glutinosa
DcaCSD2	CAAT-box	CAAT	1320	4	-	Nicotiana glutinosa
DcaCSD2	CAAT-box	CAAAT	1347	5	-	Pisum sativum	common cis-acting element in promoter and enhancer regions
DcaCSD2	CAAT-box	CAAAT	1486	5	+	Pisum sativum	common cis-acting element in promoter and enhancer regions
DcaCSD2	CAAT-box	CAAAT	1603	5	-	Pisum sativum	common cis-acting element in promoter and enhancer regions
DcaCSD2	CAAT-box	CAAT	1639	4	-	Nicotiana glutinosa
DcaCSD2	CAAT-box	CAAT	1649	4	-	Nicotiana glutinosa
DcaCSD2	CAAT-box	CAAAT	1687	5	-	Pisum sativum	common cis-acting element in promoter and enhancer regions
DcaCSD2	CAAT-box	CAAAT	1696	5	-	Pisum sativum	common cis-acting element in promoter and enhancer regions
DcaCSD2	CAAT-box	CAAT	1813	4	+	Nicotiana glutinosa
DcaCSD2	CAAT-box	CAAAT	1848	5	+	Pisum sativum	common cis-acting element in promoter and enhancer regions
DcaCSD2	CAAT-box	CCAAT	1905	5	-	Arabidopsis thaliana	common cis-acting element in promoter and enhancer regions
DcaCSD2	GT1-motif	GGTTAAT	1098	7	-	Avena sativa	light responsive element
DcaCSD2	GT1-motif	GGTTAA	1099	6	-	Arabidopsis thaliana	light responsive element
DcaCSD2		motif_sequence	199	4	-	organism	short_function
DcaCSD2		motif_sequence	370	4	+	organism	short_function
DcaCSD2		motif_sequence	399	4	+	organism	short_function
DcaCSD2		motif_sequence	519	4	+	organism	short_function
DcaCSD2		motif_sequence	615	4	-	organism	short_function
DcaCSD2		motif_sequence	1270	4	+	organism	short_function
DcaCSD2		motif_sequence	1365	4	-	organism	short_function
DcaCSD2		motif_sequence	1391	4	+	organism	short_function
DcaCSD2		motif_sequence	1402	4	-	organism	short_function
DcaCSD2		motif_sequence	1471	4	+	organism	short_function
DcaCSD2		motif_sequence	1476	4	+	organism	short_function
DcaCSD2		motif_sequence	1714	4	+	organism	short_function
DcaCSD2		motif_sequence	1786	4	-	organism	short_function
DcaCSD2		motif_sequence	1871	4	+	organism	short_function
DcaCSD2		motif_sequence	1901	4	-	organism	short_function
DcaCSD2		motif_sequence	1980	4	-	organism	short_function
DcaCSD2	AT~TATA-box	TATATA	953	6	+	Arabidopsis thaliana
DcaCSD2	ARE	AAACCA	677	6	-	Zea mays	cis-acting regulatory element essential for the anaerobic induction
DcaCSD2	ARE	AAACCA	832	6	-	Zea mays	cis-acting regulatory element essential for the anaerobic induction
DcaCSD2	ARE	AAACCA	1955	6	+	Zea mays	cis-acting regulatory element essential for the anaerobic induction
DcaFSD2	GCN4_motif	TGAGTCA	109	7	+	Oryza sativa	cis-regulatory element involved in endosperm expression
DcaFSD2	Myc	TCTCTTA	16	7	+	Arabidopsis thaliana
DcaFSD2	Myc	TCTCTTA	50	7	-	Arabidopsis thaliana
DcaFSD2	Myc	TCTCTTA	300	7	+	Arabidopsis thaliana
DcaFSD2	G-Box	CACGTG	920	6	+	Pisum sativum	cis-acting regulatory element involved in light responsiveness
DcaFSD2	Unnamed__4	CTCC	40	4	+	Petroselinum hortense
DcaFSD2	Unnamed__4	CTCC	187	4	+	Petroselinum hortense
DcaFSD2	Unnamed__4	CTCC	229	4	+	Petroselinum hortense
DcaFSD2	Unnamed__4	CTCC	402	4	+	Petroselinum hortense
DcaFSD2	Unnamed__4	CTCC	876	4	+	Petroselinum hortense
DcaFSD2	Unnamed__4	CTCC	944	4	-	Petroselinum hortense
DcaFSD2	Unnamed__4	CTCC	957	4	-	Petroselinum hortense
DcaFSD2	Unnamed__4	CTCC	1000	4	+	Petroselinum hortense
DcaFSD2	Unnamed__4	CTCC	1136	4	+	Petroselinum hortense
DcaFSD2	Unnamed__4	CTCC	1267	4	-	Petroselinum hortense
DcaFSD2	Unnamed__4	CTCC	1369	4	+	Petroselinum hortense
DcaFSD2	Unnamed__4	CTCC	1407	4	+	Petroselinum hortense
DcaFSD2	Unnamed__4	CTCC	1424	4	-	Petroselinum hortense
DcaFSD2	Unnamed__4	CTCC	1446	4	-	Petroselinum hortense
DcaFSD2	Unnamed__4	CTCC	1467	4	-	Petroselinum hortense
DcaFSD2	Unnamed__4	CTCC	1500	4	+	Petroselinum hortense
DcaFSD2	Unnamed__4	CTCC	1542	4	-	Petroselinum hortense
DcaFSD2	Unnamed__4	CTCC	1796	4	-	Petroselinum hortense
DcaFSD2	Unnamed__4	CTCC	1871	4	+	Petroselinum hortense
DcaFSD2	Unnamed__4	CTCC	1906	4	-	Petroselinum hortense
DcaFSD2	CCAAT-box	CAACGG	284	6	+	Hordeum vulgare	MYBHv1 binding site
DcaFSD2	CCAAT-box	CAACGG	1901	6	-	Hordeum vulgare	MYBHv1 binding site
DcaFSD2	CGTCA-motif	CGTCA	232	5	+	Hordeum vulgare	cis-acting regulatory element involved in the MeJA-responsiveness
DcaFSD2	CGTCA-motif	CGTCA	879	5	+	Hordeum vulgare	cis-acting regulatory element involved in the MeJA-responsiveness
DcaFSD2	CGTCA-motif	CGTCA	891	5	+	Hordeum vulgare	cis-acting regulatory element involved in the MeJA-responsiveness
DcaFSD2	CGTCA-motif	CGTCA	1526	5	-	Hordeum vulgare	cis-acting regulatory element involved in the MeJA-responsiveness
DcaFSD2	TATA	TATAAAAT	660	8	+	Arabidopsis thaliana
DcaFSD2	TATA	TATAAAAT	691	8	+	Arabidopsis thaliana
DcaFSD2	ARE	AAACCA	1939	6	+	Zea mays	cis-acting regulatory element essential for the anaerobic induction
DcaFSD2	AT~TATA-box	TATATAAA	708	8	-	Arabidopsis thaliana
DcaFSD2	AT~TATA-box	TATATA	710	6	+	Arabidopsis thaliana
DcaFSD2	AT~TATA-box	TATATA	712	6	+	Arabidopsis thaliana
DcaFSD2		motif_sequence	71	4	-	organism	short_function
DcaFSD2		motif_sequence	296	4	+	organism	short_function
DcaFSD2		motif_sequence	612	4	+	organism	short_function
DcaFSD2		motif_sequence	908	4	-	organism	short_function
DcaFSD2		motif_sequence	947	4	-	organism	short_function
DcaFSD2		motif_sequence	1065	4	+	organism	short_function
DcaFSD2		motif_sequence	1127	4	-	organism	short_function
DcaFSD2		motif_sequence	1154	4	+	organism	short_function
DcaFSD2		motif_sequence	1178	4	+	organism	short_function
DcaFSD2		motif_sequence	1286	4	+	organism	short_function
DcaFSD2		motif_sequence	1316	4	-	organism	short_function
DcaFSD2		motif_sequence	1322	4	-	organism	short_function
DcaFSD2		motif_sequence	1405	4	+	organism	short_function
DcaFSD2		motif_sequence	1446	4	-	organism	short_function
DcaFSD2		motif_sequence	1455	4	-	organism	short_function
DcaFSD2		motif_sequence	1517	4	-	organism	short_function
DcaFSD2		motif_sequence	1796	4	-	organism	short_function
DcaFSD2		motif_sequence	1827	4	-	organism	short_function
DcaFSD2		motif_sequence	1832	4	-	organism	short_function
DcaFSD2		motif_sequence	1955	4	-	organism	short_function
DcaFSD2	G-box	CACGTG	920	6	+	Arabidopsis thaliana	cis-acting regulatory element involved in light responsiveness
DcaFSD2	G-box	TACGTG	1393	6	-	Arabidopsis thaliana	cis-acting regulatory element involved in light responsiveness
DcaFSD2	G-box	CACGTC	1943	6	+	Zea mays	cis-acting regulatory element involved in light responsiveness
DcaFSD2	GT1-motif	GGTTAA	96	6	+	Arabidopsis thaliana	light responsive element
DcaFSD2	GT1-motif	GGTTAAT	1761	7	-	Avena sativa	light responsive element
DcaFSD2	GT1-motif	GGTTAA	1762	6	-	Arabidopsis thaliana	light responsive element
DcaFSD2	Unnamed__1	CGTGG	1942	5	-	Zea mays
DcaFSD2	CAAT-box	CAAAT	8	5	+	Pisum sativum	common cis-acting element in promoter and enhancer regions
DcaFSD2	CAAT-box	CCAAT	77	5	+	Arabidopsis thaliana	common cis-acting element in promoter and enhancer regions
DcaFSD2	CAAT-box	CAAT	78	4	+	Nicotiana glutinosa
DcaFSD2	CAAT-box	CAAAT	83	5	-	Pisum sativum	common cis-acting element in promoter and enhancer regions
DcaFSD2	CAAT-box	CAAT	114	4	+	Nicotiana glutinosa
DcaFSD2	CAAT-box	CAAT	147	4	+	Nicotiana glutinosa
DcaFSD2	CAAT-box	CAAAT	157	5	+	Pisum sativum	common cis-acting element in promoter and enhancer regions
DcaFSD2	CAAT-box	CAAT	218	4	+	Nicotiana glutinosa
DcaFSD2	CAAT-box	CAAAT	235	5	+	Pisum sativum	common cis-acting element in promoter and enhancer regions
DcaFSD2	CAAT-box	CAAT	257	4	+	Nicotiana glutinosa
DcaFSD2	CAAT-box	CAAAT	259	5	-	Pisum sativum	common cis-acting element in promoter and enhancer regions
DcaFSD2	CAAT-box	CAAT	352	4	+	Nicotiana glutinosa
DcaFSD2	CAAT-box	CAAAT	383	5	+	Pisum sativum	common cis-acting element in promoter and enhancer regions
DcaFSD2	CAAT-box	CAAT	459	4	+	Nicotiana glutinosa
DcaFSD2	CAAT-box	CCAAT	507	5	+	Arabidopsis thaliana	common cis-acting element in promoter and enhancer regions
DcaFSD2	CAAT-box	CAAT	508	4	+	Nicotiana glutinosa
DcaFSD2	CAAT-box	CAAAT	518	5	+	Pisum sativum	common cis-acting element in promoter and enhancer regions
DcaFSD2	CAAT-box	CAAT	556	4	+	Nicotiana glutinosa
DcaFSD2	CAAT-box	CAAT	576	4	+	Nicotiana glutinosa
DcaFSD2	CAAT-box	CAAT	581	4	+	Nicotiana glutinosa
DcaFSD2	CAAT-box	CAAT	589	4	+	Nicotiana glutinosa
DcaFSD2	CAAT-box	CAAT	600	4	+	Nicotiana glutinosa
DcaFSD2	CAAT-box	CAAT	630	4	+	Nicotiana glutinosa
DcaFSD2	CAAT-box	CAAT	730	4	+	Nicotiana glutinosa
DcaFSD2	CAAT-box	CAAAT	746	5	-	Pisum sativum	common cis-acting element in promoter and enhancer regions
DcaFSD2	CAAT-box	CAAAT	818	5	+	Pisum sativum	common cis-acting element in promoter and enhancer regions
DcaFSD2	CAAT-box	TGCCAAC	1140	7	+	Petunia hybrida	common cis-acting element in promoter and enhancer regions
DcaFSD2	CAAT-box	CCAAT	1247	5	-	Arabidopsis thaliana	common cis-acting element in promoter and enhancer regions
DcaFSD2	CAAT-box	CCAAT	1279	5	-	Arabidopsis thaliana	common cis-acting element in promoter and enhancer regions
DcaFSD2	CAAT-box	CAAAT	1483	5	-	Pisum sativum	common cis-acting element in promoter and enhancer regions
DcaFSD2	CAAT-box	CAAAT	1509	5	+	Pisum sativum	common cis-acting element in promoter and enhancer regions
DcaFSD2	CAAT-box	CAAT	1512	4	-	Nicotiana glutinosa
DcaFSD2	CAAT-box	CAAT	1665	4	-	Nicotiana glutinosa
DcaFSD2	CAAT-box	CAAAT	1697	5	+	Pisum sativum	common cis-acting element in promoter and enhancer regions
DcaFSD2	CAAT-box	CAAT	1700	4	-	Nicotiana glutinosa
DcaFSD2	CAAT-box	CAAT	1719	4	-	Nicotiana glutinosa
DcaFSD2	CAAT-box	CAAT	1732	4	-	Nicotiana glutinosa
DcaFSD2	CAAT-box	CAAAT	1756	5	-	Pisum sativum	common cis-acting element in promoter and enhancer regions
DcaFSD2	chs-CMA1a	TTACTTAA	1185	8	+	Daucus carota	part of a light responsive element
DcaFSD2	ABRE4	CACGTA	1393	6	+	Zea mays
DcaFSD2	CAT-box	GCCACT	251	6	+	Arabidopsis thaliana	cis-acting regulatory element related to meristem expression
DcaFSD2	as-1	TGACG	232	5	-	Arabidopsis thaliana
DcaFSD2	as-1	TGACG	879	5	-	Arabidopsis thaliana
DcaFSD2	as-1	TGACG	891	5	-	Arabidopsis thaliana
DcaFSD2	as-1	TGACG	1526	5	+	Arabidopsis thaliana
DcaFSD2	ABRE3a	TACGTG	1393	6	-	Zea mays
DcaFSD2	AT-rich sequence	TAAAATACT	1566	9	-	Pisum sativum	element for maximal elicitor-mediated activation (2copies)
DcaFSD2	ABRE	CGCACGTGTC	918	9	+	Hordeum vulgare	cis-acting element involved in the abscisic acid responsiveness
DcaFSD2	ABRE	CACGTG	920	6	+	Arabidopsis thaliana	cis-acting element involved in the abscisic acid responsiveness
DcaFSD2	ABRE	ACGTG	921	5	+	Arabidopsis thaliana	cis-acting element involved in the abscisic acid responsiveness
DcaFSD2	ABRE	ACGTG	1393	5	-	Arabidopsis thaliana	cis-acting element involved in the abscisic acid responsiveness
DcaFSD2	ABRE	ACGTG	1943	5	-	Arabidopsis thaliana	cis-acting element involved in the abscisic acid responsiveness
DcaFSD2	TATC-box	TATCCCA	633	7	-	Oryza sativa	cis-acting element involved in gibberellin-responsiveness
DcaFSD2	W box	TTGACC	1909	6	-	Arabidopsis thaliana
DcaFSD2	TATA-box	ATATAA	47	6	+	Brassica oleracea	core promoter element around -30 of transcription start
DcaFSD2	TATA-box	TATA	48	4	+	Arabidopsis thaliana	core promoter element around -30 of transcription start
DcaFSD2	TATA-box	taTATAAAtc	266	9	-	Arabidopsis thaliana	core promoter element around -30 of transcription start
DcaFSD2	TATA-box	TATAAAT	267	7	-	Brassica juncea	core promoter element around -30 of transcription start
DcaFSD2	TATA-box	TATAAA	268	6	-	Helianthus annuus	core promoter element around -30 of transcription start
DcaFSD2	TATA-box	TATAA	269	5	-	Arabidopsis thaliana	core promoter element around -30 of transcription start
DcaFSD2	TATA-box	TATA	270	4	+	Arabidopsis thaliana	core promoter element around -30 of transcription start
DcaFSD2	TATA-box	TACAAAA	390	7	-	Oryza sativa	core promoter element around -30 of transcription start
DcaFSD2	TATA-box	ATTATA	444	6	+	Brassica napus	core promoter element around -30 of transcription start
DcaFSD2	TATA-box	TATAA	445	5	-	Arabidopsis thaliana	core promoter element around -30 of transcription start
DcaFSD2	TATA-box	TATA	446	4	+	Arabidopsis thaliana	core promoter element around -30 of transcription start
DcaFSD2	TATA-box	ATTATA	449	6	+	Brassica napus	core promoter element around -30 of transcription start
DcaFSD2	TATA-box	TATAA	450	5	-	Arabidopsis thaliana	core promoter element around -30 of transcription start
DcaFSD2	TATA-box	TATA	451	4	+	Arabidopsis thaliana	core promoter element around -30 of transcription start
DcaFSD2	TATA-box	TATACA	468	6	-	Helianthus annuus	core promoter element around -30 of transcription start
DcaFSD2	TATA-box	TATA	470	4	+	Arabidopsis thaliana	core promoter element around -30 of transcription start
DcaFSD2	TATA-box	TATATTTATATTT	651	12	-	Avena sativa	core promoter element around -30 of transcription start
DcaFSD2	TATA-box	ATATAA	659	6	+	Brassica oleracea	core promoter element around -30 of transcription start
DcaFSD2	TATA-box	TATA	660	4	+	Arabidopsis thaliana	core promoter element around -30 of transcription start
DcaFSD2	TATA-box	ATATAT	666	6	+	Brassica napus	core promoter element around -30 of transcription start
DcaFSD2	TATA-box	TATA	667	4	+	Arabidopsis thaliana	core promoter element around -30 of transcription start
DcaFSD2	TATA-box	TATTTAAA	685	8	-	Arabidopsis thaliana	core promoter element around -30 of transcription start
DcaFSD2	TATA-box	ATATAA	690	6	+	Brassica oleracea	core promoter element around -30 of transcription start
DcaFSD2	TATA-box	TATA	691	4	+	Arabidopsis thaliana	core promoter element around -30 of transcription start
DcaFSD2	TATA-box	taTATAAAtc	706	9	-	Arabidopsis thaliana	core promoter element around -30 of transcription start
DcaFSD2	TATA-box	TATAAAT	707	7	-	Brassica juncea	core promoter element around -30 of transcription start
DcaFSD2	TATA-box	TATAAA	708	6	-	Helianthus annuus	core promoter element around -30 of transcription start
DcaFSD2	TATA-box	TATATAA	709	7	-	Arabidopsis thaliana	core promoter element around -30 of transcription start
DcaFSD2	TATA-box	TATATA	710	6	+	Arabidopsis thaliana	core promoter element around -30 of transcription start
DcaFSD2	TATA-box	ATATAT	711	6	+	Brassica napus	core promoter element around -30 of transcription start
DcaFSD2	TATA-box	TATATA	712	6	+	Arabidopsis thaliana	core promoter element around -30 of transcription start
DcaFSD2	TATA-box	ATATAT	713	6	+	Brassica napus	core promoter element around -30 of transcription start
DcaFSD2	TATA-box	TATA	714	4	+	Arabidopsis thaliana	core promoter element around -30 of transcription start
DcaFSD2	TATA-box	ATATAT	724	6	+	Brassica napus	core promoter element around -30 of transcription start
DcaFSD2	TATA-box	TATA	725	4	+	Arabidopsis thaliana	core promoter element around -30 of transcription start
DcaFSD2	TATA-box	TATA	797	4	+	Arabidopsis thaliana	core promoter element around -30 of transcription start
DcaFSD2	TATA-box	TACAAAA	823	7	-	Oryza sativa	core promoter element around -30 of transcription start
DcaFSD2	TATA-box	TATA	838	4	+	Arabidopsis thaliana	core promoter element around -30 of transcription start
DcaFSD2	TATA-box	ATATAT	863	6	+	Brassica napus	core promoter element around -30 of transcription start
DcaFSD2	TATA-box	TATA	864	4	+	Arabidopsis thaliana	core promoter element around -30 of transcription start
DcaFSD2	TATA-box	TATA	1580	4	-	Arabidopsis thaliana	core promoter element around -30 of transcription start
DcaFSD2	TATA-box	TACAAAA	1592	7	+	Oryza sativa	core promoter element around -30 of transcription start
DcaFSD2	TATA-box	TATAAATA	1617	8	-	Daucus carota	core promoter element around -30 of transcription start
DcaFSD2	TATA-box	TATAAAT	1618	7	-	Brassica juncea	core promoter element around -30 of transcription start
DcaFSD2	TATA-box	TATAAA	1619	6	-	Helianthus annuus	core promoter element around -30 of transcription start
DcaFSD2	TATA-box	TATAA	1620	5	-	Arabidopsis thaliana	core promoter element around -30 of transcription start
DcaFSD2	TATA-box	TATA	1621	4	-	Arabidopsis thaliana	core promoter element around -30 of transcription start
DcaFSD2	TATA-box	TATAA	1638	5	-	Arabidopsis thaliana	core promoter element around -30 of transcription start
DcaFSD2	TATA-box	TATA	1639	4	-	Arabidopsis thaliana	core promoter element around -30 of transcription start
DcaFSD2	TATA-box	ATTATA	1681	6	+	Brassica napus	core promoter element around -30 of transcription start
DcaFSD2	TATA-box	TATAA	1682	5	-	Arabidopsis thaliana	core promoter element around -30 of transcription start
DcaFSD2	TATA-box	TATA	1683	4	-	Arabidopsis thaliana	core promoter element around -30 of transcription start
DcaFSD2	TATA-box	TATA	1778	4	-	Arabidopsis thaliana	core promoter element around -30 of transcription start
DcaFSD2	MYC	CATGTG	1950	6	-	Arabidopsis thaliana
DcaFSD2	MYB	CAACCA	153	6	+	Arabidopsis thaliana
DcaFSD2	TCT-motif	TCTTAC	1290	6	+	Arabidopsis thaliana	part of a light responsive element
DcaFSD2	MYB recognition site	CCGTTG	284	6	-	Arabidopsis thaliana
DcaFSD2	MYB recognition site	CCGTTG	1901	6	+	Arabidopsis thaliana
DcaFSD2	ERE	ATTTTAAA	683	8	+	Nicotiana glutinos
DcaFSD2	ERE	ATTTTAAA	700	8	+	Nicotiana glutinos
DcaFSD2	TGACG-motif	TGACG	232	5	-	Hordeum vulgare	cis-acting regulatory element involved in the MeJA-responsiveness
DcaFSD2	TGACG-motif	TGACG	879	5	-	Hordeum vulgare	cis-acting regulatory element involved in the MeJA-responsiveness
DcaFSD2	TGACG-motif	TGACG	891	5	-	Hordeum vulgare	cis-acting regulatory element involved in the MeJA-responsiveness
DcaFSD2	TGACG-motif	TGACG	1526	5	+	Hordeum vulgare	cis-acting regulatory element involved in the MeJA-responsiveness
DcaFSD2	AAGAA-motif	GAAAGAA	322	7	-	Avena sativa
DcaFSD2	TCA	TCATCTTCAT	1314	9	-	Pisum sativum
DcaFSD2	TCA	TCATCTTCAT	1557	9	-	Pisum sativum
DcaFSD2	Box 4	ATTAAT	22	6	+	Petroselinum crispum	part of a conserved DNA module involved in light responsiveness
DcaFSD2	Box 4	ATTAAT	655	6	+	Petroselinum crispum	part of a conserved DNA module involved in light responsiveness
DcaFSD2	Box 4	ATTAAT	1715	6	-	Petroselinum crispum	part of a conserved DNA module involved in light responsiveness
DcaFSD2	WRE3	CCACCT	842	6	+	Pisum sativum
DcaFSD2	WRE3	CCACCT	1574	6	-	Pisum sativum
DcaFSD2	WRE3	CCACCT	1992	6	+	Pisum sativum
DcaCSD3	MBSI	aaaAaaC(G/C)GTTA	172	10.5	+	Petunia hybrida	MYB binding site involved in flavonoid biosynthetic genes regulation
DcaCSD3	CGTCA-motif	CGTCA	348	5	-	Hordeum vulgare	cis-acting regulatory element involved in the MeJA-responsiveness
DcaCSD3	CGTCA-motif	CGTCA	557	5	-	Hordeum vulgare	cis-acting regulatory element involved in the MeJA-responsiveness
DcaCSD3	CGTCA-motif	CGTCA	1729	5	-	Hordeum vulgare	cis-acting regulatory element involved in the MeJA-responsiveness
DcaCSD3	F-box	CTATTCTCATT	1214	10	+	Lycopersicon esculentum
DcaCSD3	Unnamed__4	CTCC	694	4	-	Petroselinum hortense
DcaCSD3	Unnamed__4	CTCC	904	4	-	Petroselinum hortense
DcaCSD3	Unnamed__4	CTCC	1092	4	+	Petroselinum hortense
DcaCSD3	Unnamed__4	CTCC	1644	4	-	Petroselinum hortense
DcaCSD3	Unnamed__4	CTCC	1887	4	-	Petroselinum hortense
DcaCSD3	Unnamed__4	CTCC	1952	4	+	Petroselinum hortense
DcaCSD3	Unnamed__4	CTCC	1982	4	+	Petroselinum hortense
DcaCSD3		motif_sequence	157	4	+	organism	short_function
DcaCSD3		motif_sequence	493	4	-	organism	short_function
DcaCSD3		motif_sequence	578	4	-	organism	short_function
DcaCSD3		motif_sequence	694	4	-	organism	short_function
DcaCSD3		motif_sequence	849	4	+	organism	short_function
DcaCSD3		motif_sequence	1122	4	+	organism	short_function
DcaCSD3		motif_sequence	1463	4	-	organism	short_function
DcaCSD3		motif_sequence	1765	4	+	organism	short_function
DcaCSD3	ARE	AAACCA	253	6	-	Zea mays	cis-acting regulatory element essential for the anaerobic induction
DcaCSD3	AT~TATA-box	TATATA	666	6	+	Arabidopsis thaliana
DcaCSD3	AT~TATA-box	TATATA	1901	6	-	Arabidopsis thaliana
DcaCSD3	as-1	TGACG	348	5	+	Arabidopsis thaliana
DcaCSD3	as-1	TGACG	557	5	+	Arabidopsis thaliana
DcaCSD3	as-1	TGACG	1729	5	+	Arabidopsis thaliana
DcaCSD3	CAT-box	GCCACT	588	6	-	Arabidopsis thaliana	cis-acting regulatory element related to meristem expression
DcaCSD3	GA-motif	ATAGATAA	1942	8	-	Arabidopsis thaliana	part of a light responsive element
DcaCSD3	CAAT-box	CAAAT	119	5	+	Pisum sativum	common cis-acting element in promoter and enhancer regions
DcaCSD3	CAAT-box	CAAAT	193	5	-	Pisum sativum	common cis-acting element in promoter and enhancer regions
DcaCSD3	CAAT-box	CAAT	208	4	-	Nicotiana glutinosa
DcaCSD3	CAAT-box	CAAAT	219	5	-	Pisum sativum	common cis-acting element in promoter and enhancer regions
DcaCSD3	CAAT-box	CCAAT	251	5	-	Arabidopsis thaliana	common cis-acting element in promoter and enhancer regions
DcaCSD3	CAAT-box	CAAT	262	4	-	Nicotiana glutinosa
DcaCSD3	CAAT-box	CAAT	371	4	-	Nicotiana glutinosa
DcaCSD3	CAAT-box	CAAAT	436	5	+	Pisum sativum	common cis-acting element in promoter and enhancer regions
DcaCSD3	CAAT-box	CAAAT	451	5	+	Pisum sativum	common cis-acting element in promoter and enhancer regions
DcaCSD3	CAAT-box	CAAT	487	4	+	Nicotiana glutinosa
DcaCSD3	CAAT-box	CAAT	525	4	-	Nicotiana glutinosa
DcaCSD3	CAAT-box	CAAT	530	4	-	Nicotiana glutinosa
DcaCSD3	CAAT-box	CAAT	582	4	-	Nicotiana glutinosa
DcaCSD3	CAAT-box	CAAAT	594	5	+	Pisum sativum	common cis-acting element in promoter and enhancer regions
DcaCSD3	CAAT-box	CAAT	597	4	-	Nicotiana glutinosa
DcaCSD3	CAAT-box	CAAT	701	4	+	Nicotiana glutinosa
DcaCSD3	CAAT-box	CAAT	727	4	+	Nicotiana glutinosa
DcaCSD3	CAAT-box	CAAT	810	4	-	Nicotiana glutinosa
DcaCSD3	CAAT-box	CAAT	879	4	+	Nicotiana glutinosa
DcaCSD3	CAAT-box	CAAT	896	4	-	Nicotiana glutinosa
DcaCSD3	CAAT-box	CAAT	956	4	-	Nicotiana glutinosa
DcaCSD3	CAAT-box	CAAT	972	4	+	Nicotiana glutinosa
DcaCSD3	CAAT-box	CAAT	986	4	-	Nicotiana glutinosa
DcaCSD3	CAAT-box	CAAT	1032	4	+	Nicotiana glutinosa
DcaCSD3	CAAT-box	CAAT	1038	4	+	Nicotiana glutinosa
DcaCSD3	CAAT-box	CCAAT	1040	5	-	Arabidopsis thaliana	common cis-acting element in promoter and enhancer regions
DcaCSD3	CAAT-box	CAAT	1068	4	+	Nicotiana glutinosa
DcaCSD3	CAAT-box	CAAT	1118	4	-	Nicotiana glutinosa
DcaCSD3	CAAT-box	CAAT	1134	4	-	Nicotiana glutinosa
DcaCSD3	CAAT-box	CAAT	1216	4	-	Nicotiana glutinosa
DcaCSD3	CAAT-box	CAAT	1228	4	+	Nicotiana glutinosa
DcaCSD3	CAAT-box	CAAT	1248	4	-	Nicotiana glutinosa
DcaCSD3	CAAT-box	CAAAT	1256	5	+	Pisum sativum	common cis-acting element in promoter and enhancer regions
DcaCSD3	CAAT-box	CAAT	1259	4	-	Nicotiana glutinosa
DcaCSD3	CAAT-box	CAAT	1365	4	-	Nicotiana glutinosa
DcaCSD3	CAAT-box	CAAT	1393	4	-	Nicotiana glutinosa
DcaCSD3	CAAT-box	CAAT	1434	4	+	Nicotiana glutinosa
DcaCSD3	CAAT-box	CAAAT	1540	5	+	Pisum sativum	common cis-acting element in promoter and enhancer regions
DcaCSD3	CAAT-box	CAAT	1549	4	+	Nicotiana glutinosa
DcaCSD3	CAAT-box	CAAT	1596	4	+	Nicotiana glutinosa
DcaCSD3	CAAT-box	CAAT	1623	4	+	Nicotiana glutinosa
DcaCSD3	CAAT-box	CAAAT	1638	5	+	Pisum sativum	common cis-acting element in promoter and enhancer regions
DcaCSD3	CAAT-box	CCAAT	1641	5	-	Arabidopsis thaliana	common cis-acting element in promoter and enhancer regions
DcaCSD3	CAAT-box	CCAAT	1741	5	-	Arabidopsis thaliana	common cis-acting element in promoter and enhancer regions
DcaCSD3	CAAT-box	CAAAT	1788	5	+	Pisum sativum	common cis-acting element in promoter and enhancer regions
DcaCSD3	CAAT-box	CAAT	1812	4	+	Nicotiana glutinosa
DcaCSD3	I-box	AGATAAGG	1940	8	-	Triticum aestivum	part of a light responsive element
DcaCSD3	STRE	AGGGG	154	5	-	Arabidopsis thaliana
DcaCSD3	STRE	AGGGG	1938	5	-	Arabidopsis thaliana
DcaCSD3	MYB-like sequence	TAACCA	178	6	-	Arabidopsis thaliana
DcaCSD3	Unnamed__8	TCCACGTAGA	1192	9	+	Zea mays
DcaCSD3	MYB	TAACCA	178	6	-	Arabidopsis thaliana
DcaCSD3	MYB	CAACCA	1684	6	+	Arabidopsis thaliana
DcaCSD3	MYC	CAATTG	1038	6	-	Arabidopsis thaliana
DcaCSD3	TATA-box	TATAA	1	5	-	Arabidopsis thaliana	core promoter element around -30 of transcription start
DcaCSD3	TATA-box	TATA	2	4	+	Arabidopsis thaliana	core promoter element around -30 of transcription start
DcaCSD3	TATA-box	ATATAA	512	6	+	Brassica oleracea	core promoter element around -30 of transcription start
DcaCSD3	TATA-box	TATA	513	4	+	Arabidopsis thaliana	core promoter element around -30 of transcription start
DcaCSD3	TATA-box	TATA	605	4	+	Arabidopsis thaliana	core promoter element around -30 of transcription start
DcaCSD3	TATA-box	TATATA	666	6	+	Arabidopsis thaliana	core promoter element around -30 of transcription start
DcaCSD3	TATA-box	ATATAA	667	6	+	Brassica oleracea	core promoter element around -30 of transcription start
DcaCSD3	TATA-box	TATA	668	4	+	Arabidopsis thaliana	core promoter element around -30 of transcription start
DcaCSD3	TATA-box	ATATAA	771	6	+	Brassica oleracea	core promoter element around -30 of transcription start
DcaCSD3	TATA-box	TATA	772	4	+	Arabidopsis thaliana	core promoter element around -30 of transcription start
DcaCSD3	TATA-box	TATTTAAA	889	8	-	Arabidopsis thaliana	core promoter element around -30 of transcription start
DcaCSD3	TATA-box	TATA	1049	4	-	Arabidopsis thaliana	core promoter element around -30 of transcription start
DcaCSD3	TATA-box	TATACA	1235	6	-	Helianthus annuus	core promoter element around -30 of transcription start
DcaCSD3	TATA-box	TATA	1237	4	-	Arabidopsis thaliana	core promoter element around -30 of transcription start
DcaCSD3	TATA-box	TATAAAA	1476	7	-	Pisum sativum	core promoter element around -30 of transcription start
DcaCSD3	TATA-box	TATAAA	1477	6	-	Helianthus annuus	core promoter element around -30 of transcription start
DcaCSD3	TATA-box	TATAA	1478	5	-	Arabidopsis thaliana	core promoter element around -30 of transcription start
DcaCSD3	TATA-box	TATA	1479	4	-	Arabidopsis thaliana	core promoter element around -30 of transcription start
DcaCSD3	TATA-box	TATTTAAA	1484	8	+	Arabidopsis thaliana	core promoter element around -30 of transcription start
DcaCSD3	TATA-box	TATACA	1575	6	-	Helianthus annuus	core promoter element around -30 of transcription start
DcaCSD3	TATA-box	TATA	1577	4	-	Arabidopsis thaliana	core promoter element around -30 of transcription start
DcaCSD3	TATA-box	ATTATA	1625	6	+	Brassica napus	core promoter element around -30 of transcription start
DcaCSD3	TATA-box	TATAA	1626	5	-	Arabidopsis thaliana	core promoter element around -30 of transcription start
DcaCSD3	TATA-box	TATA	1627	4	-	Arabidopsis thaliana	core promoter element around -30 of transcription start
DcaCSD3	TATA-box	TATATA	1901	6	-	Arabidopsis thaliana	core promoter element around -30 of transcription start
DcaCSD3	TATA-box	TATA	1903	4	-	Arabidopsis thaliana	core promoter element around -30 of transcription start
DcaCSD3	W box	TTGACC	957	6	+	Arabidopsis thaliana
DcaCSD3	TCA-element	CCATCTTTTT	26	9	+	Nicotiana tabacum	cis-acting element involved in salicylic acid responsiveness
DcaCSD3	Unnamed__14	TCCACGTAGA	1192	9	+	Zea mays
DcaCSD3	AT1-motif	AATTATTTTTTATT	310	13	+	Solanum tuberosum	part of a light responsive module
DcaCSD3	Unnamed__10	TCCACGTAGA	1192	9	+	Zea mays
DcaCSD3	Box 4	ATTAAT	282	6	+	Petroselinum crispum	part of a conserved DNA module involved in light responsiveness
DcaCSD3	Box 4	ATTAAT	364	6	+	Petroselinum crispum	part of a conserved DNA module involved in light responsiveness
DcaCSD3	Box 4	ATTAAT	824	6	+	Petroselinum crispum	part of a conserved DNA module involved in light responsiveness
DcaCSD3	Box 4	ATTAAT	828	6	+	Petroselinum crispum	part of a conserved DNA module involved in light responsiveness
DcaCSD3	Box 4	ATTAAT	912	6	+	Petroselinum crispum	part of a conserved DNA module involved in light responsiveness
DcaCSD3	WUN-motif	CAATTACAT	1812	9	+	Nicotiana glutinosa
DcaCSD3	AAGAA-motif	GAAAGAA	765	7	+	Avena sativa
DcaCSD3	TGACG-motif	TGACG	348	5	+	Hordeum vulgare	cis-acting regulatory element involved in the MeJA-responsiveness
DcaCSD3	TGACG-motif	TGACG	557	5	+	Hordeum vulgare	cis-acting regulatory element involved in the MeJA-responsiveness
DcaCSD3	TGACG-motif	TGACG	1729	5	+	Hordeum vulgare	cis-acting regulatory element involved in the MeJA-responsiveness
DcaCSD3	ERE	ATTTCATA	126	8	-	Nicotiana glutinos
DcaCSD3	Unnamed__12	TCCACGTAGA	1192	9	+	Zea mays
DcaCSD4	Unnamed__4	CTCC	60	4	+	Petroselinum hortense
DcaCSD4	Unnamed__4	CTCC	680	4	+	Petroselinum hortense
DcaCSD4	Unnamed__4	CTCC	1260	4	+	Petroselinum hortense
DcaCSD4	Unnamed__4	CTCC	1353	4	-	Petroselinum hortense
DcaCSD4	Unnamed__4	CTCC	1480	4	-	Petroselinum hortense
DcaCSD4	Unnamed__4	CTCC	1779	4	-	Petroselinum hortense
DcaCSD4	Unnamed__4	CTCC	1934	4	-	Petroselinum hortense
DcaCSD4	TATA	TATAAAAT	1109	8	-	Arabidopsis thaliana
DcaCSD4	CCGTCC-box	CCGTCC	1058	6	-	Petroselinum hortense
DcaCSD4	GATA-motif	AAGATAAGATT	1542	10	+	Arabidopsis thaliana	part of a light responsive element
DcaCSD4	Gap-box	CAAATGAA(A/G)A	1412	9.5	-	Arabidopsis thaliana	part of a light responsive element
DcaCSD4	TC-rich repeats	GTTTTCTTAC	599	9	-	Nicotiana tabacum	cis-acting element involved in defense and stress responsiveness
DcaCSD4	TC-rich repeats	ATTCTCTAAC	1763	9	-	Nicotiana tabacum	cis-acting element involved in defense and stress responsiveness
DcaCSD4	chs-CMA1a	TTACTTAA	1661	8	-	Daucus carota	part of a light responsive element
DcaCSD4	CAAT-box	CAAAT	42	5	-	Pisum sativum	common cis-acting element in promoter and enhancer regions
DcaCSD4	CAAT-box	CAAAT	120	5	-	Pisum sativum	common cis-acting element in promoter and enhancer regions
DcaCSD4	CAAT-box	CAAAT	201	5	+	Pisum sativum	common cis-acting element in promoter and enhancer regions
DcaCSD4	CAAT-box	CAAT	214	4	+	Nicotiana glutinosa
DcaCSD4	CAAT-box	CAAT	302	4	-	Nicotiana glutinosa
DcaCSD4	CAAT-box	CAAT	313	4	-	Nicotiana glutinosa
DcaCSD4	CAAT-box	CCAAT	484	5	-	Arabidopsis thaliana	common cis-acting element in promoter and enhancer regions
DcaCSD4	CAAT-box	CAAT	519	4	-	Nicotiana glutinosa
DcaCSD4	CAAT-box	CAAT	583	4	-	Nicotiana glutinosa
DcaCSD4	CAAT-box	CAAT	628	4	-	Nicotiana glutinosa
DcaCSD4	CAAT-box	CAAAT	719	5	+	Pisum sativum	common cis-acting element in promoter and enhancer regions
DcaCSD4	CAAT-box	CAAAT	830	5	-	Pisum sativum	common cis-acting element in promoter and enhancer regions
DcaCSD4	CAAT-box	CCAAT	898	5	+	Arabidopsis thaliana	common cis-acting element in promoter and enhancer regions
DcaCSD4	CAAT-box	CAAT	899	4	+	Nicotiana glutinosa
DcaCSD4	CAAT-box	CAAT	919	4	-	Nicotiana glutinosa
DcaCSD4	CAAT-box	CAAT	925	4	-	Nicotiana glutinosa
DcaCSD4	CAAT-box	CAAT	942	4	-	Nicotiana glutinosa
DcaCSD4	CAAT-box	CCAAT	973	5	+	Arabidopsis thaliana	common cis-acting element in promoter and enhancer regions
DcaCSD4	CAAT-box	CAAT	974	4	+	Nicotiana glutinosa
DcaCSD4	CAAT-box	CAAT	997	4	+	Nicotiana glutinosa
DcaCSD4	CAAT-box	CAAAT	1007	5	-	Pisum sativum	common cis-acting element in promoter and enhancer regions
DcaCSD4	CAAT-box	CAAT	1038	4	+	Nicotiana glutinosa
DcaCSD4	CAAT-box	CAAT	1138	4	+	Nicotiana glutinosa
DcaCSD4	CAAT-box	CAAT	1185	4	+	Nicotiana glutinosa
DcaCSD4	CAAT-box	CAAT	1192	4	-	Nicotiana glutinosa
DcaCSD4	CAAT-box	CCAAT	1230	5	+	Arabidopsis thaliana	common cis-acting element in promoter and enhancer regions
DcaCSD4	CAAT-box	CAAT	1231	4	+	Nicotiana glutinosa
DcaCSD4	CAAT-box	CAAAT	1248	5	+	Pisum sativum	common cis-acting element in promoter and enhancer regions
DcaCSD4	CAAT-box	CAAT	1298	4	-	Nicotiana glutinosa
DcaCSD4	CAAT-box	CAAT	1304	4	+	Nicotiana glutinosa
DcaCSD4	CAAT-box	CAAAT	1417	5	-	Pisum sativum	common cis-acting element in promoter and enhancer regions
DcaCSD4	CAAT-box	CAAAT	1510	5	-	Pisum sativum	common cis-acting element in promoter and enhancer regions
DcaCSD4	CAAT-box	CCAAT	1550	5	-	Arabidopsis thaliana	common cis-acting element in promoter and enhancer regions
DcaCSD4	CAAT-box	CAAT	1571	4	+	Nicotiana glutinosa
DcaCSD4	CAAT-box	CAAAT	1584	5	-	Pisum sativum	common cis-acting element in promoter and enhancer regions
DcaCSD4	CAAT-box	CAAT	1590	4	+	Nicotiana glutinosa
DcaCSD4	CAAT-box	CAAAT	1651	5	-	Pisum sativum	common cis-acting element in promoter and enhancer regions
DcaCSD4	CAAT-box	CAAT	1689	4	+	Nicotiana glutinosa
DcaCSD4	CAAT-box	CAAAT	1724	5	+	Pisum sativum	common cis-acting element in promoter and enhancer regions
DcaCSD4	CAAT-box	CAAT	1755	4	+	Nicotiana glutinosa
DcaCSD4	CAAT-box	CAAAT	1828	5	-	Pisum sativum	common cis-acting element in promoter and enhancer regions
DcaCSD4	CAT-box	GCCACT	323	6	+	Arabidopsis thaliana	cis-acting regulatory element related to meristem expression
DcaCSD4	ARE	AAACCA	289	6	-	Zea mays	cis-acting regulatory element essential for the anaerobic induction
DcaCSD4	AT~TATA-box	TATATAAA	1334	8	-	Arabidopsis thaliana
DcaCSD4	AT~TATA-box	TATATA	1336	6	-	Arabidopsis thaliana
DcaCSD4	AT~TATA-box	TATATA	1338	6	-	Arabidopsis thaliana
DcaCSD4	CCGTCC motif	CCGTCC	1058	6	-	Nicotiana tabacum
DcaCSD4		motif_sequence	258	4	-	organism	short_function
DcaCSD4		motif_sequence	678	4	+	organism	short_function
DcaCSD4		motif_sequence	796	4	-	organism	short_function
DcaCSD4		motif_sequence	1084	4	-	organism	short_function
DcaCSD4		motif_sequence	1149	4	+	organism	short_function
DcaCSD4		motif_sequence	1206	4	+	organism	short_function
DcaCSD4		motif_sequence	1208	4	-	organism	short_function
DcaCSD4		motif_sequence	1630	4	+	organism	short_function
DcaCSD4		motif_sequence	1671	4	+	organism	short_function
DcaCSD4		motif_sequence	1779	4	-	organism	short_function
DcaCSD4		motif_sequence	1953	4	+	organism	short_function
DcaCSD4	TATA-box	ATTATA	24	6	+	Brassica napus	core promoter element around -30 of transcription start
DcaCSD4	TATA-box	TATAA	25	5	-	Arabidopsis thaliana	core promoter element around -30 of transcription start
DcaCSD4	TATA-box	TATA	26	4	+	Arabidopsis thaliana	core promoter element around -30 of transcription start
DcaCSD4	TATA-box	TATA	37	4	+	Arabidopsis thaliana	core promoter element around -30 of transcription start
DcaCSD4	TATA-box	ATATAA	230	6	+	Brassica oleracea	core promoter element around -30 of transcription start
DcaCSD4	TATA-box	TATA	231	4	+	Arabidopsis thaliana	core promoter element around -30 of transcription start
DcaCSD4	TATA-box	TATACA	304	6	-	Helianthus annuus	core promoter element around -30 of transcription start
DcaCSD4	TATA-box	TATA	306	4	+	Arabidopsis thaliana	core promoter element around -30 of transcription start
DcaCSD4	TATA-box	ATTATA	570	6	+	Brassica napus	core promoter element around -30 of transcription start
DcaCSD4	TATA-box	TATAA	571	5	-	Arabidopsis thaliana	core promoter element around -30 of transcription start
DcaCSD4	TATA-box	TATA	572	4	+	Arabidopsis thaliana	core promoter element around -30 of transcription start
DcaCSD4	TATA-box	TATAAA	588	6	-	Helianthus annuus	core promoter element around -30 of transcription start
DcaCSD4	TATA-box	TATAA	589	5	-	Arabidopsis thaliana	core promoter element around -30 of transcription start
DcaCSD4	TATA-box	TATA	590	4	+	Arabidopsis thaliana	core promoter element around -30 of transcription start
DcaCSD4	TATA-box	TATAAAA	963	7	-	Pisum sativum	core promoter element around -30 of transcription start
DcaCSD4	TATA-box	TATAAA	964	6	-	Helianthus annuus	core promoter element around -30 of transcription start
DcaCSD4	TATA-box	TATAA	965	5	-	Arabidopsis thaliana	core promoter element around -30 of transcription start
DcaCSD4	TATA-box	TATA	966	4	+	Arabidopsis thaliana	core promoter element around -30 of transcription start
DcaCSD4	TATA-box	TATA	993	4	+	Arabidopsis thaliana	core promoter element around -30 of transcription start
DcaCSD4	TATA-box	TACAAAA	1096	7	+	Oryza sativa	core promoter element around -30 of transcription start
DcaCSD4	TATA-box	TATAAAA	1110	7	-	Pisum sativum	core promoter element around -30 of transcription start
DcaCSD4	TATA-box	TATAAA	1111	6	-	Helianthus annuus	core promoter element around -30 of transcription start
DcaCSD4	TATA-box	TATAA	1112	5	-	Arabidopsis thaliana	core promoter element around -30 of transcription start
DcaCSD4	TATA-box	TATA	1113	4	-	Arabidopsis thaliana	core promoter element around -30 of transcription start
DcaCSD4	TATA-box	TATA	1281	4	-	Arabidopsis thaliana	core promoter element around -30 of transcription start
DcaCSD4	TATA-box	TATAAAA	1333	7	-	Pisum sativum	core promoter element around -30 of transcription start
DcaCSD4	TATA-box	TATAAA	1334	6	-	Helianthus annuus	core promoter element around -30 of transcription start
DcaCSD4	TATA-box	TATATAA	1335	7	-	Arabidopsis thaliana	core promoter element around -30 of transcription start
DcaCSD4	TATA-box	TATATA	1336	6	-	Arabidopsis thaliana	core promoter element around -30 of transcription start
DcaCSD4	TATA-box	ATATAT	1337	6	-	Brassica napus	core promoter element around -30 of transcription start
DcaCSD4	TATA-box	TATATA	1338	6	-	Arabidopsis thaliana	core promoter element around -30 of transcription start
DcaCSD4	TATA-box	ATATAA	1339	6	+	Brassica oleracea	core promoter element around -30 of transcription start
DcaCSD4	TATA-box	TATA	1340	4	-	Arabidopsis thaliana	core promoter element around -30 of transcription start
DcaCSD4	TATA-box	TATAA	1442	5	-	Arabidopsis thaliana	core promoter element around -30 of transcription start
DcaCSD4	TATA-box	TATA	1443	4	-	Arabidopsis thaliana	core promoter element around -30 of transcription start
DcaCSD4	TATA-box	TATAAATA	1488	8	-	Daucus carota	core promoter element around -30 of transcription start
DcaCSD4	TATA-box	TATAAAT	1489	7	-	Brassica juncea	core promoter element around -30 of transcription start
DcaCSD4	TATA-box	TATAAA	1490	6	-	Helianthus annuus	core promoter element around -30 of transcription start
DcaCSD4	TATA-box	TATAA	1491	5	-	Arabidopsis thaliana	core promoter element around -30 of transcription start
DcaCSD4	TATA-box	TATA	1492	4	-	Arabidopsis thaliana	core promoter element around -30 of transcription start
DcaCSD4	TATA-box	ATTATA	1573	6	+	Brassica napus	core promoter element around -30 of transcription start
DcaCSD4	TATA-box	TATAA	1574	5	-	Arabidopsis thaliana	core promoter element around -30 of transcription start
DcaCSD4	TATA-box	TATA	1575	4	-	Arabidopsis thaliana	core promoter element around -30 of transcription start
DcaCSD4	TATA-box	TATAAAA	1615	7	-	Pisum sativum	core promoter element around -30 of transcription start
DcaCSD4	TATA-box	TATAAA	1616	6	-	Helianthus annuus	core promoter element around -30 of transcription start
DcaCSD4	TATA-box	TATAA	1617	5	-	Arabidopsis thaliana	core promoter element around -30 of transcription start
DcaCSD4	TATA-box	TATA	1618	4	-	Arabidopsis thaliana	core promoter element around -30 of transcription start
DcaCSD4	TATA-box	TACATAAA	1627	8	-	Oryza sativa	core promoter element around -30 of transcription start
DcaCSD4	TATA-box	TACAAAA	1633	7	+	Oryza sativa	core promoter element around -30 of transcription start
DcaCSD4	TATA-box	TATA	1647	4	-	Arabidopsis thaliana	core promoter element around -30 of transcription start
DcaCSD4	TATA-box	ccTATAAAaa	1734	9	-	Arabidopsis thaliana	core promoter element around -30 of transcription start
DcaCSD4	TATA-box	TATAAAA	1735	7	-	Pisum sativum	core promoter element around -30 of transcription start
DcaCSD4	TATA-box	TATAAA	1736	6	-	Helianthus annuus	core promoter element around -30 of transcription start
DcaCSD4	TATA-box	TATAA	1737	5	-	Arabidopsis thaliana	core promoter element around -30 of transcription start
DcaCSD4	TATA-box	TATA	1738	4	-	Arabidopsis thaliana	core promoter element around -30 of transcription start
DcaCSD4	TATA-box	TATTTAAA	1810	8	+	Arabidopsis thaliana	core promoter element around -30 of transcription start
DcaCSD4	TATA-box	ATATAA	1861	6	+	Brassica oleracea	core promoter element around -30 of transcription start
DcaCSD4	TATA-box	TATA	1862	4	-	Arabidopsis thaliana	core promoter element around -30 of transcription start
DcaCSD4	TATA-box	TACATAAA	1888	8	-	Oryza sativa	core promoter element around -30 of transcription start
DcaCSD4	AAAC-motif	CAATCAAAACCT	1155	11	+	Spinacia oleracea	light responsive element
DcaCSD4	TATC-box	TATCCCA	1552	7	-	Oryza sativa	cis-acting element involved in gibberellin-responsiveness
DcaCSD4	MYB	TAACCA	638	6	+	Arabidopsis thaliana
DcaCSD4	MYB	CAACAG	1940	6	+	Arabidopsis thaliana
DcaCSD4	MYC	CATTTG	41	6	+	Arabidopsis thaliana
DcaCSD4	MYC	CATTTG	119	6	+	Arabidopsis thaliana
DcaCSD4	MYC	CATTTG	201	6	-	Arabidopsis thaliana
DcaCSD4	MYC	CATTTG	1006	6	+	Arabidopsis thaliana
DcaCSD4	MYC	CATTTG	1248	6	-	Arabidopsis thaliana
DcaCSD4	MYC	CATTTG	1416	6	+	Arabidopsis thaliana
DcaCSD4	MYC	CATGTG	1519	6	-	Arabidopsis thaliana
DcaCSD4	I-box	GTATAAGGCC	965	9	+	Larix laricina	part of a light responsive element
DcaCSD4	I-box	cCATATCCAAT	990	10	+	Flaveria trinervia	part of a light responsive element
DcaCSD4	MYB-like sequence	TAACCA	638	6	+	Arabidopsis thaliana
DcaCSD4	ERE	ATTTTAAA	443	8	-	Nicotiana glutinos
DcaCSD4	ERE	ATTTTAAA	1812	8	-	Nicotiana glutinos
DcaCSD4	ERE	ATTTCATA	1919	8	-	Nicotiana glutinos
DcaCSD4	WRE3	CCACCT	641	6	+	Pisum sativum
DcaCSD4	Box 4	ATTAAT	771	6	+	Petroselinum crispum	part of a conserved DNA module involved in light responsiveness
DcaCSD4	Box 4	ATTAAT	1308	6	-	Petroselinum crispum	part of a conserved DNA module involved in light responsiveness
DcaCSD4	WUN-motif	TTATTACAT	1464	9	+	Nicotiana glutinosa
DcaCSD4	WUN-motif	AAATTACT	1637	8	+	Nicotiana glutinosa
DcaCSD4	Myb-binding site	CAACAG	1940	6	+	Nicotiana tabacum
DcaCSD4	AAGAA-motif	GAAAGAA	1066	7	-	Avena sativa
DcaCSD4	TCA	TCATCTTCAT	164	9	-	Pisum sativum
DcaCSD4	AE-box	AGAAACAA	1133	8	+	Arabidopsis thaliana	part of a module for light response
DcaCSD4	TCT-motif	TCTTAC	599	6	-	Arabidopsis thaliana	part of a light responsive element
DcaCSD4	P-box	CCTTTTG	726	7	-	Oryza sativa	gibberellin-responsive element
DcaCSD4	A-box	CCGTCC	1058	6	-	Petroselinum crispum	cis-acting regulatory element
DcaFSD1	MRE	AACCTAA	1502	7	+	Petroselinum crispum	MYB binding site involved in light responsiveness
DcaFSD1	TCT-motif	TCTTAC	64	6	+	Arabidopsis thaliana	part of a light responsive element
DcaFSD1	AE-box	AGAAACTT	26	8	+	Arabidopsis thaliana	part of a module for light response
DcaFSD1	AAGAA-motif	GAAAGAA	1735	7	+	Avena sativa
DcaFSD1	WUN-motif	AAATTTCCT	856	9	+	Brassica oleracea	wound-responsive element
DcaFSD1	WUN-motif	AAATTACTA	1058	9	+	Nicotiana glutinosa
DcaFSD1	LTR	CCGAAA	979	6	+	Hordeum vulgare	cis-acting element involved in low-temperature responsiveness
DcaFSD1	LTR	CCGAAA	1326	6	+	Hordeum vulgare	cis-acting element involved in low-temperature responsiveness
DcaFSD1	Box 4	ATTAAT	779	6	+	Petroselinum crispum	part of a conserved DNA module involved in light responsiveness
DcaFSD1	Box 4	ATTAAT	1403	6	-	Petroselinum crispum	part of a conserved DNA module involved in light responsiveness
DcaFSD1	Box 4	ATTAAT	1429	6	-	Petroselinum crispum	part of a conserved DNA module involved in light responsiveness
DcaFSD1	Box 4	ATTAAT	1433	6	-	Petroselinum crispum	part of a conserved DNA module involved in light responsiveness
DcaFSD1	Box 4	ATTAAT	1483	6	-	Petroselinum crispum	part of a conserved DNA module involved in light responsiveness
DcaFSD1	ERE	ATTTTAAA	587	8	-	Nicotiana glutinos
DcaFSD1	TGACG-motif	TGACG	637	5	-	Hordeum vulgare	cis-acting regulatory element involved in the MeJA-responsiveness
DcaFSD1	TGACG-motif	TGACG	650	5	-	Hordeum vulgare	cis-acting regulatory element involved in the MeJA-responsiveness
DcaFSD1	TGACG-motif	TGACG	838	5	-	Hordeum vulgare	cis-acting regulatory element involved in the MeJA-responsiveness
DcaFSD1	ABRE	ACGTG	635	5	-	Arabidopsis thaliana	cis-acting element involved in the abscisic acid responsiveness
DcaFSD1	ABRE	AACCCGG	1127	7	+	Arabidopsis thaliana	cis-acting element involved in the abscisic acid responsiveness
DcaFSD1	ABRE	AACCCGG	1981	7	+	Arabidopsis thaliana	cis-acting element involved in the abscisic acid responsiveness
DcaFSD1	STRE	AGGGG	920	5	+	Arabidopsis thaliana
DcaFSD1	STRE	AGGGG	1959	5	-	Arabidopsis thaliana
DcaFSD1	STRE	AGGGG	1967	5	+	Arabidopsis thaliana
DcaFSD1	Myb	TAACTG	74	6	-	Arabidopsis thaliana
DcaFSD1	MYC	CATTTG	754	6	-	Arabidopsis thaliana
DcaFSD1	DRE1	ACCGAGA	1818	7	+	Zea mays
DcaFSD1	TATC-box	TATCCCA	102	7	-	Oryza sativa	cis-acting element involved in gibberellin-responsiveness
DcaFSD1	TCCC-motif	TCTCCCT	1771	7	+	Spinacia oleracea	part of a light responsive element
DcaFSD1	W box	TTGACC	808	6	+	Arabidopsis thaliana
DcaFSD1	W box	TTGACC	1218	6	-	Arabidopsis thaliana
DcaFSD1	TATA-box	TATAA	77	5	-	Arabidopsis thaliana	core promoter element around -30 of transcription start
DcaFSD1	TATA-box	TATA	78	4	+	Arabidopsis thaliana	core promoter element around -30 of transcription start
DcaFSD1	TATA-box	ATATAT	106	6	+	Brassica napus	core promoter element around -30 of transcription start
DcaFSD1	TATA-box	TATATA	107	6	+	Arabidopsis thaliana	core promoter element around -30 of transcription start
DcaFSD1	TATA-box	ATATAA	108	6	+	Brassica oleracea	core promoter element around -30 of transcription start
DcaFSD1	TATA-box	TATA	109	4	+	Arabidopsis thaliana	core promoter element around -30 of transcription start
DcaFSD1	TATA-box	ATATAT	359	6	+	Brassica napus	core promoter element around -30 of transcription start
DcaFSD1	TATA-box	TATATA	360	6	+	Arabidopsis thaliana	core promoter element around -30 of transcription start
DcaFSD1	TATA-box	ATATAT	361	6	+	Brassica napus	core promoter element around -30 of transcription start
DcaFSD1	TATA-box	TATA	362	4	+	Arabidopsis thaliana	core promoter element around -30 of transcription start
DcaFSD1	TATA-box	ccTATAAAaa	416	9	+	Arabidopsis thaliana	core promoter element around -30 of transcription start
DcaFSD1	TATA-box	TATAA	417	5	-	Arabidopsis thaliana	core promoter element around -30 of transcription start
DcaFSD1	TATA-box	TATA	418	4	+	Arabidopsis thaliana	core promoter element around -30 of transcription start
DcaFSD1	TATA-box	ATTATA	528	6	+	Brassica napus	core promoter element around -30 of transcription start
DcaFSD1	TATA-box	TATAA	529	5	-	Arabidopsis thaliana	core promoter element around -30 of transcription start
DcaFSD1	TATA-box	TATA	530	4	+	Arabidopsis thaliana	core promoter element around -30 of transcription start
DcaFSD1	TATA-box	TATA	657	4	+	Arabidopsis thaliana	core promoter element around -30 of transcription start
DcaFSD1	TATA-box	ATTATA	736	6	+	Brassica napus	core promoter element around -30 of transcription start
DcaFSD1	TATA-box	TATAA	737	5	-	Arabidopsis thaliana	core promoter element around -30 of transcription start
DcaFSD1	TATA-box	TATA	738	4	+	Arabidopsis thaliana	core promoter element around -30 of transcription start
DcaFSD1	TATA-box	ATATAA	828	6	+	Brassica oleracea	core promoter element around -30 of transcription start
DcaFSD1	TATA-box	TATA	829	4	+	Arabidopsis thaliana	core promoter element around -30 of transcription start
DcaFSD1	TATA-box	ATATAT	1084	6	-	Brassica napus	core promoter element around -30 of transcription start
DcaFSD1	TATA-box	TATA	1085	4	-	Arabidopsis thaliana	core promoter element around -30 of transcription start
DcaFSD1	TATA-box	ATATAA	1096	6	+	Brassica oleracea	core promoter element around -30 of transcription start
DcaFSD1	TATA-box	TATA	1097	4	-	Arabidopsis thaliana	core promoter element around -30 of transcription start
DcaFSD1	TATA-box	ATATAA	1315	6	+	Brassica oleracea	core promoter element around -30 of transcription start
DcaFSD1	TATA-box	TATA	1316	4	-	Arabidopsis thaliana	core promoter element around -30 of transcription start
DcaFSD1	TATA-box	TATTTAAA	1378	8	-	Arabidopsis thaliana	core promoter element around -30 of transcription start
DcaFSD1	TATA-box	ATTATA	1398	6	+	Brassica napus	core promoter element around -30 of transcription start
DcaFSD1	TATA-box	TATAA	1399	5	-	Arabidopsis thaliana	core promoter element around -30 of transcription start
DcaFSD1	TATA-box	TATATTTATATTT	1400	12	+	Avena sativa	core promoter element around -30 of transcription start
DcaFSD1	TATA-box	ATTATA	1421	6	+	Brassica napus	core promoter element around -30 of transcription start
DcaFSD1	TATA-box	TATAA	1422	5	-	Arabidopsis thaliana	core promoter element around -30 of transcription start
DcaFSD1	TATA-box	TATA	1423	4	-	Arabidopsis thaliana	core promoter element around -30 of transcription start
DcaFSD1	TATA-box	ATTATA	1524	6	+	Brassica napus	core promoter element around -30 of transcription start
DcaFSD1	TATA-box	TATATAA	1525	7	-	Arabidopsis thaliana	core promoter element around -30 of transcription start
DcaFSD1	TATA-box	TATATA	1526	6	-	Arabidopsis thaliana	core promoter element around -30 of transcription start
DcaFSD1	TATA-box	ATATAA	1527	6	+	Brassica oleracea	core promoter element around -30 of transcription start
DcaFSD1	TATA-box	TATA	1528	4	-	Arabidopsis thaliana	core promoter element around -30 of transcription start
DcaFSD1		motif_sequence	1600	4	+	organism	short_function
DcaFSD1		motif_sequence	1629	4	-	organism	short_function
DcaFSD1		motif_sequence	1668	4	+	organism	short_function
DcaFSD1		motif_sequence	1739	4	-	organism	short_function
DcaFSD1	G-box	CACGAC	398	6	+	Zea mays	cis-acting regulatory element involved in light responsiveness
DcaFSD1	G-box	CACGTC	635	6	+	Zea mays	cis-acting regulatory element involved in light responsiveness
DcaFSD1	GT1-motif	GGTTAA	1123	6	+	Arabidopsis thaliana	light responsive element
DcaFSD1	GT1-motif	GGTTAA	1125	6	-	Arabidopsis thaliana	light responsive element
DcaFSD1	GT1-motif	GGTTAA	1156	6	+	Arabidopsis thaliana	light responsive element
DcaFSD1	GT1-motif	GGTTAA	1973	6	-	Arabidopsis thaliana	light responsive element
DcaFSD1	AT~TATA-box	TATATA	107	6	+	Arabidopsis thaliana
DcaFSD1	AT~TATA-box	TATATA	360	6	+	Arabidopsis thaliana
DcaFSD1	AT~TATA-box	TATATA	1526	6	-	Arabidopsis thaliana
DcaFSD1	TGA-element	AACGAC	1593	6	-	Brassica oleracea	auxin-responsive element
DcaFSD1	as-1	TGACG	637	5	-	Arabidopsis thaliana
DcaFSD1	as-1	TGACG	650	5	-	Arabidopsis thaliana
DcaFSD1	as-1	TGACG	838	5	-	Arabidopsis thaliana
DcaFSD1	CAT-box	GCCACT	210	6	+	Arabidopsis thaliana	cis-acting regulatory element related to meristem expression
DcaFSD1	Unnamed__16	GCTGCCCGTC	644	9	+	Zea mays
DcaFSD1	Unnamed__1	GAATTTAATTAA	772	11	+	Glycine max	60K protein binding site
DcaFSD1	Unnamed__1	CGTGG	1663	5	+	Zea mays
DcaFSD1	Unnamed__1	CGTGG	1934	5	-	Zea mays
DcaFSD1	CAAT-box	CAAT	11	4	+	Nicotiana glutinosa
DcaFSD1	CAAT-box	CAAT	179	4	+	Nicotiana glutinosa
DcaFSD1	CAAT-box	CAAAT	246	5	-	Pisum sativum	common cis-acting element in promoter and enhancer regions
DcaFSD1	CAAT-box	CCAAT	275	5	-	Arabidopsis thaliana	common cis-acting element in promoter and enhancer regions
DcaFSD1	CAAT-box	CAAT	307	4	+	Nicotiana glutinosa
DcaFSD1	CAAT-box	CAAT	368	4	-	Nicotiana glutinosa
DcaFSD1	CAAT-box	CCAAT	405	5	+	Arabidopsis thaliana	common cis-acting element in promoter and enhancer regions
DcaFSD1	CAAT-box	CAAT	406	4	+	Nicotiana glutinosa
DcaFSD1	CAAT-box	CAAT	426	4	-	Nicotiana glutinosa
DcaFSD1	CAAT-box	CAAT	473	4	+	Nicotiana glutinosa
DcaFSD1	CAAT-box	CAAAT	505	5	-	Pisum sativum	common cis-acting element in promoter and enhancer regions
DcaFSD1	CAAT-box	CAAT	518	4	+	Nicotiana glutinosa
DcaFSD1	CAAT-box	CAAT	551	4	+	Nicotiana glutinosa
DcaFSD1	CAAT-box	CAAAT	569	5	-	Pisum sativum	common cis-acting element in promoter and enhancer regions
DcaFSD1	CAAT-box	CAAT	575	4	-	Nicotiana glutinosa
DcaFSD1	CAAT-box	CAAAT	727	5	-	Pisum sativum	common cis-acting element in promoter and enhancer regions
DcaFSD1	CAAT-box	CAAAT	754	5	+	Pisum sativum	common cis-acting element in promoter and enhancer regions
DcaFSD1	CAAT-box	CAAT	769	4	-	Nicotiana glutinosa
DcaFSD1	CAAT-box	CAAT	788	4	+	Nicotiana glutinosa
DcaFSD1	CAAT-box	CAAAT	892	5	+	Pisum sativum	common cis-acting element in promoter and enhancer regions
DcaFSD1	CAAT-box	CAAAT	1258	5	-	Pisum sativum	common cis-acting element in promoter and enhancer regions
DcaFSD1	CAAT-box	CAAT	1281	4	-	Nicotiana glutinosa
DcaFSD1	CAAT-box	CAAT	1335	4	+	Nicotiana glutinosa
DcaFSD1	CAAT-box	CAAT	1439	4	+	Nicotiana glutinosa
DcaFSD1	CAAT-box	CAAT	1498	4	+	Nicotiana glutinosa
DcaFSD1	CAAT-box	CAAAT	1514	5	-	Pisum sativum	common cis-acting element in promoter and enhancer regions
DcaFSD1	CAAT-box	CAAT	1635	4	-	Nicotiana glutinosa
DcaFSD1	O2-site	GATGATGTGG	114	9	+	Zea mays	cis-acting regulatory element involved in zein metabolism regulation
DcaFSD1	O2-site	GATGA(C/T)(A/G)TG(A/G)	132	8	+	Zea mays	cis-acting regulatory element involved in zein metabolism regulation
DcaFSD1	O2-site	GTTGACGTGA	634	9	-	Zea mays	cis-acting regulatory element involved in zein metabolism regulation
DcaFSD1	CGTCA-motif	CGTCA	637	5	+	Hordeum vulgare	cis-acting regulatory element involved in the MeJA-responsiveness
DcaFSD1	CGTCA-motif	CGTCA	650	5	+	Hordeum vulgare	cis-acting regulatory element involved in the MeJA-responsiveness
DcaFSD1	CGTCA-motif	CGTCA	838	5	+	Hordeum vulgare	cis-acting regulatory element involved in the MeJA-responsiveness
DcaFSD1	TATA	TATAAAAT	78	8	+	Arabidopsis thaliana
DcaFSD1	TATA	TATAAAAT	829	8	+	Arabidopsis thaliana
DcaFSD1	TATA	TATAAAAT	1316	8	+	Arabidopsis thaliana
DcaFSD1	Unnamed__4	CTCC	1	4	-	Petroselinum hortense
DcaFSD1	Unnamed__4	CTCC	56	4	+	Petroselinum hortense
DcaFSD1	Unnamed__4	CTCC	351	4	-	Petroselinum hortense
DcaFSD1	Unnamed__4	CTCC	390	4	-	Petroselinum hortense
DcaFSD1	Unnamed__4	CTCC	403	4	+	Petroselinum hortense
DcaFSD1	Unnamed__4	CTCC	1623	4	-	Petroselinum hortense
DcaFSD1	Unnamed__4	CTCC	1681	4	+	Petroselinum hortense
DcaFSD1	Unnamed__4	CTCC	1744	4	-	Petroselinum hortense
DcaFSD1	Unnamed__4	CTCC	1772	4	+	Petroselinum hortense
DcaFSD1	CARE	CAACTCAC	125	8	-	Oryza sativa
DcaMSD1	MBS	CAACTG	394	6	+	Arabidopsis thaliana	MYB binding site involved in drought-inducibility
DcaMSD1	Unnamed__6	taTAAATATct	1136	10	+	Zea mays
DcaMSD1	Unnamed__4	CTCC	44	4	-	Petroselinum hortense
DcaMSD1	Unnamed__4	CTCC	298	4	+	Petroselinum hortense
DcaMSD1	Unnamed__4	CTCC	308	4	-	Petroselinum hortense
DcaMSD1	Unnamed__4	CTCC	359	4	-	Petroselinum hortense
DcaMSD1	Unnamed__4	CTCC	483	4	-	Petroselinum hortense
DcaMSD1	Unnamed__4	CTCC	1004	4	-	Petroselinum hortense
DcaMSD1	Unnamed__4	CTCC	1095	4	-	Petroselinum hortense
DcaMSD1	CAT-box	GCCACT	1292	6	+	Arabidopsis thaliana	cis-acting regulatory element related to meristem expression
DcaMSD1	TC-rich repeats	GTTTTCTTAC	932	9	+	Nicotiana tabacum	cis-acting element involved in defense and stress responsiveness
DcaMSD1	CAAT-box	CAAAT	15	5	-	Pisum sativum	common cis-acting element in promoter and enhancer regions
DcaMSD1	CAAT-box	CAAT	32	4	+	Nicotiana glutinosa
DcaMSD1	CAAT-box	CAAT	132	4	-	Nicotiana glutinosa
DcaMSD1	CAAT-box	CAAT	201	4	+	Nicotiana glutinosa
DcaMSD1	CAAT-box	CAAAT	218	5	+	Pisum sativum	common cis-acting element in promoter and enhancer regions
DcaMSD1	CAAT-box	CAAAT	271	5	-	Pisum sativum	common cis-acting element in promoter and enhancer regions
DcaMSD1	CAAT-box	CAAAT	277	5	-	Pisum sativum	common cis-acting element in promoter and enhancer regions
DcaMSD1	CAAT-box	CAAT	287	4	+	Nicotiana glutinosa
DcaMSD1	CAAT-box	CCAAT	305	5	-	Arabidopsis thaliana	common cis-acting element in promoter and enhancer regions
DcaMSD1	CAAT-box	CAAT	367	4	-	Nicotiana glutinosa
DcaMSD1	CAAT-box	CAAT	402	4	-	Nicotiana glutinosa
DcaMSD1	CAAT-box	CAAT	614	4	+	Nicotiana glutinosa
DcaMSD1	CAAT-box	CAAT	682	4	+	Nicotiana glutinosa
DcaMSD1	CAAT-box	CAAT	781	4	+	Nicotiana glutinosa
DcaMSD1	CAAT-box	CCAAT	814	5	+	Arabidopsis thaliana	common cis-acting element in promoter and enhancer regions
DcaMSD1	CAAT-box	CAAT	815	4	+	Nicotiana glutinosa
DcaMSD1	CAAT-box	CAAAT	854	5	+	Pisum sativum	common cis-acting element in promoter and enhancer regions
DcaMSD1	CAAT-box	CAAT	873	4	+	Nicotiana glutinosa
DcaMSD1	CAAT-box	CAAAT	902	5	+	Pisum sativum	common cis-acting element in promoter and enhancer regions
DcaMSD1	CAAT-box	CAAAT	922	5	-	Pisum sativum	common cis-acting element in promoter and enhancer regions
DcaMSD1	CAAT-box	CCAAT	1020	5	+	Arabidopsis thaliana	common cis-acting element in promoter and enhancer regions
DcaMSD1	CAAT-box	CAAT	1021	4	+	Nicotiana glutinosa
DcaMSD1	CAAT-box	CAAT	1071	4	-	Nicotiana glutinosa
DcaMSD1	CAAT-box	CAAT	1101	4	+	Nicotiana glutinosa
DcaMSD1	CAAT-box	CAAT	1112	4	+	Nicotiana glutinosa
DcaMSD1	CAAT-box	CAAAT	1152	5	-	Pisum sativum	common cis-acting element in promoter and enhancer regions
DcaMSD1	CAAT-box	CAAT	1193	4	-	Nicotiana glutinosa
DcaMSD1	CAAT-box	CAAT	1207	4	-	Nicotiana glutinosa
DcaMSD1	CAAT-box	CAAAT	1288	5	-	Pisum sativum	common cis-acting element in promoter and enhancer regions
DcaMSD1	CAAT-box	CAAT	1332	4	+	Nicotiana glutinosa
DcaMSD1	CAAT-box	CAAAT	1371	5	-	Pisum sativum	common cis-acting element in promoter and enhancer regions
DcaMSD1	CAAT-box	CCAAT	1380	5	-	Arabidopsis thaliana	common cis-acting element in promoter and enhancer regions
DcaMSD1	CAAT-box	CAAT	1477	4	-	Nicotiana glutinosa
DcaMSD1	CAAT-box	CAAAT	1487	5	+	Pisum sativum	common cis-acting element in promoter and enhancer regions
DcaMSD1	CAAT-box	CAAT	1550	4	-	Nicotiana glutinosa
DcaMSD1	CAAT-box	CAAT	1635	4	-	Nicotiana glutinosa
DcaMSD1	CAAT-box	CAAAT	1646	5	+	Pisum sativum	common cis-acting element in promoter and enhancer regions
DcaMSD1	CAAT-box	CAAT	1652	4	-	Nicotiana glutinosa
DcaMSD1	CAAT-box	CAAAT	1733	5	-	Pisum sativum	common cis-acting element in promoter and enhancer regions
DcaMSD1	CAAT-box	CAAT	1904	4	-	Nicotiana glutinosa
DcaMSD1		motif_sequence	186	4	+	organism	short_function
DcaMSD1		motif_sequence	296	4	+	organism	short_function
DcaMSD1		motif_sequence	353	4	-	organism	short_function
DcaMSD1		motif_sequence	359	4	-	organism	short_function
DcaMSD1		motif_sequence	456	4	+	organism	short_function
DcaMSD1		motif_sequence	875	4	+	organism	short_function
DcaMSD1		motif_sequence	1039	4	+	organism	short_function
DcaMSD1		motif_sequence	1074	4	-	organism	short_function
DcaMSD1		motif_sequence	1078	4	+	organism	short_function
DcaMSD1		motif_sequence	1838	4	-	organism	short_function
DcaMSD1	AT~TATA-box	TATATA	72	6	+	Arabidopsis thaliana
DcaMSD1	ARE	AAACCA	390	6	+	Zea mays	cis-acting regulatory element essential for the anaerobic induction
DcaMSD1	ARE	AAACCA	1850	6	+	Zea mays	cis-acting regulatory element essential for the anaerobic induction
DcaMSD1	MYB	CAACCA	655	6	-	Arabidopsis thaliana
DcaMSD1	MYB	TAACCA	867	6	-	Arabidopsis thaliana
DcaMSD1	MYB	TAACCA	1724	6	+	Arabidopsis thaliana
DcaMSD1	MYB	CAACAG	1826	6	+	Arabidopsis thaliana
DcaMSD1	MYC	CATTTG	218	6	-	Arabidopsis thaliana
DcaMSD1	MYC	CATTTG	902	6	-	Arabidopsis thaliana
DcaMSD1	MYC	CATTTG	921	6	+	Arabidopsis thaliana
DcaMSD1	MYC	CATGTG	1077	6	+	Arabidopsis thaliana
DcaMSD1	TATA-box	ccTATAAAaa	36	9	-	Arabidopsis thaliana	core promoter element around -30 of transcription start
DcaMSD1	TATA-box	TATTTAAA	66	8	-	Arabidopsis thaliana	core promoter element around -30 of transcription start
DcaMSD1	TATA-box	ATATAT	71	6	+	Brassica napus	core promoter element around -30 of transcription start
DcaMSD1	TATA-box	TATATA	72	6	+	Arabidopsis thaliana	core promoter element around -30 of transcription start
DcaMSD1	TATA-box	ATATAT	73	6	+	Brassica napus	core promoter element around -30 of transcription start
DcaMSD1	TATA-box	TATA	74	4	+	Arabidopsis thaliana	core promoter element around -30 of transcription start
DcaMSD1	TATA-box	TATAAAA	126	7	-	Pisum sativum	core promoter element around -30 of transcription start
DcaMSD1	TATA-box	TATAAA	127	6	-	Helianthus annuus	core promoter element around -30 of transcription start
DcaMSD1	TATA-box	TATAA	128	5	-	Arabidopsis thaliana	core promoter element around -30 of transcription start
DcaMSD1	TATA-box	TATA	129	4	+	Arabidopsis thaliana	core promoter element around -30 of transcription start
DcaMSD1	TATA-box	TATA	157	4	+	Arabidopsis thaliana	core promoter element around -30 of transcription start
DcaMSD1	TATA-box	ATATAA	203	6	+	Brassica oleracea	core promoter element around -30 of transcription start
DcaMSD1	TATA-box	TATA	204	4	+	Arabidopsis thaliana	core promoter element around -30 of transcription start
DcaMSD1	TATA-box	ATATAA	253	6	+	Brassica oleracea	core promoter element around -30 of transcription start
DcaMSD1	TATA-box	TATA	254	4	+	Arabidopsis thaliana	core promoter element around -30 of transcription start
DcaMSD1	TATA-box	TATAA	313	5	-	Arabidopsis thaliana	core promoter element around -30 of transcription start
DcaMSD1	TATA-box	TATA	314	4	+	Arabidopsis thaliana	core promoter element around -30 of transcription start
DcaMSD1	TATA-box	TATA	428	4	+	Arabidopsis thaliana	core promoter element around -30 of transcription start
DcaMSD1	TATA-box	ATATAA	512	6	+	Brassica oleracea	core promoter element around -30 of transcription start
DcaMSD1	TATA-box	TATA	513	4	+	Arabidopsis thaliana	core promoter element around -30 of transcription start
DcaMSD1	TATA-box	TATACA	537	6	-	Helianthus annuus	core promoter element around -30 of transcription start
DcaMSD1	TATA-box	TATA	539	4	+	Arabidopsis thaliana	core promoter element around -30 of transcription start
DcaMSD1	TATA-box	TATA	550	4	+	Arabidopsis thaliana	core promoter element around -30 of transcription start
DcaMSD1	TATA-box	ATATAA	627	6	+	Brassica oleracea	core promoter element around -30 of transcription start
DcaMSD1	TATA-box	TATA	628	4	+	Arabidopsis thaliana	core promoter element around -30 of transcription start
DcaMSD1	TATA-box	TATTTAAA	785	8	+	Arabidopsis thaliana	core promoter element around -30 of transcription start
DcaMSD1	TATA-box	TATAAAA	826	7	-	Pisum sativum	core promoter element around -30 of transcription start
DcaMSD1	TATA-box	TATAAA	827	6	-	Helianthus annuus	core promoter element around -30 of transcription start
DcaMSD1	TATA-box	TATAA	828	5	-	Arabidopsis thaliana	core promoter element around -30 of transcription start
DcaMSD1	TATA-box	TATA	829	4	+	Arabidopsis thaliana	core promoter element around -30 of transcription start
DcaMSD1	TATA-box	ATTATA	986	6	+	Brassica napus	core promoter element around -30 of transcription start
DcaMSD1	TATA-box	TATAA	987	5	-	Arabidopsis thaliana	core promoter element around -30 of transcription start
DcaMSD1	TATA-box	TATA	988	4	+	Arabidopsis thaliana	core promoter element around -30 of transcription start
DcaMSD1	TATA-box	ATTATA	1088	6	+	Brassica napus	core promoter element around -30 of transcription start
DcaMSD1	TATA-box	TATAA	1089	5	-	Arabidopsis thaliana	core promoter element around -30 of transcription start
DcaMSD1	TATA-box	TATA	1090	4	-	Arabidopsis thaliana	core promoter element around -30 of transcription start
DcaMSD1	TATA-box	ATTATA	1134	6	+	Brassica napus	core promoter element around -30 of transcription start
DcaMSD1	TATA-box	TATAA	1135	5	-	Arabidopsis thaliana	core promoter element around -30 of transcription start
DcaMSD1	TATA-box	TATA	1136	4	-	Arabidopsis thaliana	core promoter element around -30 of transcription start
DcaMSD1	TATA-box	ATATAT	1141	6	-	Brassica napus	core promoter element around -30 of transcription start
DcaMSD1	TATA-box	TATA	1142	4	-	Arabidopsis thaliana	core promoter element around -30 of transcription start
DcaMSD1	TATA-box	TATA	1245	4	-	Arabidopsis thaliana	core promoter element around -30 of transcription start
DcaMSD1	TATA-box	TACAAAA	1302	7	-	Oryza sativa	core promoter element around -30 of transcription start
DcaMSD1	TATA-box	TATAAA	1494	6	-	Helianthus annuus	core promoter element around -30 of transcription start
DcaMSD1	TATA-box	TATAA	1495	5	-	Arabidopsis thaliana	core promoter element around -30 of transcription start
DcaMSD1	TATA-box	TATA	1496	4	-	Arabidopsis thaliana	core promoter element around -30 of transcription start
DcaMSD1	TATA-box	TATA	1687	4	-	Arabidopsis thaliana	core promoter element around -30 of transcription start
DcaMSD1	TATA-box	TATA	1710	4	-	Arabidopsis thaliana	core promoter element around -30 of transcription start
DcaMSD1	TATA-box	TATTTAAA	1808	8	+	Arabidopsis thaliana	core promoter element around -30 of transcription start
DcaMSD1	TATA-box	taTATAAAtc	1873	9	-	Arabidopsis thaliana	core promoter element around -30 of transcription start
DcaMSD1	TATA-box	TATAAAT	1874	7	-	Brassica juncea	core promoter element around -30 of transcription start
DcaMSD1	TATA-box	TATAAA	1875	6	-	Helianthus annuus	core promoter element around -30 of transcription start
DcaMSD1	TATA-box	TATAA	1876	5	-	Arabidopsis thaliana	core promoter element around -30 of transcription start
DcaMSD1	TATA-box	TATA	1877	4	-	Arabidopsis thaliana	core promoter element around -30 of transcription start
DcaMSD1	TATC-box	TATCCCA	967	7	+	Oryza sativa	cis-acting element involved in gibberellin-responsiveness
DcaMSD1	Myb	CAACTG	394	6	+	Arabidopsis thaliana
DcaMSD1	Myb	TAACTG	533	6	+	Arabidopsis thaliana
DcaMSD1	I-box	cCATATCCAAT	1014	10	+	Flaveria trinervia	part of a light responsive element
DcaMSD1	I-box	atGATAAGGTC	1575	10	-	Helianthus annuus	part of a light responsive element
DcaMSD1	ATCT-motif	AATCTAATCC	670	9	-	Pisum sativum	part of a conserved DNA module involved in light responsiveness
DcaMSD1	MYB-like sequence	TAACCA	867	6	-	Arabidopsis thaliana
DcaMSD1	MYB-like sequence	TAACCA	1724	6	+	Arabidopsis thaliana
DcaMSD1	AT-rich element	ATAGAAATCAA	1702	10	-	Glycine max	binding site of AT-rich DNA binding protein (ATBP-1)
DcaMSD1	Box 4	ATTAAT	518	6	+	Petroselinum crispum	part of a conserved DNA module involved in light responsiveness
DcaMSD1	Box 4	ATTAAT	576	6	+	Petroselinum crispum	part of a conserved DNA module involved in light responsiveness
DcaMSD1	Box 4	ATTAAT	1084	6	-	Petroselinum crispum	part of a conserved DNA module involved in light responsiveness
DcaMSD1	Box 4	ATTAAT	1203	6	-	Petroselinum crispum	part of a conserved DNA module involved in light responsiveness
DcaMSD1	Box 4	ATTAAT	1749	6	-	Petroselinum crispum	part of a conserved DNA module involved in light responsiveness
DcaMSD1	WUN-motif	AAATTTCTT	641	9	-	Nicotiana glutinosa
DcaMSD1	Myb-binding site	CAACAG	1826	6	+	Nicotiana tabacum
DcaMSD1	TCA	TCATCTTCAT	351	9	-	Pisum sativum
DcaMSD1	TCT-motif	TCTTAC	887	6	-	Arabidopsis thaliana	part of a light responsive element
DcaMSD1	TCT-motif	TCTTAC	936	6	+	Arabidopsis thaliana	part of a light responsive element
DcaFSD3	CAAT-box	CAAAT	1937	5	+	Pisum sativum	common cis-acting element in promoter and enhancer regions
