# Supplementary material for: Insights into the Superoxide Dismutase Gene Family and Its Roles in Dendrobium catenatum under Abiotic Stresses
Source: Plants (Basel). 2020 Oct 28;9(11):1452. doi: 10.3390/plants9111452 (PMC7693223; doi:10.3390/plants9111452)
Supplement: Supplementary file 1 [file plants-09-01452-s001.zip › Table S3.xls]

## Sheet: Table S3
	DDR_1_FPKM	DDR_2_FPKM	DDR_3_FPKM	DNR_1_FPKM	DNR_2_FPKM	DNR_3_FPKM	MDR_1_FPKM	MDR_2_FPKM	MDR_3_FPKM	MNR_1_FPKM	MNR_2_FPKM	MNR_3_FPKM	description	E value	bit score	frame	query_start	query_end	hit_start	hit_end	positives	identical
DN32808_c1_g4_i1	441.859	408.592	456.698	30.89	29.049	27.018	95.504	217.954	213.193	8.446	11.986	7.116	Zinc finger CCCH domain-containing protein 20 OS=Arabidopsis thaliana OX=3702 GN=At2g19810 PE=2 SV=1	3e-104	325	-3	623	1645	1	355	0.646	0.52
DN38458_c7_g2_i1	201.98	238.557	256.723	11.218	12.549	10.25	482.12	745.767	538.689	15.95	11.42	19.852	Heat shock cognate 70 kDa protein OS=Petunia hybrida OX=4102 GN=HSP70 PE=2 SV=1	0	1168	2	80	2020	1	651	0.956	0.925
DN31461_c2_g10_i2	497.534	528.724	419.139	8.859	7.529	9.048	1216.6	2142.36	1060.08	15.265	27.49	18.089	Small heat shock protein, chloroplastic OS=Oxybasis rubra OX=3560 GN=HSP23 PE=2 SV=1	2e-50	177	1	346	963	3	204	0.687	0.531
DN40246_c3_g3_i1	9183.93	6995.92	7015.82	86.537	77.241	39.076	3625.78	4875.46	4178.58	41.508	75.67	215.31	Mitochondrial uncoupling protein 5 OS=Arabidopsis thaliana OX=3702 GN=PUMP5 PE=2 SV=1	5e-15	75.5	1	454	561	1	36	0.972	0.944
DN40246_c3_g1_i2	11097.3	9909.95	8861.02	116.079	80.382	40.197	6832.7	8338.67	7177.34	112.192	115.869	404.735	Mitochondrial uncoupling protein 4 OS=Arabidopsis thaliana OX=3702 GN=PUMP4 PE=2 SV=1	1e-112	343	2	86	796	87	313	0.835	0.73
DN34748_c2_g2_i2	5851.72	6118.49	5625.78	758.111	652.493	687.655	4578.54	4292.37	7425.13	130.208	221.558	451.152	Chlorophyll a-b binding protein 2.1, chloroplastic OS=Arabidopsis thaliana OX=3702 GN=LHCB2.1 PE=1 SV=1	2e-64	204	3	114	446	1	110	0.928	0.901
DN32450_c3_g4_i1	59.062	48.323	51.663	736.724	639.651	549.853	17.519	22.828	16.621	421.318	543.169	505.567	Dormancy-associated protein homolog 3 OS=Arabidopsis thaliana OX=3702 GN=At1g56220 PE=1 SV=1	2e-19	87.4	-2	335	685	1	131	0.598	0.515
DN36921_c1_g3_i2	13.491	12.387	9.236	157.6	156.84	168.933	8.102	40.766	32.376	64.131	148.888	70.025	Nuclear transcription factor Y subunit C-4 OS=Arabidopsis thaliana OX=3702 GN=NFYC4 PE=2 SV=1	1e-63	211	-1	322	732	59	203	0.821	0.779
DN31418_c1_g2_i11	3.831	4.031	2.829	66.98	63.019	51.08	2.386	4.767	4.334	27.431	54.676	53.855	E3 ubiquitin-protein ligase AIRP2 OS=Arabidopsis thaliana OX=3702 GN=AIRP2 PE=1 SV=1	5e-74	252	-2	3165	3677	1	173	0.815	0.665
DN38208_c7_g1_i2	173.421	191.627	224.469	2.831	3.106	4.33	219.957	428.992	593.413	2.45	1.211	7.833	Chlorophyll a-b binding protein 3, chloroplastic OS=Arabidopsis thaliana OX=3702 GN=LHCB3 PE=1 SV=1	7e-86	269	-2	1	408	96	231	0.985	0.949
DN39321_c6_g3_i1	40.285	47.234	48.106	789.02	567.064	862.256	59.449	83.245	98.796	600.694	1044.16	676.278	Uncharacterized protein n=2 Tax=Glycine max RepID=C6SZY7_SOYBN	3e-06	51.2	-3	305	547	1	77	0.568	0.346
DN33344_c3_g2_i3	2920.06	2675.93	3082.01	90.504	40.245	29.26	1375.89	3025.33	4147.55	11.06	14.243	29.32	Chlorophyll a-b binding protein 3C, chloroplastic OS=Solanum lycopersicum OX=4081 GN=CAB3C PE=3 SV=1	1e-162	464	-1	385	1164	16	267	0.912	0.869
DN38780_c8_g1_i2	23.463	26.512	27.438	160.797	184.723	169.439	19.427	34.701	48.153	80.492	147.237	71.697	UPI00032ABCD7 related cluster n=1 Tax=unknown RepID=UPI00032ABCD7	1e-31	128	1	319	705	87	215	0.679	0.557
DN38176_c5_g2_i2	6.063	8.837	6.293	277.704	487.269	536.954	15.96	10.217	14.054	377.791	366.45	160.427	Phosphoenolpyruvate carboxylase kinase 1 OS=Arabidopsis thaliana OX=3702 GN=PPCK1 PE=1 SV=1	4e-85	270	3	198	995	4	268	0.687	0.515
DN32794_c5_g5_i2	171.234	180.151	204.769	35.801	29.405	37.024	370.859	625.348	379.968	55.31	58.174	40.476	Heat shock protein 81-1 OS=Oryza sativa subsp. japonica OX=39947 GN=HSP81-1 PE=3 SV=2	0	766	-3	256	1806	183	699	0.959	0.911
DN31445_c2_g1_i3	2.398	3.497	2.475	37.111	36.062	40.523	4.422	4.073	4.674	34.067	42.924	25.711	Probable S-adenosylmethionine carrier 2, chloroplastic OS=Arabidopsis thaliana OX=3702 GN=SAMC2 PE=2 SV=1	1e-30	129	-2	271	1053	80	333	0.523	0.312
DN37969_c3_g8_i1	27.682	26.47	31.474	169.145	156.448	159.849	42.174	32.362	29.557	173.836	247.075	131.024	NDR1/HIN1-like protein 6 OS=Arabidopsis thaliana OX=3702 GN=NHL6 PE=1 SV=1	4e-10	63.5	3	468	947	91	252	0.465	0.273
DN32773_c1_g1_i11	31.624	33.339	32.847	141.924	141.47	162.66	24.867	17.434	30.357	81.918	105.494	101.962	Transcription factor PHYTOCHROME INTERACTING FACTOR-LIKE 15 OS=Oryza sativa subsp. japonica OX=39947 GN=PIL15 PE=1 SV=2	7e-43	172	-3	2197	3591	5	448	0.438	0.322
DN33039_c1_g1_i1	8.361	8.565	8.03	76.513	92.539	112.682	27.815	39.591	23.336	157.639	162.74	133.926	Putative uncharacterized protein n=1 Tax=Ricinus communis RepID=B9SP88_RICCO	2e-71	251	3	3	1307	390	820	0.558	0.422
DN39758_c2_g2_i1	2.654	4.146	2.777	39.826	37.886	40.089	19.3	8.27	6.824	30.831	72.046	39.411	Putative pentatricopeptide repeat-containing protein At1g02420 OS=Arabidopsis thaliana OX=3702 GN=At1g02420 PE=3 SV=2	5e-142	431	1	1075	1995	69	376	0.847	0.662
DN33144_c5_g3_i8	135.845	158.162	122.079	28.579	26.201	26.196	168.568	155.478	142.177	29.405	29.863	30.881	RNA demethylase ALKBH10B OS=Arabidopsis thaliana OX=3702 GN=ALKBH10B PE=1 SV=1	3e-138	427	1	424	1950	42	546	0.636	0.479
DN30193_c0_g1_i4	7.107	7.235	6.678	46.249	40.44	35.867	7.667	6.065	7.658	34.497	41.733	26.133	DEAD-box ATP-dependent RNA helicase 53 OS=Oryza sativa subsp. japonica OX=39947 GN=Os07g0143700 PE=2 SV=2	3e-128	416	3	2067	3008	157	467	0.793	0.634
DN32740_c0_g6_i1	15.257	21.591	15.82	161.317	240.56	170.813	26.681	16.248	13.176	46.124	188.403	165.587	Zinc finger CCCH domain-containing protein 20 OS=Arabidopsis thaliana OX=3702 GN=At2g19810 PE=2 SV=1	2e-70	232	-3	559	1179	7	201	0.7	0.557
DN38268_c8_g1_i5	5.907	6.01	6.698	37.091	33.712	33.834	7.105	6.86	5.848	17.102	23.846	8.494	Adenine/guanine permease AZG1 OS=Arabidopsis thaliana OX=3702 GN=AZG1 PE=2 SV=1	0	697	-1	778	2376	21	574	0.813	0.681
DN40592_c4_g2_i17	0.811	1.476	0.458	52.748	63.233	92.118	0.159	2.137	3.313	36.508	53.289	18.833	CBL-interacting protein kinase 1 OS=Oryza sativa subsp. japonica OX=39947 GN=CIPK1 PE=2 SV=1	4e-80	278	1	3463	4074	145	353	0.776	0.652
DN38523_c5_g5_i5	28.326	28.198	27.646	1.329	1.451	0.569	18.749	20.557	20.11	0.238	0.479	0.808	Ultraviolet-B receptor UVR8 OS=Arabidopsis thaliana OX=3702 GN=UVR8 PE=1 SV=1	2e-18	93.2	2	3158	3496	131	242	0.623	0.412
DN36881_c3_g3_i1	137.678	125.451	143.079	749.464	855.006	1157.44	206.617	195.528	170.186	1755.78	1233.82	2222.22	FCS-Like Zinc finger 1 OS=Arabidopsis thaliana OX=3702 GN=FLZ1 PE=1 SV=1	2e-08	53.9	3	366	458	91	121	0.806	0.742
DN38110_c7_g3_i9	1.444	1.026	2.143	21.579	28.016	29.106	0.689	0.918	1.459	31.718	23.348	13.103	Protein REVEILLE 7 OS=Arabidopsis thaliana OX=3702 GN=RVE7 PE=2 SV=1	1e-34	142	2	2945	3733	42	259	0.529	0.388
DN36514_c4_g2_i5	27.971	29.308	25.993	5.739	5.117	4.682	14.464	16.226	22.425	4.397	4.611	4.968	ACT domain-containing protein ACR2 OS=Arabidopsis thaliana OX=3702 GN=ACR2 PE=4 SV=1	1e-43	172	3	1911	2486	133	338	0.602	0.485
DN31945_c0_g11_i1	384.018	433.513	453.328	62.589	45.549	81.795	253.117	468.169	337.926	27.111	48.629	31.735	Zinc finger CCCH domain-containing protein 2 OS=Oryza sativa subsp. japonica OX=39947 GN=Os01g0192000 PE=2 SV=1	1e-77	256	1	175	1236	10	386	0.607	0.488
DN39047_c3_g3_i2	2.554	2.042	1.976	19.239	17.96	21.296	5.122	5.293	6.506	20.109	23.494	22.892	65-kDa microtubule-associated protein 2 OS=Arabidopsis thaliana OX=3702 GN=MAP65-2 PE=1 SV=1	0	627	-2	377	1864	93	578	0.807	0.651
DN38793_c3_g1_i1	1.932	2.063	3.235	32.113	39.212	40.776	8.367	12.13	9.446	73.326	56.122	18.273	GDSL esterase/lipase At5g55050 OS=Arabidopsis thaliana OX=3702 GN=At5g55050 PE=2 SV=1	1e-78	258	-2	246	1187	40	369	0.641	0.431
DN38523_c5_g3_i5	51.911	63.16	53.67	2.195	1.789	0.823	47.179	41.449	41.779	0.512	0.713	1.276	Putative uncharacterized protein n=1 Tax=Vitis vinifera RepID=F6HNU1_VITVI	2e-61	217	1	1081	1674	124	323	0.796	0.687
DN32120_c4_g1_i1	15.479	24.104	14.395	109.589	107.696	127.037	23.531	17.636	24.4	70.136	113.368	73.065	MTD1 n=1 Tax=Medicago truncatula RepID=G7J8G5_MEDTR	2e-08	63.2	-1	820	981	78	130	0.722	0.556
DN38123_c1_g1_i6	112.261	217.898	104.096	11.016	9.674	9.636	238.653	211.765	179.215	7.568	10.589	5.519	BAG family molecular chaperone regulator 6 OS=Arabidopsis thaliana OX=3702 GN=BAG6 PE=1 SV=1	2e-18	95.5	-1	2206	2934	456	671	0.546	0.341
DN34432_c3_g3_i1	45.026	36.323	39.972	174.894	185.907	168.698	40.721	75.378	88.714	48.774	107.8	73.652	Indole-3-acetic acid-amido synthetase GH3.10 OS=Arabidopsis thaliana OX=3702 GN=GH3.10 PE=2 SV=1	4e-39	150	2	116	514	9	138	0.761	0.604
DN32501_c2_g2_i7	54.842	79.746	52.547	6.346	7.538	6.345	40.329	53.937	49.118	4.378	6.154	8.246	Uncharacterized protein n=1 Tax=Musa acuminata subsp. malaccensis RepID=M0SUY1_MUSAM	8e-161	497	1	175	1545	741	1165	0.752	0.61
DN32965_c5_g2_i1	14.357	16.512	16.465	68.973	56.825	73.371	11.209	24.966	24.345	40.767	59.346	43.993	Zinc finger AN1 domain-containing stress-associated protein 15 OS=Oryza sativa subsp. japonica OX=39947 GN=SAP15 PE=2 SV=1	8e-23	102	2	854	1027	108	165	0.862	0.707
DN35236_c2_g1_i2	14.679	16.376	12.814	55.868	64.292	62.47	30.626	20.087	22.842	63.829	101.714	72.266	Floral homeotic protein APETALA 2 OS=Arabidopsis thaliana OX=3702 GN=AP2 PE=1 SV=1	7e-89	298	1	832	1683	43	292	0.672	0.628
DN31383_c1_g2_i3	27.86	30.899	36.155	106.922	115.839	111.48	38.028	20.971	24.148	71.452	88.447	85.966	Protein SUPPRESSOR OF MAX2 1 OS=Arabidopsis thaliana OX=3702 GN=SMAX1 PE=1 SV=1	3e-126	421	2	500	1741	1	420	0.683	0.569
DN31084_c0_g2_i1	4.741	4.544	4.088	26.798	23.833	24.496	6.776	3.738	4.235	17.148	19.352	17.465	Transcription factor RF2b OS=Oryza sativa subsp. japonica OX=39947 GN=RF2b PE=1 SV=2	2e-34	139	-2	576	1028	82	229	0.76	0.643
DN36900_c1_g3_i3	311.565	333.087	307.846	92.083	67.665	67.107	267.921	373.689	410.457	60.383	54.97	64.084	Dicarboxylate transporter 1, chloroplastic OS=Arabidopsis thaliana OX=3702 GN=DIT1 PE=1 SV=1	0	695	-1	424	1995	11	539	0.887	0.819
DN34291_c3_g3_i1	59.706	48.763	56.219	5.142	5.936	9.021	48.282	92.119	85.642	3.528	5.49	7.989	Uncharacterized protein n=1 Tax=Musa acuminata subsp. malaccensis RepID=M0TLY0_MUSAM	2e-58	212	-1	873	1820	108	420	0.607	0.452
DN38883_c1_g2_i12	4.286	4.796	3.36	62.849	95.779	51.713	11.368	14.85	15.59	52.495	66.35	64.36	Uncharacterized calcium-binding protein At1g02270 OS=Arabidopsis thaliana OX=3702 GN=At1g02270 PE=2 SV=2	0	548	3	411	1679	67	484	0.773	0.617
DN37946_c3_g1_i3	45.782	34.931	32.91	313.245	205.762	231.249	44.825	50.994	66.376	183.763	231.562	109.767	ATP synthase subunit delta, chloroplastic OS=Arabidopsis thaliana OX=3702 GN=ATPD PE=1 SV=1	3e-13	75.1	3	2490	2699	157	226	0.771	0.486
DN33496_c0_g1_i2	19.476	19.361	12.617	97.235	127.489	110.151	11.792	8.583	14.471	33.446	54.344	21	Pyruvate, phosphate dikinase, chloroplastic OS=Flaveria brownii OX=33111 GN=PPDK PE=1 SV=1	4e-07	57	3	1785	1874	505	534	0.967	0.9
DN33284_c1_g7_i2	13.88	17.361	17.048	70.707	81.958	101.899	32.778	39.558	36.688	69.194	98.031	47.078	Scarecrow-like protein 6 OS=Arabidopsis thaliana OX=3702 GN=SCL6 PE=1 SV=1	2e-16	86.3	1	1459	1779	204	290	0.598	0.439
DN36421_c2_g2_i1	12.436	17.863	14.759	60.683	67.398	74.682	15.228	15.185	20.209	63.098	71.332	49.31	Inactive LRR receptor-like serine/threonine-protein kinase BIR2 OS=Arabidopsis thaliana OX=3702 GN=BIR2 PE=1 SV=1	8e-179	535	-2	345	2198	5	605	0.678	0.527
DN32691_c0_g2_i3	0.6	1.215	1.789	53.336	58.809	85.61	2.004	1.925	2.03	109.907	116.005	33.452	CONSTANS-like 8 n=1 Tax=Erycina pusilla RepID=M9QR19_9ASPA	0	660	-3	372	1604	1	411	0.868	0.801
DN39779_c3_g2_i1	19.898	24.973	21.926	173.555	122.069	181.47	50.064	7.844	20.791	84.039	132.28	142.31	UPI0002C30446 related cluster n=1 Tax=unknown RepID=UPI0002C30446	1e-46	163	2	74	481	75	223	0.711	0.625
DN34029_c3_g6_i2	3.842	3.612	2.954	26.779	21.867	22.453	1.813	2.26	3.204	8.839	16.441	7.557	Probable monofunctional riboflavin biosynthesis protein RIBA 3, chloroplastic OS=Oryza sativa subsp. japonica OX=39947 GN=RIBA3 PE=2 SV=1	2e-96	318	-3	1570	2076	348	516	0.964	0.893
DN39634_c2_g8_i1	97.515	93.777	84.354	630.332	421.536	468.555	82.418	106.845	76.876	383.376	468.125	439.747	F-box protein GID2 OS=Arabidopsis thaliana OX=3702 GN=GID2 PE=1 SV=1	6e-34	126	3	375	743	1	111	0.634	0.528
DN39184_c2_g2_i3	2.998	4.031	4.202	20.057	21.279	16.704	2.025	2.372	2.392	21.426	25.409	15.665	Protein TIME FOR COFFEE OS=Arabidopsis thaliana OX=3702 GN=TIC PE=1 SV=2	4e-52	206	2	1793	3256	618	1070	0.494	0.364
DN34597_c1_g2_i1	424.936	367.118	298.256	30.428	18.494	9.672	290.742	582.008	348.129	16.023	28.779	48.401	UV-B-induced protein At3g17800, chloroplastic OS=Arabidopsis thaliana OX=3702 GN=At3g17800 PE=2 SV=1	1e-127	386	-2	180	1178	92	421	0.781	0.605
DN38377_c1_g4_i2	2.92	1.791	1.383	38.257	28.986	42.448	19.724	7.128	5.135	130.217	163.893	296.115	Ethylene-responsive transcription factor 1A OS=Arabidopsis thaliana OX=3702 GN=ERF1A PE=1 SV=2	2e-39	151	-1	1443	1925	14	209	0.653	0.526
DN32294_c0_g1_i1	81.525	164.811	83.969	6.452	5.42	5.478	113.118	190.045	134.804	4.525	5.051	6.685	DnaJ homolog subfamily B member 13 OS=Mus musculus OX=10090 GN=Dnajb13 PE=1 SV=1	6e-74	249	2	275	1309	1	314	0.611	0.434
DN30843_c2_g1_i3	13.08	10.879	6.834	101.539	82.963	76.101	5.832	5.618	6.66	48.509	59.678	63.35	Two-component response regulator-like APRR5 OS=Arabidopsis thaliana OX=3702 GN=APRR5 PE=1 SV=2	1e-57	212	2	257	664	39	174	0.846	0.706
DN32638_c0_g1_i5	2405.03	1923.62	1747.23	169.107	104.349	55.998	570.158	1074.91	1145.91	9.36	20.632	27.336	Tonoplast dicarboxylate transporter OS=Arabidopsis thaliana OX=3702 GN=TDT PE=2 SV=2	0	619	2	164	1654	35	536	0.829	0.723
DN34681_c1_g1_i3	13.291	12.743	11.681	45.565	43.724	51.514	21.113	7.095	9.786	42.531	27.665	108.757	Uncharacterized protein n=1 Tax=Musa acuminata subsp. malaccensis RepID=M0TVM5_MUSAM	6e-61	217	3	150	605	7	158	0.829	0.737
DN27166_c0_g1_i1	840.823	570.806	777.763	153.922	116.898	127.389	811.685	476.629	337.103	43.71	117.432	116.626	Predicted protein n=2 Tax=Hordeum vulgare var. distichum RepID=F2E5H4_HORVD	5e-09	62	2	191	472	24	124	0.529	0.441
DN32955_c6_g1_i2	7.806	7.204	6.272	41.415	50.693	44.165	7.953	3.402	2.973	40.356	44.146	32.653	Mitochondrial substrate carrier family protein J OS=Dictyostelium discoideum OX=44689 GN=mcfJ PE=2 SV=1	8e-25	107	3	123	884	85	345	0.466	0.306
DN32794_c5_g6_i1	489.55	449.031	499.416	91.332	78.389	127.091	786.765	934.917	702.16	201.551	179.611	165.679	Heat shock protein 81-1 OS=Oryza sativa subsp. japonica OX=39947 GN=HSP81-1 PE=3 SV=2	9e-102	322	-1	386	1093	465	699	0.953	0.903
DN30990_c2_g1_i2	9.172	16.366	13.23	133.777	150.833	91.865	2.906	8.684	7.296	43.82	85.693	63.423	--	--	--	--	--	--	--	--	--	--	--	--	--	--	--	--	--	--	--	--	--	--	--	--	--	--	--	--	--	--	--	--	--	--	--	--	--
DN32232_c8_g1_i2	54.753	38.449	47.461	0.385	0.16	0.28	6.458	15.521	10.05	0.338	0.215	0.064	Uncharacterized protein OS=Solanum tuberosum GN=PGSC0003DMG401007888 PE=4 SV=1	3e-08	63.5	3	87	299	4	72	0.608	0.473
DN33188_c4_g1_i1	9.538	9.989	5.523	60.211	54.6	55.437	8.653	14.883	18.805	40.219	60.46	54.498	Transcription factor MYBS1 OS=Oryza sativa subsp. japonica OX=39947 GN=MYBS1 PE=1 SV=1	3e-29	124	3	1902	2300	163	306	0.701	0.632
DN35045_c2_g4_i1	11.315	11.413	10.339	75.916	54.012	79.346	12.651	20.422	10.642	43.72	92.931	57.84	--	--	--	--	--	--	--	--	--	--	--	--	--	--	--	--	--	--	--	--	--	--	--	--	--	--	--	--	--	--	--	--	--	--	--	--	--
DN40141_c2_g1_i1	4.564	3.539	2.684	58.044	56.389	37.223	2.651	3.469	7.175	6.252	20.798	6.621	Transcription factor bHLH96 OS=Arabidopsis thaliana OX=3702 GN=BHLH96 PE=1 SV=1	6e-45	167	1	421	957	113	290	0.707	0.59
DN34337_c4_g3_i1	70.377	71.694	60.223	3.852	1.477	2.504	10.838	101.809	80.441	1.225	2.198	2.14	E3 ubiquitin-protein ligase MPSR1 OS=Arabidopsis thaliana OX=3702 GN=MPSR1 PE=1 SV=1	1e-29	117	1	202	690	28	184	0.55	0.409
DN38110_c7_g2_i2	107.464	101.347	113.894	375.767	330.42	335.679	73.775	121.706	94.254	143.435	362.523	327.299	Uncharacterized protein n=1 Tax=Musa acuminata subsp. malaccensis RepID=M0THY1_MUSAM	3e-07	58.9	3	804	1169	107	221	0.618	0.512
DN30709_c3_g2_i3	6.14	16.188	6.688	117.244	136.095	182.881	46.087	44.582	39.672	457.122	585.019	746.735	F-box/kelch-repeat protein At2g44130 OS=Arabidopsis thaliana OX=3702 GN=At2g44130 PE=2 SV=2	6e-72	249	1	268	1377	11	407	0.521	0.38
DN39285_c2_g10_i1	14.757	11.759	16.808	91.554	124.961	124.343	23.902	27.976	37.719	83.792	84.442	72.899	WEB family protein At5g16730, chloroplastic OS=Arabidopsis thaliana OX=3702 GN=At5g16730 PE=1 SV=1	2e-31	126	1	7	681	329	551	0.64	0.436
DN32632_c2_g3_i1	198.86	196.443	305.12	3.505	3.133	5.975	398.017	819.645	1228.39	5.009	4.738	13.048	Chlorophyll a-b binding protein 13, chloroplastic OS=Solanum lycopersicum OX=4081 GN=CAB13 PE=1 SV=1	7e-45	156	-1	411	647	187	265	0.962	0.949
DN33352_c0_g1_i3	6.14	7.309	10.162	57.842	90.946	89.66	13.552	17.255	22.096	68.344	60.694	53.102	Putative WEB family protein At1g65010, chloroplastic OS=Arabidopsis thaliana OX=3702 GN=At1g65010 PE=1 SV=1	7e-56	205	-2	230	925	32	265	0.719	0.515
DN31705_c6_g1_i6	13.28	11.507	15.467	75.733	59.815	64.874	6.087	17.289	13.901	24.597	37.874	53.433	SNF1-related protein kinase regulatory subunit beta-2 OS=Arabidopsis thaliana OX=3702 GN=KINB2 PE=1 SV=1	8e-43	109	3	642	1202	127	287	0.587	0.434
DN31594_c0_g9_i4	0.966	2.136	2.569	58.641	47.391	62.235	5.981	1.164	1.492	52.586	75.64	31.073	Uncharacterized protein n=1 Tax=Prunus persica RepID=M5W3X9_PRUPE	3e-18	87	-1	636	878	39	122	0.738	0.56
DN32382_c5_g2_i6	547.823	1362.78	476.689	14.078	12.442	14.363	2347.41	2179.38	970.55	15.301	28.476	16.62	17.4 kDa class I heat shock protein OS=Oryza sativa subsp. japonica OX=39947 GN=HSP17.4 PE=2 SV=2	5e-56	185	-1	328	789	1	154	0.859	0.737
DN37913_c1_g1_i1	44.915	48.323	36.019	9.465	8.063	8.063	41.591	68.194	62.942	22.724	16.988	21.716	F-box/LRR-repeat protein At3g48880 OS=Arabidopsis thaliana OX=3702 GN=At3g48880 PE=2 SV=1	2e-19	94.4	2	506	1174	10	231	0.485	0.305
DN30234_c0_g1_i5	29.481	20.607	22.935	2.041	2.243	1.564	23.277	59.353	39.442	0.85	1.416	3.003	Protein LNK2 OS=Arabidopsis thaliana OX=3702 GN=LNK2 PE=1 SV=1	2e-39	159	-2	595	1170	396	581	0.675	0.495
DN34029_c3_g2_i1	8.106	9.319	6.698	76.956	63.286	57.607	5.589	8.963	11.728	22.733	40.385	22.763	Probable monofunctional riboflavin biosynthesis protein RIBA 3, chloroplastic OS=Oryza sativa subsp. japonica OX=39947 GN=RIBA3 PE=2 SV=1	4e-107	329	1	205	927	55	296	0.822	0.669
DN40559_c3_g9_i1	70.799	74.814	65.757	7.241	10.315	14.526	27.232	87.654	84.588	12.651	10.511	13.838	Heat stress transcription factor B-2b OS=Oryza sativa subsp. japonica OX=39947 GN=HSFB2B PE=2 SV=1	7e-59	205	3	171	1241	42	388	0.493	0.409
DN36881_c3_g2_i1	115.137	130.896	173.201	776.473	724.394	1084.01	232.025	198.057	183.428	1913.62	1110.35	2291.6	FCS-Like Zinc finger 2 OS=Arabidopsis thaliana OX=3702 GN=FLZ2 PE=1 SV=1	8e-06	46.6	-1	289	378	97	126	0.767	0.7
DN33227_c0_g2_i5	5.385	11.56	3.276	139.391	96.509	123.466	50.689	21.788	21.679	165.089	435.077	143.825	UDP-glycosyltransferase 73C4 OS=Arabidopsis thaliana OX=3702 GN=UGT73C4 PE=2 SV=1	2e-94	305	-3	302	1726	26	496	0.613	0.399
DN35504_c6_g2_i1	67.356	101.054	52.505	7.751	7.173	6.608	114.273	59.04	42.81	3.857	8.548	3.269	Heat shock 70 kDa protein 8 OS=Arabidopsis thaliana OX=3702 GN=HSP70-8 PE=1 SV=1	0	770	1	379	2097	1	563	0.812	0.637
DN33960_c1_g1_i2	13.214	18.586	17.641	54.886	55.072	58.23	14.708	41.18	40.539	52.165	54.012	40.017	Probable NAD kinase 2, chloroplastic OS=Oryza sativa subsp. japonica OX=39947 GN=Os11g0191400 PE=2 SV=1	0	701	-1	2243	4603	1	747	0.625	0.491
DN35760_c2_g1_i5	20.764	21.863	19.898	2.571	1.308	1.085	10.912	15.577	12.639	1.746	1.289	1.46	Lipase OS=Staphylococcus hyicus OX=1284 GN=lip PE=1 SV=1	1e-22	107	-2	1054	1686	309	517	0.48	0.324
DN32885_c3_g1_i2	1.988	1.613	3.692	29.504	33.249	31.899	7.9	6.446	4.531	66.324	66.047	78.951	Heavy metal-associated isoprenylated plant protein 39 OS=Arabidopsis thaliana OX=3702 GN=HIPP39 PE=2 SV=1	2e-11	66.6	-2	551	751	10	69	0.662	0.529
DN38839_c3_g4_i1	16.8	16.062	13.761	62.82	60.447	71.482	22.662	18.016	19.924	51.846	72.221	28.631	Trihelix transcription factor ASIL2 OS=Arabidopsis thaliana OX=3702 GN=ASIL2 PE=1 SV=1	3e-13	74.7	-2	763	1086	69	173	0.583	0.426
DN35591_c0_g4_i3	23.785	28.721	30.507	170.599	160.204	112.845	20.117	18.061	12.814	107.457	73.599	72.146	U-box domain-containing protein 8 OS=Arabidopsis thaliana OX=3702 GN=PUB8 PE=2 SV=1	5e-70	231	3	201	1148	1	323	0.662	0.498
DN38093_c1_g3_i9	14.346	14.031	15.134	41.973	46.608	46.534	10.583	14.29	15.656	22.98	35.07	34.122	Auxin response factor 18 OS=Oryza sativa subsp. japonica OX=39947 GN=ARF18 PE=2 SV=1	0	664	-3	594	2537	9	678	0.654	0.531
DN39148_c10_g3_i6	5.918	9.141	8.04	32.363	30.562	30.064	7.996	5.886	6.33	17.888	23.904	20.863	Aluminum-activated malate transporter 9 OS=Arabidopsis thaliana OX=3702 GN=ALMT9 PE=2 SV=1	6e-149	463	-2	426	1868	134	597	0.705	0.597
DN30566_c1_g3_i1	41.44	65.998	31.599	550.218	552.932	319.571	29.003	45.735	70.798	141.963	320.498	104.753	Beta-amylase 3, chloroplastic OS=Arabidopsis thaliana OX=3702 GN=BAM3 PE=1 SV=3	2e-173	536	-2	316	1392	178	536	0.847	0.716
DN35332_c6_g3_i5	71.82	79.159	67.878	21.377	25.355	20.329	70.276	69.38	59.508	24.68	18.502	13.388	Root phototropism protein 3 OS=Arabidopsis thaliana OX=3702 GN=RPT3 PE=1 SV=2	0	614	-1	949	2412	1	554	0.716	0.612
DN40689_c3_g1_i4	17.611	19.895	18.233	75.406	57.519	71.889	23.139	37.073	27.801	64.414	80.3	36.656	High mobility group B protein 15 OS=Arabidopsis thaliana OX=3702 GN=HMGB15 PE=2 SV=1	1e-97	314	2	473	1498	15	361	0.64	0.473
DN38054_c3_g1_i3	3.176	4.576	3.838	30.168	50.23	52.219	13.828	19.393	12.354	83.893	81.629	77.408	TBC1 domain family member 5 OS=Mus musculus OX=10090 GN=Tbc1d5 PE=1 SV=2	3e-15	83.6	-2	771	1097	116	220	0.587	0.358
DN38480_c3_g4_i4	4.219	5.319	2.944	32.999	37.69	28.88	3.033	3.782	4.07	9.515	26.063	17.3	Putative uncharacterized protein n=1 Tax=Ricinus communis RepID=B9RMC6_RICCO	4e-07	57	-3	1093	1467	2	129	0.625	0.469
DN40020_c4_g6_i1	12.525	8.419	5.762	76.417	72.613	73.073	9.989	7.184	3.675	82.11	81.785	74.892	RING-H2 finger protein ATL8 OS=Arabidopsis thaliana OX=3702 GN=ATL8 PE=2 SV=2	4e-38	138	-1	281	817	7	183	0.672	0.514
DN31566_c6_g1_i3	13.858	18.031	12.377	70.755	60.776	59.053	13.34	23.421	32.881	44.332	65.891	34.847	Predicted protein n=1 Tax=Populus trichocarpa RepID=B9N2P6_POPTR	4e-110	333	1	250	1047	1	229	0.73	0.64
DN38383_c9_g2_i1	49.412	45.14	46.379	12.566	14.177	12.293	33.998	88.191	69.821	12.322	9.74	12.562	Haloacid dehalogenase-like hydrolase domain-containing protein 3 OS=Xenopus laevis OX=8355 GN=hdhd3 PE=2 SV=1	2e-16	83.6	3	540	1106	9	206	0.461	0.319
DN23568_c0_g1_i1	617.756	501.217	454.867	97.302	71.527	115.159	189.724	521.356	470.656	78.07	113.739	62.927	--	--	--	--	--	--	--	--	--	--	--	--	--	--	--	--	--	--	--	--	--	--	--	--	--	--	--	--	--	--	--	--	--	--	--	--	--
DN31386_c0_g1_i4	10.482	15.287	13.854	46.172	49.607	61.249	20.456	15.499	20.692	63.39	68.314	74.864	U-box domain-containing protein 4 OS=Arabidopsis thaliana OX=3702 GN=PUB4 PE=1 SV=3	4e-69	252	-1	1405	2235	538	811	0.686	0.509
DN33948_c1_g3_i1	10.171	9.916	9.309	29.263	30.277	30.787	16.288	11.739	11.827	39.177	33.38	28.475	Protein unc-13 homolog OS=Arabidopsis thaliana OX=3702 GN=PATROL1 PE=2 SV=1	9e-117	396	2	530	3037	260	1098	0.513	0.317
DN37564_c2_g3_i1	19.454	17.486	29.56	253.987	393.635	571.059	27.731	21.306	30.906	824.41	481.069	592.084	CONSTANS-like 12 n=1 Tax=Erycina pusilla RepID=M9QTP9_9ASPA	2e-19	91.3	-2	2	532	132	292	0.564	0.448
DN37460_c3_g4_i3	78.072	73.4	78.852	197.214	235.807	232.46	152.736	128.722	78.488	249.402	307.368	253.334	Receptor protein-tyrosine kinase CEPR2 OS=Arabidopsis thaliana OX=3702 GN=CEPR2 PE=1 SV=1	0	907	-2	521	3331	24	975	0.699	0.543
DN36790_c5_g1_i9	2.243	2.325	3.256	28.695	25.596	18.295	2.206	4.152	4.169	13.885	23.201	19.586	FCS-Like Zinc finger 8 OS=Arabidopsis thaliana OX=3702 GN=FLZ8 PE=1 SV=1	2e-28	119	2	920	1462	31	196	0.564	0.415
DN35640_c2_g1_i1	17.1	16.23	21.291	83.186	88.543	63.003	20.944	18.8	24.971	33.848	33.517	20.615	BTB/POZ domain-containing protein NPY2 OS=Arabidopsis thaliana OX=3702 GN=NPY2 PE=2 SV=1	3e-64	228	-1	1041	1862	307	581	0.619	0.436
DN33621_c4_g1_i7	1.888	2.241	1.768	20.953	33.508	25.147	2.163	3.223	7.406	14.351	35.754	18.273	--	--	--	--	--	--	--	--	--	--	--	--	--	--	--	--	--	--	--	--	--	--	--	--	--	--	--	--	--	--	--	--	--	--	--	--	--
DN39565_c6_g3_i2	34.988	31.57	35.281	115.424	97.63	130.074	32.174	32.038	31.213	128.225	115.751	113.054	Uncharacterized protein n=5 Tax=Oryza RepID=I1NM26_ORYGL	4e-71	241	-2	494	1444	136	431	0.602	0.45
DN36771_c1_g1_i1	180.394	242.201	214.921	742.694	673.532	678.77	310.35	424.974	411.817	805.8	804.653	559.349	Pyrophosphate-energized vacuolar membrane proton pump OS=Vigna radiata var. radiata OX=3916 PE=1 SV=4	5e-33	128	1	217	507	1	96	0.804	0.742
DN39031_c3_g1_i1	3.464	4.01	4.93	30.65	28.185	51.315	5.663	5.494	3.785	41.946	47.506	40.761	bZIP transcription factor 44 OS=Arabidopsis thaliana OX=3702 GN=BZIP44 PE=1 SV=1	5e-26	111	-1	557	808	37	120	0.798	0.643
DN30363_c0_g1_i4	2.143	3.026	3.037	18.603	16.705	14.427	8.505	6.233	7.329	18.757	10.433	7.585	Amino acid permease 1 OS=Arabidopsis thaliana OX=3702 GN=AAP1 PE=1 SV=1	9e-143	278	-1	284	928	267	481	0.763	0.586
DN31414_c2_g2_i7	20.031	18.219	18.265	5.161	6.034	5.261	5.27	24.261	23.764	9.808	6.164	6.051	Probable cytochrome P450 313a4 OS=Drosophila melanogaster OX=7227 GN=Cyp313a4 PE=2 SV=4	8e-19	95.5	-3	1575	2078	296	447	0.526	0.333
DN31647_c2_g5_i1	40.862	61.904	34.511	226.65	213.62	192.489	72.503	73.957	69.678	174.174	281.442	256.824	--	--	--	--	--	--	--	--	--	--	--	--	--	--	--	--	--	--	--	--	--	--	--	--	--	--	--	--	--	--	--	--	--	--	--	--	--
DN36653_c1_g2_i1	10.771	11.675	9.767	37.554	33.881	36.048	13.871	8.874	7.274	34.049	34.934	22.671	Adenosylhomocysteinase OS=Phalaenopsis sp. OX=36900 GN=SAHH PE=2 SV=1	0	787	3	264	1553	1	437	0.95	0.899
DN38922_c1_g12_i1	243.409	222.652	192.371	1242.15	820.992	905.264	254.804	183.633	181.892	671.314	903.465	777.836	Zinc finger A20 and AN1 domain-containing stress-associated protein 6 OS=Arabidopsis thaliana OX=3702 GN=SAP6 PE=2 SV=2	3e-28	109	2	134	322	108	170	0.873	0.762
DN35655_c1_g3_i5	37.509	37.109	32.296	108.318	95.263	104.574	58.229	76.105	85.927	77.412	78.219	91.824	J domain-containing protein required for chloroplast accumulation response 1 OS=Arabidopsis thaliana OX=3702 GN=JAC1 PE=1 SV=1	7e-35	146	-1	651	983	541	651	0.775	0.631
DN32737_c1_g2_i7	29.126	23.329	22.883	5.989	4.646	4.764	17.932	23.869	24.137	3.994	4.23	5.629	Uncharacterized transporter AF_0788 OS=Archaeoglobus fulgidus (strain ATCC 49558 / VC-16 / DSM 4304 / JCM 9628 / NBRC 100126) OX=224325 GN=AF_0788 PE=3 SV=1	1e-11	70.5	1	511	1383	39	305	0.428	0.247
DN34251_c1_g2_i1	141.497	174.947	119.968	16.918	8.953	4.357	80.954	208.867	62.734	0.923	1.954	0.358	Early light-induced protein 1, chloroplastic OS=Arabidopsis thaliana OX=3702 GN=ELIP1 PE=1 SV=1	2e-36	137	-2	392	967	1	195	0.59	0.445
DN34748_c2_g1_i11	71.876	89.18	95.993	16.88	6.079	9.075	79.215	93.193	178.206	3.501	6.027	8.677	Chlorophyll a-b binding protein type 2 member 2 (Fragment) OS=Pinus sylvestris OX=3349 PE=2 SV=1	2e-15	79.3	-2	421	582	97	150	0.981	0.963
DN30410_c2_g3_i1	30.436	31.685	30.278	8.695	9.371	11.019	30.997	35.966	34.757	16.59	12.192	12.213	Cation/calcium exchanger 4 OS=Arabidopsis thaliana OX=3702 GN=CCX4 PE=2 SV=1	0	666	1	274	2157	14	640	0.755	0.583
DN32701_c11_g3_i2	1.865	3.968	1.664	27.799	26.69	37.151	2.216	3.503	3.423	27.842	32.159	10.587	Two-pore potassium channel 5 OS=Arabidopsis thaliana OX=3702 GN=TPK5 PE=1 SV=1	6e-111	342	3	42	980	84	404	0.696	0.555
DN39903_c5_g1_i6	9.86	15.256	12.18	64.583	53.123	83.884	8.643	13.708	15.985	84.121	46.461	38.061	Heparanase-like protein 3 OS=Arabidopsis thaliana OX=3702 GN=At5g34940 PE=2 SV=2	6e-127	388	-1	189	1271	200	535	0.693	0.537
DN40219_c4_g1_i2	423.526	281.382	402.882	63.494	38.785	25.744	268.515	567.371	728.755	21.91	29.033	66.968	Chlorophyll a-b binding protein CP26, chloroplastic OS=Arabidopsis thaliana OX=3702 GN=LHCB5 PE=1 SV=1	6e-32	106	1	625	939	5	109	0.752	0.657
DN31153_c5_g1_i5	9.105	6.146	4.805	33.124	34.451	37.702	9.226	27.013	22.337	34.972	53.856	23.535	Putative disease resistance protein RGA3 OS=Solanum bulbocastanum OX=147425 GN=RGA3 PE=2 SV=2	1e-68	249	-1	803	1900	20	380	0.603	0.365
DN32794_c5_g3_i2	97.914	121.713	134.873	29.754	31.585	38.85	200.488	228.327	195.431	55.365	51.355	42.919	Heat shock protein 81-1 OS=Oryza sativa subsp. japonica OX=39947 GN=HSP81-1 PE=3 SV=2	1e-115	358	-1	555	1106	1	184	0.989	0.935
DN40714_c3_g1_i4	91.23	124.1	150.61	18.305	31.069	20.022	34.783	152.625	113.553	63.92	37.679	70.576	--	--	--	--	--	--	--	--	--	--	--	--	--	--	--	--	--	--	--	--	--	--	--	--	--	--	--	--	--	--	--	--	--	--	--	--	--
DN36771_c2_g1_i2	389.97	322.732	325.756	992.503	920.224	1048.58	290.127	481.586	482.527	957.827	835.777	579.256	Pyrophosphate-energized vacuolar membrane proton pump OS=Vigna radiata var. radiata OX=3916 PE=1 SV=4	0	971	1	1	1659	78	630	0.958	0.901
DN35328_c2_g1_i2	4.186	4.838	4.296	15.869	19.793	14.499	19.194	20.131	28.668	42.513	24.237	20.11	Probable cellulose synthase A catalytic subunit 3 [UDP-forming] OS=Oryza sativa subsp. japonica OX=39947 GN=CESA3 PE=2 SV=1	0	1296	2	1889	4132	344	1093	0.936	0.879
DN33993_c3_g2_i2	153.878	131.576	99.81	31.468	19.757	23.33	202.237	228.696	195.541	71.352	66.868	69.768	Uncharacterized protein n=1 Tax=Musa acuminata subsp. malaccensis RepID=M0RQL4_MUSAM	3e-37	144	3	123	494	37	159	0.702	0.634
DN8971_c0_g1_i1	16.256	19.088	23.018	105.526	113.205	78.379	5.949	4.879	5.968	39.926	93.068	80.089	Uncharacterized protein n=1 Tax=Musa acuminata subsp. malaccensis RepID=M0TZN0_MUSAM	4e-06	51.6	1	325	567	4	82	0.605	0.444
DN36233_c5_g1_i1	63.192	60.479	36.321	2.561	2.011	2.513	7.54	61.916	28.646	0.868	1.934	0.56	Putative uncharacterized protein Sb09g005270 n=1 Tax=Sorghum bicolor RepID=C5Z152_SORBI	1e-81	256	3	150	635	7	167	0.821	0.753
DN34450_c0_g1_i9	23.363	26.146	22.945	78.978	63.268	84.824	42.407	30.874	35.295	135.72	122.834	97.325	Protein DETOXIFICATION 40 OS=Arabidopsis thaliana OX=3702 GN=DTX40 PE=1 SV=1	0	590	2	107	1495	29	489	0.855	0.756
DN32786_c2_g3_i1	261.331	254.891	213.527	648.974	853.262	763.421	111.007	132.874	292.592	426.922	673.77	327.262	CBL-interacting serine/threonine-protein kinase 11 OS=Arabidopsis thaliana OX=3702 GN=CIPK11 PE=1 SV=1	9e-137	413	-1	479	1711	11	417	0.709	0.532
DN34518_c0_g1_i1	5.83	3.445	3.9	27.096	26.984	20.808	4.104	10.172	11.728	14.113	17.105	12.709	Protein NSP-INTERACTING KINASE 3 OS=Arabidopsis thaliana OX=3702 GN=NIK3 PE=1 SV=1	0	820	-3	220	2061	21	632	0.8	0.686
DN33621_c3_g1_i4	47.969	58.532	37.538	208.49	159.029	220.818	66.14	144.467	118.314	99.212	197.458	71.449	Putative S-adenosyl-L-methionine-dependent methyltransferase RHA1_ro00605 OS=Rhodococcus jostii (strain RHA1) OX=101510 GN=RHA1_ro00605 PE=3 SV=2	6e-13	73.9	3	930	1208	98	181	0.602	0.419
DN35099_c0_g3_i1	239.001	233.876	255.371	96.946	68.679	78.966	96.405	92.152	70.326	58.911	97.005	63.331	Pheophorbide a oxygenase, chloroplastic OS=Arabidopsis thaliana OX=3702 GN=PAO PE=1 SV=1	0	608	3	273	1385	82	454	0.866	0.756
DN34589_c2_g2_i1	2.321	5.518	5.253	33.028	54.271	36.175	9.862	7.99	7.263	37.742	57.207	78.152	VIN3-like protein 2 OS=Arabidopsis thaliana OX=3702 GN=VIL2 PE=1 SV=1	7e-49	189	2	272	949	7	236	0.647	0.496
DN39456_c5_g5_i2	18.333	13.895	16.881	1.406	1.922	2.45	16.501	30.807	31.97	0.759	1.905	3.241	Putative uncharacterized protein n=2 Tax=Vitis vinifera RepID=F6GUT5_VITVI	4e-06	58.5	-3	121	468	1	118	0.455	0.325
DN34212_c3_g3_i1	69.222	75.767	60.067	23.042	17.746	18.63	91.06	136.186	84.698	17.248	19.245	18.953	Hsp70-binding protein 1 OS=Mus musculus OX=10090 GN=Hspbp1 PE=1 SV=1	7e-17	85.9	-1	703	1398	44	284	0.506	0.315
DN29881_c0_g1_i4	2.276	1.602	1.841	19.393	16.723	27.371	2.662	1.869	2.315	28.217	28.799	17.364	Lysine-specific demethylase JMJ30 OS=Arabidopsis thaliana OX=3702 GN=JMJ30 PE=1 SV=1	5e-92	296	2	818	1351	242	420	0.872	0.737
DN31218_c3_g2_i2	2.509	3.047	2.746	18.526	16.696	13.179	6.225	3.324	3.895	14.579	28.222	44.37	Protein trichome birefringence-like 19 OS=Arabidopsis thaliana OX=3702 GN=TBL19 PE=3 SV=1	6e-126	389	-1	266	1309	66	416	0.705	0.507
DN34042_c2_g5_i9	337.215	332.564	225.499	80.769	54.716	63.03	134.433	113.414	67.276	51.654	67.102	63.148	Protein NOI4 OS=Arabidopsis thaliana OX=3702 GN=NOI4 PE=1 SV=1	1e-17	84	-2	1631	1855	1	72	0.613	0.56
DN28651_c0_g1_i2	5.685	9.696	8.56	66.855	47.694	58.402	10.976	13.193	6.967	51.937	76.246	67.629	Uncharacterized protein n=1 Tax=Musa acuminata subsp. malaccensis RepID=M0T714_MUSAM	3e-32	124	-2	190	561	63	183	0.694	0.54
DN28542_c0_g1_i1	38.586	35.548	38.277	113.556	98.867	117.102	26.935	64.96	57.051	88.289	81.043	68.382	Zinc-finger homeodomain protein 11 OS=Arabidopsis thaliana OX=3702 GN=ZHD11 PE=1 SV=1	3e-46	164	3	273	794	29	216	0.593	0.471
DN32733_c0_g2_i3	7.262	6.335	5.544	26.393	33.249	29.314	4.019	3.637	3.127	11.855	17.643	12.975	Probable inactive receptor kinase At5g16590 OS=Arabidopsis thaliana OX=3702 GN=At5g16590 PE=1 SV=1	2e-80	267	-1	2	1099	32	412	0.598	0.462
DN37232_c1_g1_i1	0.833	1.33	0.416	45.093	31.639	54.235	9.332	6.871	0.856	63.354	317.889	271.892	Ethylene-responsive transcription factor 2 OS=Nicotiana sylvestris OX=4096 GN=ERF2 PE=2 SV=1	6e-37	140	3	171	584	12	166	0.675	0.58
DN32490_c1_g1_i2	8.295	8.932	6.064	82.714	58.845	51.722	37.731	3.301	9.194	40.356	70.463	77.757	Uncharacterized protein n=2 Tax=Medicago truncatula RepID=A2Q3C9_MEDTR	1e-10	65.5	-2	477	731	34	116	0.791	0.593
DN30714_c2_g4_i1	5.063	5.413	5.055	32.835	25.249	26.512	8.367	16.148	10.818	32.97	46.08	38.438	--	--	--	--	--	--	--	--	--	--	--	--	--	--	--	--	--	--	--	--	--	--	--	--	--	--	--	--	--	--	--	--	--	--	--	--	--
DN30823_c0_g1_i1	2.321	2.555	2.465	14.752	12.54	13.595	3.68	1.108	1.328	25.173	13.335	16.28	Probable serine/threonine-protein kinase WNK11 OS=Arabidopsis thaliana OX=3702 GN=WNK11 PE=2 SV=1	2e-159	464	2	284	1144	2	292	0.845	0.735
DN34453_c3_g1_i4	177.963	144.11	196.989	818.851	525.992	744.611	231.262	270.66	196.473	684.294	992.059	797.762	NAC domain-containing protein 83 OS=Arabidopsis thaliana OX=3702 GN=NAC083 PE=1 SV=1	6e-39	95.9	2	1088	1408	66	163	0.692	0.477
DN38201_c0_g1_i4	63.115	58.731	50.467	650.024	674.36	306.057	52.333	61.916	52.969	477.04	536.409	461.556	UDP-glucuronate 4-epimerase 1 OS=Arabidopsis thaliana OX=3702 GN=GAE1 PE=1 SV=1	1e-78	250	-3	1	537	5	184	0.831	0.732
DN34532_c2_g1_i3	21.12	22.858	21.094	51.545	57.492	55.916	29.258	28.737	29.633	51.453	57.031	36.767	Phosphoinositide phosphatase SAC4 OS=Arabidopsis thaliana OX=3702 GN=SAC4 PE=2 SV=1	0	810	3	510	2972	23	829	0.669	0.531
DN38886_c0_g2_i3	226.987	188.15	242.276	51.872	74.144	67.016	101.103	205.644	183.845	98.792	43.257	35.408	Zinc transporter 4, chloroplastic OS=Arabidopsis thaliana OX=3702 GN=ZIP4 PE=2 SV=1	4e-42	157	-2	3	662	16	242	0.674	0.57
DN29064_c0_g1_i1	49.202	56.207	43.81	0.144	0.409	0.136	74.889	286.595	139.763	0.274	0.313	0	17.4 kDa class III heat shock protein OS=Arabidopsis thaliana OX=3702 GN=HSP17.4B PE=2 SV=1	2e-09	59.7	-2	327	491	77	131	0.786	0.518
DN37032_c1_g1_i1	438.072	386.07	288.166	73.461	46.599	30.643	196.808	227.029	197.11	11.581	32.55	27.768	Uncharacterized protein n=1 Tax=Musa acuminata subsp. malaccensis RepID=M0TX74_MUSAM	3e-112	353	-1	313	1443	135	500	0.683	0.543
DN40260_c4_g4_i3	6.907	3.173	8.259	62.83	84.343	146.118	6.098	4.924	6.056	127.704	99.037	106.792	Zinc finger protein CONSTANS-LIKE 6 OS=Arabidopsis thaliana OX=3702 GN=COL6 PE=2 SV=2	1e-08	62.4	3	1437	1526	372	401	1	0.967
DN31293_c5_g1_i1	75.007	228.494	93.642	7.443	5.936	5.035	491.219	235.601	158.974	7.285	10.121	4.94	Heat shock protein 83 OS=Ipomoea nil OX=35883 GN=HSP83A PE=2 SV=1	0	1142	3	288	2354	1	689	0.974	0.925
DN34065_c2_g3_i1	22.785	24.973	23.736	6.971	4.752	6.418	22.513	35.809	33.638	7.843	10.023	8.292	Uncharacterized protein n=1 Tax=Oryza brachyantha RepID=J3MFC2_ORYBR	0	719	-2	253	1842	85	618	0.817	0.658
DN34205_c8_g4_i2	204.434	261.09	189.136	79.103	73.939	79.093	290.297	256.672	215.157	82.174	105.396	66.83	70 kDa peptidyl-prolyl isomerase OS=Triticum aestivum OX=4565 GN=FKBP70 PE=1 SV=1	0	820	-3	3064	4662	29	559	0.903	0.82
DN33909_c2_g1_i1	3.431	2.209	4.025	20.568	16.34	15.385	7.625	25.189	23.062	14.68	16.177	14.15	--	--	--	--	--	--	--	--	--	--	--	--	--	--	--	--	--	--	--	--	--	--	--	--	--	--	--	--	--	--	--	--	--	--	--	--	--
DN35699_c2_g1_i6	159.575	144.257	139.065	20.558	18.698	6.707	159.565	271.186	265.417	3.263	18.6	16.565	Protein CCA1 OS=Arabidopsis thaliana OX=3702 GN=CCA1 PE=1 SV=1	3e-40	162	3	372	644	1	91	0.901	0.791
DN31184_c0_g1_i2	89.709	80.992	110.992	253.005	325.472	296.214	25.938	15.577	15.151	167.218	180.285	158.443	--	--	--	--	--	--	--	--	--	--	--	--	--	--	--	--	--	--	--	--	--	--	--	--	--	--	--	--	--	--	--	--	--	--	--	--	--
DN39188_c4_g1_i25	29.015	28.596	31.193	79.161	68.946	87.915	46.554	35.406	27.955	85.501	113.153	117.508	Protein ETHYLENE-INSENSITIVE 3-like 1a OS=Oryza sativa subsp. japonica OX=39947 GN=EIL1A PE=1 SV=1	7e-161	509	3	2256	4208	4	641	0.607	0.485
DN38876_c5_g3_i1	159.208	152.644	150.194	56.388	49.42	62.253	143.764	111.534	99.114	52.293	64.26	54.663	Pumilio homolog 2 OS=Arabidopsis thaliana OX=3702 GN=APUM2 PE=1 SV=1	2e-141	433	-3	445	1143	732	964	0.94	0.85
DN33142_c7_g4_i2	232.216	254.546	240.185	625.999	533.886	624.489	101.41	116.234	121.145	319.675	368.58	302.36	Uncharacterized protein n=1 Tax=Musa acuminata subsp. malaccensis RepID=M0RJR9_MUSAM	4e-17	87	3	912	1208	77	169	0.608	0.549
DN37798_c2_g1_i1	4.93	2.44	2.715	26.586	24.056	23.854	87.2	228.282	117.173	503.438	188.706	148.719	Protein PHOSPHATE-INDUCED 1 homolog OS=Oryza sativa subsp. japonica OX=39947 GN=PHI-1 PE=2 SV=1	4e-137	403	1	97	951	25	310	0.815	0.685
DN34358_c3_g2_i11	1271.39	1116.44	1097.85	413.561	298.39	257.436	1361.55	1369.44	1794.57	163.544	210.725	352.046	Chlorophyll a-b binding protein CP24 10B, chloroplastic OS=Solanum lycopersicum OX=4081 GN=CAP10B PE=3 SV=1	8e-126	395	-2	2998	3765	4	256	0.887	0.797
DN39774_c3_g2_i2	135.701	71.516	85.529	6.817	5.046	11.082	2.206	27.707	16.896	0.32	0.899	2.452	BTB/POZ and TAZ domain-containing protein 1 OS=Arabidopsis thaliana OX=3702 GN=BT1 PE=1 SV=1	8e-20	94	-1	216	488	101	191	0.714	0.462
DN33250_c2_g1_i2	106.875	71.641	129.443	18.189	19.126	14.562	15.408	103.443	69.678	37.093	31.739	55.141	--	--	--	--	--	--	--	--	--	--	--	--	--	--	--	--	--	--	--	--	--	--	--	--	--	--	--	--	--	--	--	--	--	--	--	--	--
DN37048_c7_g3_i5	4.042	6.743	5.367	20.067	22.24	23.14	6.903	7.442	6.418	34.442	27.773	51.615	Serine/threonine-protein kinase STY46 OS=Arabidopsis thaliana OX=3702 GN=STY46 PE=1 SV=1	3e-132	411	-1	2	790	233	494	0.842	0.747
DN38018_c2_g2_i3	102.256	141.052	105.791	32.325	20.229	16.551	66.341	33.649	38.004	13.281	8.186	9.449	Beta-carotene 3-hydroxylase, chloroplastic OS=Gentiana lutea OX=38851 GN=BHY PE=2 SV=1	2e-114	345	2	251	1024	32	296	0.796	0.672
DN31029_c3_g3_i2	66.746	72.94	44.06	227.989	223.517	278.669	108.717	146.783	144.437	253.424	280.513	177.533	Transport inhibitor response 1-like protein OS=Arabidopsis thaliana OX=3702 GN=At5g49980 PE=2 SV=1	0	564	-2	916	2178	201	619	0.791	0.673
DN31269_c6_g1_i4	256.778	173.69	159.285	37.881	29.796	45.937	148.293	184.651	229.65	33.345	41.557	39.283	1,2-dihydroxy-3-keto-5-methylthiopentene dioxygenase 1 OS=Vitis vinifera OX=29760 GN=VIT_05s0020g04070 PE=3 SV=1	1e-85	266	-2	338	889	5	188	0.859	0.717
DN32706_c1_g1_i1	188.267	294.052	121.299	15.098	11.792	8.84	285.387	217.181	147.212	6.554	43.227	2.837	Cytochrome P450 71A23 OS=Arabidopsis thaliana OX=3702 GN=CYP71A23 PE=2 SV=1	7e-71	233	-3	3	872	115	388	0.603	0.435
DN37026_c0_g2_i6	6.118	3.78	5.544	34.665	26.895	25.138	12.556	27.349	30.665	23.181	21.062	19.77	Galactinol synthase 1 OS=Ajuga reptans OX=38596 GN=GOLS1 PE=1 SV=1	1e-79	165	-1	461	718	216	301	0.942	0.86
DN36903_c3_g3_i1	50.701	49.757	45.017	178.697	172.744	128.392	32.312	22.448	28.569	85.977	102.857	91.843	Transcription factor bHLH130 OS=Arabidopsis thaliana OX=3702 GN=BHLH130 PE=1 SV=1	2e-30	125	-1	47	841	15	301	0.481	0.349
DN34529_c7_g2_i1	22.93	21.214	22.976	84.236	71.598	73.389	31.601	18.397	18.827	91.982	117.51	105.167	--	--	--	--	--	--	--	--	--	--	--	--	--	--	--	--	--	--	--	--	--	--	--	--	--	--	--	--	--	--	--	--	--	--	--	--	--
DN37494_c1_g4_i1	9.327	7.759	8.56	32.421	26.592	25.789	11.527	11.918	10.719	30.749	37.679	27.612	TOM1-like protein 6 OS=Arabidopsis thaliana OX=3702 GN=TOL6 PE=1 SV=1	4e-91	310	-2	1235	1942	42	318	0.729	0.588
DN30999_c3_g12_i1	5.03	6.68	5.991	31.651	24.706	25.879	7.487	4.644	5.683	44.085	28.633	24.379	UDP-glycosyltransferase 71K2 OS=Pyrus communis OX=23211 GN=UGT71K2 PE=1 SV=1	7e-76	251	-1	185	1213	119	477	0.6	0.446
DN28711_c0_g1_i2	27.882	29.392	28.135	103.109	95.218	75.432	29.332	43.564	37.247	49.643	111.346	77.39	Chaperone protein dnaJ 8, chloroplastic OS=Arabidopsis thaliana OX=3702 GN=ATJ8 PE=2 SV=1	2e-17	84.3	1	319	480	54	107	0.852	0.667
DN34615_c3_g7_i1	8.128	10.303	10.38	1.078	1.077	1.934	5.525	5.55	4.257	2.76	1.934	2.176	--	--	--	--	--	--	--	--	--	--	--	--	--	--	--	--	--	--	--	--	--	--	--	--	--	--	--	--	--	--	--	--	--	--	--	--	--
DN37216_c8_g3_i9	61.949	83.39	73.485	172.525	193.934	195.617	71.389	47.995	52.761	148.901	167.487	155.514	Probable histidine kinase 3 OS=Oryza sativa subsp. indica OX=39946 GN=HK3 PE=2 SV=1	0	1321	-1	388	3258	60	1019	0.808	0.695
DN35674_c0_g1_i8	31.424	29.674	28.583	11.882	11.765	12.302	32.916	24.719	27	19.369	12.299	13.094	Protein ETHYLENE-INSENSITIVE 2 OS=Oryza sativa subsp. japonica OX=39947 GN=EIN2 PE=2 SV=1	0	918	-1	442	4074	71	1280	0.624	0.462
DN32170_c1_g2_i1	52.832	52.584	40.825	7.337	10.484	8.849	31.93	23.477	32.574	12.852	11.957	6.951	Salt tolerance receptor-like cytoplasmic kinase 1 OS=Oryza sativa subsp. japonica OX=39947 GN=STRK1 PE=1 SV=2	1e-09	61.6	3	537	785	24	103	0.602	0.41
DN32800_c2_g3_i1	543.149	354.176	556.248	84.447	45.754	28.907	405.291	906.415	1179.95	28.345	36.79	81.513	Chlorophyll a-b binding protein CP26, chloroplastic OS=Arabidopsis thaliana OX=3702 GN=LHCB5 PE=1 SV=1	2e-70	228	1	286	684	148	280	0.955	0.887
DN33178_c0_g4_i3	67.168	73.128	62.147	165.38	161.503	181.886	238.823	150.901	119.28	252.5	296.661	253.068	Aspartyl protease family protein At5g10770 OS=Arabidopsis thaliana OX=3702 GN=At5g10770 PE=2 SV=1	5e-69	233	-3	377	1393	130	473	0.613	0.428
DN34861_c1_g1_i3	49.468	49.632	71.519	200.209	202.398	158.24	50.944	50.278	32.804	108.499	106.246	174.503	Zinc finger CCCH domain-containing protein 53 OS=Oryza sativa subsp. japonica OX=39947 GN=Os07g0682400 PE=2 SV=1	6e-167	518	1	502	2130	1	593	0.649	0.55
DN30370_c0_g1_i2	20.842	14.942	15.654	2.484	1.513	1.392	16.299	30.695	28.69	1.316	1.27	2.14	Uncharacterized protein n=1 Tax=Musa acuminata subsp. malaccensis RepID=M0TMZ7_MUSAM	5e-176	512	2	572	1696	66	429	0.791	0.683
DN36561_c1_g2_i3	6.44	6.387	7.021	32.354	23.175	30.191	8.07	6.669	6.451	13.08	32.071	9.669	Amino acid transporter AVT1I OS=Arabidopsis thaliana OX=3702 GN=AVT1I PE=3 SV=1	7e-113	346	2	191	1387	3	405	0.703	0.47
DN31363_c4_g7_i4	6.607	9.79	7.416	39.942	38.643	29.224	14.443	14.391	19.298	89.158	59.053	120.942	Aluminum-induced protein OS=Elaeis guineensis var. tenera PE=2 SV=1	3e-18	93.2	-3	1301	1513	1	69	0.789	0.69
DN34914_c7_g1_i1	30.68	35.925	36.623	13.288	12.38	13.369	32.8	23.018	22.162	9.004	12.309	12.075	Serine/arginine-rich SC35-like splicing factor SCL30A OS=Arabidopsis thaliana OX=3702 GN=SCL30A PE=1 SV=1	3e-21	99.4	3	1698	1880	72	132	0.885	0.705
DN35155_c3_g1_i2	1.01	0.963	1.581	9.282	15.343	9.039	0.785	0.638	0.911	8.583	11.215	12.396	Alpha,alpha-trehalose-phosphate synthase [UDP-forming] 5 OS=Arabidopsis thaliana OX=3702 GN=TPS5 PE=1 SV=2	0	816	2	143	2134	32	701	0.769	0.612
DN33377_c5_g3_i3	2.709	2.586	1.893	23.553	23.469	38.055	8.028	5.17	3.149	47.321	53.758	48.043	Probable WRKY transcription factor 65 OS=Arabidopsis thaliana OX=3702 GN=WRKY65 PE=2 SV=1	7e-40	147	-3	315	899	72	246	0.554	0.446
DN34041_c11_g1_i8	40.696	40.323	41.283	14.752	13.252	17.03	45.133	28.983	26.923	18.592	14.81	19.88	Serine/arginine-rich splicing factor SR45a OS=Arabidopsis thaliana OX=3702 GN=SR45A PE=1 SV=1	1e-27	120	3	1059	1310	68	151	0.833	0.643
DN39557_c0_g7_i1	255.679	256.535	223.668	93.489	70.521	88.213	410.71	334.333	249.059	82.494	124.084	99.363	Nuclear transcription factor Y subunit C-6 OS=Oryza sativa subsp. japonica OX=39947 GN=NFYC6 PE=1 SV=1	8e-60	195	3	204	572	72	205	0.806	0.769
DN37849_c0_g1_i19	258.066	258.734	271.66	718.66	579.168	634.279	334.082	626.501	656.224	533.099	625.189	367.968	Glycerate dehydrogenase OS=Cucumis sativus OX=3659 GN=HPR-A PE=2 SV=1	2e-140	423	-3	1133	1852	1	240	0.975	0.908
DN31709_c3_g1_i3	5.996	4.063	4.795	24.679	21.956	21.902	7.031	5.662	8.097	20.091	32.657	13.59	ELMO domain-containing protein A OS=Dictyostelium discoideum OX=44689 GN=elmoA PE=1 SV=1	5e-24	109	3	309	821	362	549	0.503	0.317
DN37438_c7_g4_i5	2.243	5.926	1.279	66.894	73.85	44.283	1.591	10.642	6.265	16.261	90.88	127.342	Beta-galactosidase OS=Asparagus officinalis OX=4686 PE=2 SV=1	2e-67	235	-3	471	911	686	832	0.837	0.735
DN31702_c4_g1_i3	98.092	83.882	74.369	1.704	1.762	1.103	17.752	43.743	29.436	0	0	0	--	--	--	--	--	--	--	--	--	--	--	--	--	--	--	--	--	--	--	--	--	--	--	--	--	--	--	--	--	--	--	--	--	--	--	--	--
DN32044_c2_g1_i1	6.729	15.507	9.403	156.011	165.829	74.537	48.07	33.504	40.89	47.129	339.303	241.397	NAC transcription factor 56 OS=Arabidopsis thaliana OX=3702 GN=NAC056 PE=2 SV=1	7e-40	150	-1	1195	1458	65	152	0.864	0.773
DN40728_c2_g3_i3	704.045	283.937	333.994	15.869	14.311	41.842	6.946	89.008	48.943	0.347	2.266	9.752	BTB/POZ and TAZ domain-containing protein 1 OS=Arabidopsis thaliana OX=3702 GN=BT1 PE=1 SV=1	5e-12	71.6	2	845	1129	203	304	0.594	0.491
DN30381_c3_g3_i8	70.954	54.972	48.647	223.8	170.822	204.556	166.903	146.548	186.687	257.537	307.954	258.826	Auxin-binding protein ABP19a OS=Prunus persica OX=3760 GN=ABP19A PE=3 SV=1	6e-56	195	-2	1196	1579	22	149	0.812	0.711
DN32070_c1_g2_i5	92.573	77.055	87.88	33.548	28.061	33.373	48.208	50.759	39.222	28.601	21.931	23.948	Homeobox protein knotted-1-like LET12 OS=Solanum lycopersicum OX=4081 GN=LET12 PE=2 SV=1	3e-24	110	-1	1565	1822	297	382	0.756	0.616
DN32941_c5_g4_i1	33.001	33.737	28.479	87.327	83.337	80.629	34.74	38.998	44.126	75.94	68.519	82.927	F-box/kelch-repeat protein At1g67480 OS=Arabidopsis thaliana OX=3702 GN=At1g67480 PE=2 SV=1	1e-82	267	-3	417	1067	162	376	0.742	0.585
DN31709_c2_g4_i1	20.354	15.748	15.82	71.814	53.434	76.236	47.741	50.11	68.834	67.156	73.247	32.791	Mitochondrial carnitine/acylcarnitine carrier-like protein OS=Arabidopsis thaliana OX=3702 GN=BOU PE=1 SV=1	5e-165	475	2	314	1198	1	299	0.883	0.793
DN37219_c8_g1_i9	16.201	18.649	18.67	63.639	57.288	44.274	20.817	21.575	23.149	32.294	30.889	34.655	Peptidyl-prolyl cis-trans isomerase CYP38, chloroplastic OS=Arabidopsis thaliana OX=3702 GN=CYP38 PE=1 SV=1	6e-150	464	2	734	1684	37	338	0.827	0.723
DN35403_c2_g1_i1	59.295	48.616	42.957	11.661	11.16	7.602	44.104	73.923	88.044	26.947	46.119	31.624	Uncharacterized protein n=1 Tax=Musa acuminata subsp. malaccensis RepID=M0TIT4_MUSAM	1e-38	147	3	99	938	1	306	0.533	0.416
DN33973_c1_g5_i1	5.352	4.178	3.744	40.375	54.021	25.644	9.332	16.036	12.134	45.804	48.307	45.279	Putative uncharacterized protein n=2 Tax=Vitis vinifera RepID=A5BNK4_VITVI	4e-179	528	-2	445	1728	1	421	0.764	0.651
DN34067_c3_g7_i2	31.713	35.507	38.641	190.204	122.834	242.855	123.998	59.018	47.275	128.38	266.505	168.186	Probable methyltransferase At1g27930 OS=Arabidopsis thaliana OX=3702 GN=At1g27930 PE=1 SV=1	2e-101	308	2	149	817	66	289	0.799	0.616
DN36309_c9_g1_i10	1.632	2.22	1.248	10.361	11.543	18.124	4.867	2.921	2.128	20.393	17.623	9.109	F-box protein At2g16365 OS=Arabidopsis thaliana OX=3702 GN=At2g16365 PE=2 SV=2	6e-07	57.8	1	3028	3585	277	453	0.437	0.274
DN38401_c2_g1_i6	133.714	138.058	136.038	47.452	42.505	27.895	136.14	93.965	100.157	24.744	24.725	40.008	Sodium/hydrogen exchanger 3 OS=Arabidopsis thaliana OX=3702 GN=NHX3 PE=1 SV=2	2e-102	342	-1	3246	3878	18	229	0.882	0.807
DN31954_c9_g1_i7	575.572	612.951	521.913	223.174	166.3	140.324	425.768	562.671	472.258	110.272	140.379	163.714	B2 protein OS=Daucus carota OX=4039 PE=2 SV=1	2e-15	79.7	3	807	932	55	96	0.976	0.81
DN33284_c1_g4_i1	13.913	11.717	13.917	55.252	52.188	86.161	27.306	29.934	30.643	74.039	80.33	26.941	Scarecrow-like protein 6 OS=Arabidopsis thaliana OX=3702 GN=SCL6 PE=1 SV=1	1e-63	219	-3	402	1229	284	555	0.619	0.477
DN32165_c10_g4_i3	215.028	225.573	250.451	97.485	73.601	92.724	320.837	419.491	341.327	67.823	78.718	86.958	Probable rRNA-processing protein EBP2 homolog OS=Arabidopsis thaliana OX=3702 GN=EBP2 PE=1 SV=1	1e-79	258	1	691	1392	42	278	0.794	0.639
DN38477_c3_g1_i3	7.573	8.617	10.079	25.633	23.54	24.397	11.739	13.607	18.201	26.471	20.925	32.157	ACT domain-containing protein ACR4 OS=Arabidopsis thaliana OX=3702 GN=ACR4 PE=2 SV=1	2e-108	348	3	498	1286	38	299	0.775	0.655
DN30896_c4_g3_i1	48.757	51.433	54.378	20.943	16.714	21.459	62.842	47.783	51.587	27.532	21.238	19.504	Transcription termination factor MTERF4, chloroplastic OS=Oryza sativa subsp. japonica OX=39947 GN=Os05g0404000 PE=2 SV=1	0	595	2	605	1825	74	480	0.855	0.661
DN35759_c6_g5_i1	4.975	5.675	7.791	40.837	34.184	23.439	16.808	8.169	8.207	56.352	86.767	73.065	NPR1 n=1 Tax=Phalaenopsis aphrodite subsp. formosana RepID=G5DCY4_PHAAO	0	607	-2	1169	2617	1	478	0.802	0.66
DN34931_c1_g1_i1	20.043	17.497	22.467	57.977	59.602	56.169	14.783	22.078	20.023	55.228	49.919	39.218	Auxin response factor 2B OS=Solanum lycopersicum OX=4081 GN=ARF2B PE=2 SV=1	5e-127	392	3	510	1208	17	249	0.893	0.837
DN30136_c0_g1_i2	1.355	0.586	1.467	8.589	10.386	9.509	2.375	0.739	0.823	6.408	5.236	11.496	Adagio-like protein 3 OS=Oryza sativa subsp. japonica OX=39947 GN=Os11g0547000 PE=2 SV=2	0	825	3	975	2543	103	624	0.872	0.776
DN37166_c3_g2_i1	22.83	26.69	24.89	80.731	65.725	81.678	23.086	34.813	29.93	29.323	51.609	49.126	--	--	--	--	--	--	--	--	--	--	--	--	--	--	--	--	--	--	--	--	--	--	--	--	--	--	--	--	--	--	--	--	--	--	--	--	--
DN35629_c3_g2_i7	29.248	29.381	32.025	10.727	13.447	10.54	43.065	57.44	39.113	18.007	20.319	17.676	Autophagy-related protein 11 OS=Arabidopsis thaliana OX=3702 GN=ATG11 PE=1 SV=1	0	819	-2	1753	4650	6	933	0.667	0.484
DN39728_c1_g2_i2	700.825	1299.91	311.028	13.336	10.261	5.821	901.834	411.009	237.33	6.865	13.374	5.711	Small heat shock protein, chloroplastic OS=Pisum sativum OX=3888 GN=HSP21 PE=2 SV=1	9e-32	123	2	59	685	22	232	0.549	0.371
DN32683_c1_g2_i2	14.124	12.555	10.713	43.235	35.946	37.585	14.401	22.604	11.509	21.078	22.898	18.512	Cytochrome P450 71A9 OS=Glycine max OX=3847 GN=CYP71A9 PE=2 SV=1	3e-49	184	1	256	1101	24	296	0.618	0.473
DN34600_c0_g1_i1	19.932	29.35	33.669	121.048	141.791	96.547	21.877	23.6	29.886	40.118	33.742	24.884	BTB/POZ domain-containing protein NPY2 OS=Arabidopsis thaliana OX=3702 GN=NPY2 PE=2 SV=1	3e-97	304	-2	9	776	101	351	0.782	0.63
DN39837_c5_g1_i2	28.482	33.454	31.225	7.068	6.185	7.448	17.879	16.013	12.112	8.062	5.852	7.585	Predicted protein n=1 Tax=Hordeum vulgare var. distichum RepID=F2DGW9_HORVD	2e-07	57	-1	25	147	64	102	0.805	0.756
DN31517_c1_g4_i3	3.276	3.801	3.495	35.011	23.46	18.648	47.603	7.856	4.389	24.652	182.834	124.991	NAC domain-containing protein 68 OS=Oryza sativa subsp. japonica OX=39947 GN=NAC068 PE=2 SV=1	1e-71	241	-1	437	1237	50	318	0.613	0.497
DN38886_c0_g4_i2	87.877	62.291	100.247	19.46	18.956	22.553	43.892	105.267	82.921	30.457	21.062	16.115	Zinc transporter 4, chloroplastic OS=Arabidopsis thaliana OX=3702 GN=ZIP4 PE=2 SV=1	5e-46	169	1	40	387	248	363	0.888	0.784
DN30728_c0_g1_i2	46.725	48.93	36.508	588.975	475.744	221.65	35.334	42.848	30.95	276.321	363.705	317.63	UDP-glucuronate 4-epimerase 1 OS=Arabidopsis thaliana OX=3702 GN=GAE1 PE=1 SV=1	4e-144	425	-3	443	1291	142	424	0.905	0.806
DN39903_c5_g2_i3	2.509	4.042	2.788	18.469	16.901	25.97	1.209	3.514	3.467	20.804	11.723	10.193	Heparanase-like protein 3 OS=Arabidopsis thaliana OX=3702 GN=At5g34940 PE=2 SV=2	7e-15	80.9	3	429	641	11	76	0.634	0.549
DN32087_c2_g1_i2	40.118	58.375	50.768	371.251	497.317	201.429	94.645	57.82	53.178	325.351	332.943	431.107	Uncharacterized protein OS=Solanum tuberosum GN=PGSC0003DMG400003817 PE=4 SV=1	1e-31	137	-2	1084	1704	66	279	0.556	0.327
DN35639_c3_g1_i3	111.239	145.241	137.931	30.216	45.469	46.642	59.141	66.806	90.952	12.44	14.145	14.26	Transcription activator GLK1 OS=Arabidopsis thaliana OX=3702 GN=GLK1 PE=1 SV=2	4e-45	170	-2	1029	1748	60	313	0.575	0.433
DN37002_c0_g1_i2	12.98	16.303	18.213	2.86	4.592	2.567	12.513	11.504	9.007	4.899	4.142	4.325	--	--	--	--	--	--	--	--	--	--	--	--	--	--	--	--	--	--	--	--	--	--	--	--	--	--	--	--	--	--	--	--	--	--	--	--	--
DN39785_c2_g1_i8	19.421	20.031	24.287	4.757	4.824	6.291	12.927	10.508	8.327	9.799	5.021	6.731	--	--	--	--	--	--	--	--	--	--	--	--	--	--	--	--	--	--	--	--	--	--	--	--	--	--	--	--	--	--	--	--	--	--	--	--	--
DN30301_c1_g1_i3	6.796	7.403	7.53	1.897	2.679	2.441	6.363	8.113	7.395	1.316	1.68	1.57	Heat shock protein 70 (HSP70)-interacting protein, putative n=1 Tax=Ricinus communis RepID=B9T5H9_RICCO	6e-69	241	1	6067	6588	103	276	0.764	0.661
DN32955_c6_g5_i1	5.13	5.581	4.088	25.691	42.416	31.447	5.748	1.69	3.357	13.117	27.236	20.054	Mitochondrial carrier protein RIM2, putative OS=Ricinus communis GN=RCOM_0654330 PE=3 SV=1	8e-09	65.9	-3	3	137	1	41	0.822	0.756
DN39840_c2_g1_i3	23.096	25.277	28.78	63.494	64.835	58.113	35.61	50.726	57.369	76.306	72.133	61.651	Pentatricopeptide repeat-containing protein At5g21222 OS=Arabidopsis thaliana OX=3702 GN=ATC401 PE=2 SV=1	8e-88	305	1	808	1638	309	588	0.75	0.568
DN37233_c0_g1_i6	481.666	483.773	443.894	169.848	161.575	106.391	407.359	394.514	624.627	80.346	119.6	138.985	Magnesium-chelatase subunit ChlH, chloroplastic OS=Oryza sativa subsp. indica OX=39946 GN=CHLH PE=3 SV=1	0	1601	-1	612	3269	502	1387	0.953	0.887
DN34647_c1_g1_i6	1.188	2.911	1.789	39.142	56.006	25.264	1.262	6.02	2.863	10.174	55.204	69.603	Beta-galactosidase OS=Asparagus officinalis OX=4686 PE=2 SV=1	0	591	3	3	1034	203	545	0.916	0.788
DN38581_c0_g4_i2	6.785	8.523	6.75	27.559	32.377	28.473	13.574	14.021	14.285	23.053	25.086	19.77	Adenine nucleotide transporter BT1, chloroplastic/mitochondrial OS=Arabidopsis thaliana OX=3702 GN=BT1 PE=1 SV=1	2e-42	157	-1	27	575	8	182	0.645	0.5
DN32237_c0_g2_i4	4.408	4.366	3.266	19.701	18.271	26.973	4.666	4.7	2.962	25.585	33.341	16.969	U-box domain-containing protein 21 OS=Arabidopsis thaliana OX=3702 GN=PUB21 PE=2 SV=1	2e-28	120	1	13	1020	111	434	0.556	0.343
DN32632_c2_g6_i1	33404.4	35147.3	27524.6	4878.26	2827.47	6197	25622.4	19989.3	26770.1	1701.91	1412.87	3712.18	Chlorophyll a-b binding protein 1, chloroplastic OS=Oryza sativa subsp. japonica OX=39947 GN=CAB1R PE=2 SV=2	5e-63	198	-2	1	285	67	161	1	0.989
DN30686_c6_g3_i4	16.112	17.476	15.643	52.469	46.305	44.644	18.399	12.533	12.584	18.363	53.553	53.488	CBL-interacting protein kinase 18 OS=Oryza sativa subsp. japonica OX=39947 GN=CIPK18 PE=2 SV=1	2e-109	336	-2	1	600	2	201	0.9	0.755
DN34565_c2_g1_i15	28.781	29.235	31.152	9.812	9.452	11.941	15.589	15.208	12.694	10.155	6.438	8.264	F-box protein FBW2 OS=Arabidopsis thaliana OX=3702 GN=FBW2 PE=1 SV=1	5e-47	173	2	1235	1723	105	270	0.741	0.542
DN40728_c1_g1_i1	109.807	132.016	118.189	47.366	34.923	35.497	60.976	79.44	59.519	32.376	34.299	32.478	Receptor-like serine/threonine-protein kinase SD1-8 OS=Arabidopsis thaliana OX=3702 GN=SD18 PE=1 SV=1	2e-41	156	1	1	798	299	566	0.493	0.339
DN38155_c0_g3_i3	4.719	3.277	1.924	19.875	19.722	18.386	2.291	12.041	10.894	77.805	19.723	32.258	Lysine histidine transporter 1 OS=Arabidopsis thaliana OX=3702 GN=LHT1 PE=1 SV=1	0	701	-1	421	1734	5	446	0.88	0.803
DN30084_c10_g4_i1	1.832	1.56	2.111	10.717	11.979	17.753	1.188	1.544	1.459	10.046	10.013	15.013	Uncharacterized protein n=1 Tax=Musa acuminata subsp. malaccensis RepID=M0SMV0_MUSAM	6e-11	68.9	1	721	1083	14	143	0.515	0.423
DN36125_c0_g2_i5	428.856	405.399	388.653	179.333	131.654	160.888	153.372	203.54	180.993	35.301	111.062	193.998	Uncharacterized protein n=1 Tax=Musa acuminata subsp. malaccensis RepID=M0TDX2_MUSAM	8e-11	65.5	-1	458	697	1	69	0.662	0.462
DN37681_c0_g3_i7	10.049	14.554	19.97	1.387	1.566	1.591	16.278	42.691	33.473	0.539	1.631	0.735	Transcription factor PHYTOCHROME INTERACTING FACTOR-LIKE 13 OS=Oryza sativa subsp. japonica OX=39947 GN=PIL13 PE=1 SV=1	2e-52	192	-2	199	858	182	400	0.626	0.485
DN32349_c3_g1_i3	24.451	27.538	20.074	69.474	60.554	67.016	25.461	25.782	27.823	52.778	45.787	40.118	Protein FIZZY-RELATED 2 OS=Arabidopsis thaliana OX=3702 GN=FZR2 PE=1 SV=1	0	578	-1	832	2037	59	444	0.82	0.741
DN35168_c1_g2_i3	31.957	37.967	39.847	14.03	10.519	14.562	43.563	59.891	54.549	23.839	74.556	86.994	Nitrate reductase [NAD(P)H] OS=Hordeum vulgare OX=4513 GN=NAR-7 PE=2 SV=1	0	689	3	1116	2705	321	891	0.742	0.602
DN33034_c5_g1_i1	51.567	41.632	41.179	15.676	11.685	12.592	70.933	63.527	49.952	16.718	23.836	19.742	Mitogen-activated protein kinase kinase 5 OS=Arabidopsis thaliana OX=3702 GN=MKK5 PE=1 SV=2	9e-133	397	-3	459	1241	67	325	0.835	0.709
DN23408_c0_g1_i1	144.906	106.855	110.17	347.737	360.902	496.431	141.463	258.888	430.819	250.124	173.339	242.187	Uncharacterized protein n=2 Tax=Musa acuminata subsp. malaccensis RepID=M0SUB2_MUSAM	2e-16	81.3	2	104	574	9	183	0.545	0.426
DN31075_c7_g3_i2	4.63	4.712	3.994	0.212	0.151	0.145	4.475	4.286	5.672	0.274	0.186	0.202	--	--	--	--	--	--	--	--	--	--	--	--	--	--	--	--	--	--	--	--	--	--	--	--	--	--	--	--	--	--	--	--	--	--	--	--	--
DN36401_c7_g2_i1	5.063	5.958	4.597	17.304	18.85	15.71	5.885	7.777	9.896	15.402	14.898	8.641	Beta-glucosidase 5 OS=Oryza sativa subsp. japonica OX=39947 GN=BGLU5 PE=2 SV=1	8e-33	137	2	212	472	167	253	0.816	0.678
DN39757_c1_g2_i2	77.472	77.379	46.192	262.923	244.787	368.717	216.394	209.706	354.602	195.426	324.307	170.821	Ammonium transporter 1 member 2 OS=Oryza sativa subsp. japonica OX=39947 GN=AMT1-2 PE=2 SV=1	0	606	-1	385	1623	58	467	0.906	0.804
DN32170_c1_g3_i2	19.454	20.753	16.985	3.515	3.711	3.751	20.923	18.632	26.825	18.775	13.159	7.19	Salt tolerance receptor-like cytoplasmic kinase 1 OS=Oryza sativa subsp. japonica OX=39947 GN=STRK1 PE=1 SV=2	1e-72	236	-1	212	856	133	354	0.707	0.533
DN33596_c0_g1_i3	15.301	22.449	16.892	2.301	3.791	1.754	15.875	13.137	15.305	1.865	3.077	2.856	--	--	--	--	--	--	--	--	--	--	--	--	--	--	--	--	--	--	--	--	--	--	--	--	--	--	--	--	--	--	--	--	--	--	--	--	--
DN39961_c7_g4_i4	79.493	58.019	119.853	330.337	345.817	338.11	148.738	136.857	90.403	128.078	339.762	132.769	Cyclic nucleotide-gated ion channel 2 OS=Arabidopsis thaliana OX=3702 GN=CNGC2 PE=1 SV=1	1e-123	389	-3	216	1310	54	411	0.759	0.65
DN36435_c0_g3_i3	53.588	48.7	59.37	9.687	15.21	5.93	30.35	18.654	16.369	1.856	2.755	6.419	--	--	--	--	--	--	--	--	--	--	--	--	--	--	--	--	--	--	--	--	--	--	--	--	--	--	--	--	--	--	--	--	--	--	--	--	--
DN35584_c3_g2_i5	19.265	17.539	21.021	54.742	44.49	56.359	28.112	27.103	25.344	45.191	53.729	46.179	NAC domain-containing protein 45 OS=Arabidopsis thaliana OX=3702 GN=NAC045 PE=2 SV=1	6e-15	82	2	887	1366	15	180	0.48	0.31
DN34686_c3_g3_i12	54.332	71.777	50.529	18.709	14.96	17.536	55.514	54.665	40.67	39.232	31.7	29.586	Predicted protein n=2 Tax=Populus trichocarpa RepID=B9H2F7_POPTR	1e-26	113	2	149	670	82	235	0.536	0.425
DN30714_c2_g1_i1	188.933	137.555	155.707	49.802	48.851	62.126	85.175	93.238	121.046	44.442	28.359	34.232	Glycerol-3-phosphate acyltransferase 1 OS=Arabidopsis thaliana OX=3702 GN=GPAT1 PE=1 SV=1	3e-118	371	3	258	1670	125	584	0.654	0.49
DN29072_c0_g1_i1	80.226	59.862	83.397	17.862	16.313	25.084	58.324	54.709	46.935	21.371	11.723	10.9	Arogenate dehydratase/prephenate dehydratase 6, chloroplastic OS=Arabidopsis thaliana OX=3702 GN=ADT6 PE=1 SV=1	7e-69	233	1	430	1299	115	401	0.666	0.509
DN32438_c10_g2_i3	8.039	6.953	8.56	29.841	28.906	21.369	8.314	10.396	6.451	52.111	40.023	55.609	Probable disease resistance protein At4g33300 OS=Arabidopsis thaliana OX=3702 GN=At4g33300 PE=2 SV=3	0	584	-1	187	1968	229	813	0.682	0.521
DN30166_c12_g1_i4	4.397	7.434	4.41	26.692	23.273	34.484	6.384	5.371	5.409	27.87	30.85	21.386	Cation/H(+) antiporter 15 OS=Arabidopsis thaliana OX=3702 GN=CHX15 PE=2 SV=1	4e-30	128	-1	559	1323	504	789	0.524	0.344
DN35276_c2_g2_i3	1.566	0.953	3.204	25.604	16.829	24.514	4.136	8.404	5.42	27.221	18.19	38.318	Probable carboxylesterase 15 OS=Arabidopsis thaliana OX=3702 GN=CXE15 PE=2 SV=1	4e-39	149	-3	916	1338	185	325	0.711	0.514
DN39556_c2_g2_i4	3.087	4.031	1.238	56.985	77.285	33.644	1.58	1.197	2.282	18.455	35.93	19.917	F-box protein PP2-A13 OS=Arabidopsis thaliana OX=3702 GN=PP2A13 PE=1 SV=1	2e-42	159	2	338	751	17	153	0.754	0.529
DN39342_c3_g7_i1	31.424	56.542	35.645	188.76	190.356	130.996	13.139	8.561	13.988	30.411	84.051	66.38	Strigolactone esterase D14 OS=Oryza sativa subsp. japonica OX=39947 GN=D14 PE=1 SV=1	3e-106	211	3	894	1259	55	176	0.918	0.803
DN33125_c1_g1_i8	20.709	20.366	19.669	51.217	51.111	73.651	31.145	24.261	40.177	45.1	46.666	27.152	Leucine-rich repeat receptor-like serine/threonine-protein kinase BAM1 OS=Arabidopsis thaliana OX=3702 GN=BAM1 PE=1 SV=1	0	1243	3	240	2738	28	866	0.853	0.757
DN27870_c0_g1_i1	15.934	16.68	13.438	41.848	38.215	44.446	22.375	22.593	19.331	21.261	29.717	22.919	Serine/threonine-protein phosphatase PP1 isozyme 8 OS=Arabidopsis thaliana OX=3702 GN=TOPP8 PE=1 SV=3	1e-158	466	2	401	1288	7	299	0.892	0.767
DN33637_c7_g1_i2	665.792	604.868	459.464	111.274	58.827	31.149	661.791	1057.76	797.029	6.654	65.198	42.983	--	--	--	--	--	--	--	--	--	--	--	--	--	--	--	--	--	--	--	--	--	--	--	--	--	--	--	--	--	--	--	--	--	--	--	--	--
DN36972_c3_g1_i2	17.344	15.214	16.008	41.704	43.11	39.745	22.609	23.556	29.425	45.054	45.044	49.861	F-box/kelch-repeat protein At1g67480 OS=Arabidopsis thaliana OX=3702 GN=At1g67480 PE=2 SV=1	1e-44	168	-3	514	1011	10	169	0.645	0.518
DN38208_c11_g3_i1	8785.06	7617.67	7611.98	1709.93	782.091	1839.45	7689.06	7013.79	11237.6	714.997	596.693	1397.74	Chlorophyll a-b binding protein 1D (Fragment) OS=Solanum lycopersicum OX=4081 GN=CAB1D PE=3 SV=1	2e-43	149	3	3	233	40	116	0.974	0.922
DN38082_c4_g7_i1	7.528	5.361	7.51	22.494	24.252	24.306	9.533	8.326	8.689	19.241	23.826	15.224	Zinc-finger homeodomain protein 2 OS=Oryza sativa subsp. japonica OX=39947 GN=ZHD2 PE=2 SV=1	6e-69	229	3	327	977	61	288	0.726	0.678
DN37032_c1_g2_i1	38.631	34.376	41.231	1.541	1.735	7.249	37.391	79.832	87.803	1.609	5.392	6.584	Uncharacterized protein n=1 Tax=Musa acuminata subsp. malaccensis RepID=M0TX74_MUSAM	6e-25	114	-2	1058	1249	438	501	0.938	0.797
DN37934_c3_g3_i1	1.61	3.235	2.58	48.473	61.648	26.295	1.845	2.753	2.326	12.248	27.216	47.216	Uncharacterized protein n=1 Tax=Brassica rapa subsp. pekinensis RepID=M4CSV6_BRARP	1e-12	71.2	1	139	330	20	83	0.656	0.484
DN36487_c2_g1_i2	20.898	24.847	27.907	53.952	58.089	61.53	33.733	58.246	29.677	41.965	35.178	33.433	Lipase OS=Staphylococcus hyicus OX=1284 GN=lip PE=1 SV=1	2e-21	105	-2	2909	3550	312	526	0.45	0.342
DN37737_c3_g4_i1	1958.57	1173.51	996.064	305.118	208.396	169.005	451.824	547.721	572.689	36.096	97.982	86.315	Probable E3 ubiquitin-protein ligase XERICO OS=Arabidopsis thaliana OX=3702 GN=XERICO PE=1 SV=1	3e-22	95.5	1	202	615	1	155	0.606	0.439
DN36812_c2_g2_i2	5.397	7.33	8.373	22.811	19.108	20.483	26.723	11.929	12.024	68.701	78.288	77.087	Receptor-like protein kinase 7 OS=Arabidopsis thaliana OX=3702 GN=RLK7 PE=1 SV=1	0	834	-3	464	3286	56	960	0.692	0.533
DN29353_c0_g1_i2	20.476	17.308	18.4	6.047	5.553	4.809	19.311	29.632	21.932	9.25	6.75	8.613	B2 protein OS=Daucus carota OX=4039 PE=2 SV=1	4e-92	290	-1	859	1320	51	204	0.942	0.864
DN36011_c1_g6_i1	165.759	164.811	156.476	55.117	75.505	66.438	91.622	92.51	89.482	28.391	31.876	22.626	Transcription factor TCP7 OS=Arabidopsis thaliana OX=3702 GN=TCP7 PE=1 SV=1	6e-51	182	2	572	1282	32	250	0.672	0.588
DN39210_c4_g3_i2	129.694	112.708	104.428	469.978	299.156	360.844	69.767	88.079	85.686	262.765	312.575	422.833	Stem-specific protein TSJT1 OS=Nicotiana tabacum OX=4097 GN=TSJT1 PE=2 SV=1	7e-26	107	-3	1135	1419	54	148	0.684	0.484
DN37564_c2_g5_i1	11.726	6.293	12.814	105.429	197.903	267.785	15.769	8.762	18.662	333.596	225.691	245.318	CONSTANS-like 12 n=1 Tax=Erycina pusilla RepID=M9QTP9_9ASPA	1e-30	121	3	111	476	6	127	0.877	0.77
DN39075_c3_g1_i11	40.152	51.485	38.953	106.517	108.514	98.355	57.974	67.601	86.848	89.633	113.378	52.138	Protein TSS OS=Arabidopsis thaliana OX=3702 GN=TSS PE=1 SV=1	0	976	-1	894	3911	694	1694	0.682	0.564
DN33802_c2_g3_i3	9.649	14.492	10.588	0.558	0.979	1.763	7.667	15.364	10.587	0.411	0.283	1.148	Heat stress transcription factor B-2b OS=Oryza sativa subsp. japonica OX=39947 GN=HSFB2B PE=2 SV=1	1e-57	205	2	962	1873	35	341	0.549	0.451
DN35530_c2_g1_i16	4.941	3.895	4.909	17.939	18.422	15.565	4.252	4.006	4.816	15.786	14.565	13.379	Nucleotide-sugar uncharacterized transporter 2 OS=Arabidopsis thaliana OX=3702 GN=At5g55950 PE=2 SV=1	4e-176	509	2	116	1237	10	384	0.804	0.647
DN39902_c2_g1_i3	2.732	0.691	1.227	28.473	26.601	57.706	0.923	0.235	0.68	30.767	23.895	3.388	--	--	--	--	--	--	--	--	--	--	--	--	--	--	--	--	--	--	--	--	--	--	--	--	--	--	--	--	--	--	--	--	--	--	--	--	--
DN31732_c5_g3_i2	410.468	429.094	355.722	848.865	894.539	976.429	329.3	222.128	243.792	195.454	482.094	327.152	Probable aquaporin PIP2-6 OS=Oryza sativa subsp. japonica OX=39947 GN=PIP2-6 PE=2 SV=2	7e-127	310	3	462	1019	97	282	0.935	0.871
DN33705_c2_g1_i4	814.129	804.85	782.433	114.442	96.099	29.874	735.354	801.304	850.81	12.166	76.051	54.443	Protein CCA1 OS=Arabidopsis thaliana OX=3702 GN=CCA1 PE=1 SV=1	4e-42	167	2	593	1057	1	159	0.775	0.637
DN36917_c3_g1_i5	63.059	83.17	91.156	401.38	435.179	229.432	37.338	26.286	48.943	105.985	124.895	222.39	Putative F-box/LRR-repeat protein At3g28410 OS=Arabidopsis thaliana OX=3702 GN=At3g28410 PE=4 SV=2	2e-31	133	-2	369	1682	28	439	0.492	0.282
DN33205_c4_g7_i1	9.771	8.565	7.905	36.889	30.615	26.069	7.593	11.75	14.274	15.119	20.339	9.816	NAC domain-containing protein 1 OS=Solanum lycopersicum OX=4081 GN=NAP1 PE=2 SV=1	8e-84	268	-3	810	1448	6	215	0.749	0.6
DN37414_c2_g5_i4	4.331	4.304	3.245	23.659	18.814	18.377	7.328	13.675	14.296	19.342	28.613	14.251	Peroxisomal membrane protein 11-4 OS=Oryza sativa subsp. japonica OX=39947 GN=PEX11-4 PE=2 SV=2	3e-53	182	-1	661	1080	85	222	0.829	0.707
DN34432_c3_g2_i2	91.308	58.165	77.104	285.561	229.773	225.283	60.912	113.514	128.111	62.376	115.957	89.795	Indole-3-acetic acid-amido synthetase GH3.10 OS=Arabidopsis thaliana OX=3702 GN=GH3.10 PE=2 SV=1	0	540	-2	244	1599	139	590	0.747	0.591
DN39035_c3_g4_i1	8.528	10.345	13.22	1.647	1.994	1.6	4.825	6.02	6.868	0.53	0.586	0.689	--	--	--	--	--	--	--	--	--	--	--	--	--	--	--	--	--	--	--	--	--	--	--	--	--	--	--	--	--	--	--	--	--	--	--	--	--
DN32456_c5_g2_i1	10.738	10.136	10.776	26.856	23.54	27.072	9.544	11.09	11.827	20.703	20.984	17.364	WD repeat-containing protein WDS homolog OS=Arabidopsis thaliana OX=3702 GN=WDS PE=1 SV=1	1e-98	327	-2	1093	2019	212	517	0.686	0.545
DN39613_c5_g2_i5	3.853	5.099	5.71	33.596	35.821	18.964	2.269	1.578	1.163	27.349	18.336	9.072	Probable nucleoredoxin 2 OS=Oryza sativa subsp. japonica OX=39947 GN=Os01g0794400 PE=2 SV=1	1e-130	285	2	1337	1936	193	393	0.836	0.617
DN32294_c2_g1_i1	55.431	61.568	51.757	124.736	127.578	162.832	60.785	52.415	68.614	111.269	137.966	81.494	Translocase of chloroplast 159, chloroplastic OS=Arabidopsis thaliana OX=3702 GN=TOC159 PE=1 SV=1	0	934	-3	1069	3357	729	1500	0.807	0.659
DN40630_c6_g3_i3	31.047	34.187	34.896	71.727	73.903	89.217	27.243	40.733	41.899	64.368	93.947	95.222	Protein MEI2-like 2 OS=Oryza sativa subsp. japonica OX=39947 GN=ML2 PE=2 SV=1	0	485	-1	665	2146	215	696	0.679	0.544
DN32706_c1_g7_i1	107.53	122.697	61.534	8.088	4.281	5.279	167.434	139.856	95.801	1.828	22.693	1.23	Cytochrome P450 Tp4149 OS=Tanacetum parthenium OX=127999 PE=2 SV=1	8e-28	112	3	3	314	391	492	0.648	0.495
DN31422_c4_g3_i6	532.544	611.328	502.973	233.477	201.677	263.076	610.021	576.032	540.148	726.176	271.301	342.524	BURP domain-containing protein 3 OS=Oryza sativa subsp. japonica OX=39947 GN=BURP3 PE=2 SV=1	5e-86	281	2	896	1609	189	425	0.724	0.582
DN36828_c0_g2_i16	9.538	10.115	9.559	45.652	47.088	26.955	11.538	13.451	9.348	31.526	44.8	43.194	Beta-galactosidase 2 OS=Oryza sativa subsp. japonica OX=39947 GN=Os01g0580200 PE=2 SV=1	0	786	2	473	1807	27	471	0.903	0.811
DN30087_c0_g1_i1	0.999	1.016	1.643	6.172	6.203	7.023	1.347	1.253	1.854	3.4	9.173	6.868	Protein NRT1/ PTR FAMILY 5.2 OS=Arabidopsis thaliana OX=3702 GN=NPF5.2 PE=2 SV=1	6e-174	335	3	423	1220	38	302	0.782	0.571
DN33380_c1_g3_i2	60.738	38.386	83.096	248.191	230.459	249.843	96.034	87.284	59.749	106.717	228.191	91.797	Cyclic nucleotide-gated ion channel 2 OS=Arabidopsis thaliana OX=3702 GN=CNGC2 PE=1 SV=1	1e-120	390	3	381	1316	409	726	0.843	0.708
DN38692_c7_g4_i3	20.031	19.738	21.967	6.057	3.684	6.644	12.185	19.617	17.477	6.316	5.812	5.124	Protein phosphatase 1 regulatory subunit SDS22 homolog OS=Caenorhabditis elegans OX=6239 GN=sds-22 PE=3 SV=1	4e-11	68.6	-3	693	1040	51	166	0.59	0.368
DN38574_c1_g7_i1	50.789	46.218	47.825	19.22	18.787	14.598	33.351	43.888	33.616	20.228	22.175	26.179	Inositol 3-kinase OS=Arabidopsis thaliana OX=3702 GN=At5g58730 PE=2 SV=1	3e-107	330	1	145	1104	15	325	0.712	0.528
DN36605_c3_g1_i1	10.971	8.921	19.804	219.082	134.119	88.394	25.79	25.402	15.766	181.862	329.153	269.982	Uncharacterized protein n=1 Tax=Prunus persica RepID=M5XJQ6_PRUPE	3e-14	76.3	-3	402	818	7	140	0.483	0.336
DN40549_c6_g4_i1	2.676	4.052	4.233	21.483	18.138	29.884	6.151	8.594	6.736	81.717	43.97	79.768	--	--	--	--	--	--	--	--	--	--	--	--	--	--	--	--	--	--	--	--	--	--	--	--	--	--	--	--	--	--	--	--	--	--	--	--	--
DN32327_c3_g1_i3	0.7	0.712	0.666	10.871	8.188	6.427	0.562	0.302	0.296	10.877	6.066	16.749	Probable WRKY transcription factor 41 OS=Arabidopsis thaliana OX=3702 GN=WRKY41 PE=2 SV=2	6e-14	76.6	-3	783	1022	161	240	0.6	0.45
DN30983_c0_g2_i3	18.255	21.13	19.326	43.485	42.861	43.117	18.261	15.085	12.277	34.862	44.048	31.34	Probable WRKY transcription factor 2 OS=Arabidopsis thaliana OX=3702 GN=WRKY2 PE=1 SV=1	3e-101	210	-2	1068	2450	1	433	0.488	0.359
DN31331_c2_g1_i2	0.566	1.037	1.092	8.06	10.724	7.43	17.402	5.472	6.956	49.643	13.256	19.219	Fasciclin-like arabinogalactan protein 17 OS=Arabidopsis thaliana OX=3702 GN=FLA17 PE=2 SV=1	0	535	-2	424	1635	9	417	0.815	0.722
DN30822_c0_g1_i8	5.874	3.33	5.991	32.893	22.321	23.737	23.319	7.609	31.158	54.304	19.87	49.851	Uncharacterized protein C24B11.05 OS=Schizosaccharomyces pombe (strain 972 / ATCC 24843) OX=284812 GN=SPAC24B11.05 PE=3 SV=1	7e-16	81.3	-2	430	1182	8	226	0.412	0.285
DN38016_c0_g1_i3	1.144	1.026	0.666	3.832	5.616	5.053	4.539	4.431	7.79	9.479	5.832	6.52	Filament-like plant protein 7 OS=Arabidopsis thaliana OX=3702 GN=FPP7 PE=3 SV=2	2e-97	342	-3	1510	3606	1	652	0.569	0.383
DN36484_c6_g1_i1	14.368	14.094	13.272	33.981	35.136	31.917	10.308	17.826	15.832	22.586	35.676	20.835	Transcription factor MYBS3 OS=Oryza sativa subsp. japonica OX=39947 GN=MYBS3 PE=2 SV=1	1e-37	146	3	177	683	1	159	0.651	0.467
DN31615_c1_g7_i1	6.34	9.298	7.843	25.739	24.323	21.613	28.335	26.969	20.264	13.72	25.966	11.515	UDP-glucose:2-hydroxyflavanone C-glucosyltransferase OS=Oryza sativa subsp. japonica OX=39947 GN=CGT PE=3 SV=1	8e-105	332	1	181	1407	12	431	0.682	0.527
DN31627_c2_g6_i2	5480.93	3361.07	3707.98	1079.43	800.22	498.637	3132.09	7587.42	6908.81	350.543	653.245	920.008	--	--	--	--	--	--	--	--	--	--	--	--	--	--	--	--	--	--	--	--	--	--	--	--	--	--	--	--	--	--	--	--	--	--	--	--	--
DN32706_c1_g3_i1	63.659	110.3	59.651	5.623	2.608	4.538	128.187	77.482	54.999	1.856	18.424	2.498	Cytochrome P450 71A21 OS=Arabidopsis thaliana OX=3702 GN=CYP71A21 PE=2 SV=1	3e-28	114	2	317	568	41	124	0.738	0.619
DN27049_c0_g1_i2	37.876	68.374	38.963	5.046	3.204	4.465	111.856	144.03	93.332	4.086	3.81	2.397	Uncharacterized protein n=1 Tax=Glycine max RepID=K7KFX8_SOYBN	9e-18	84.3	2	8	235	10	84	0.724	0.513
DN37034_c3_g3_i3	10.793	13.581	10.765	4.054	2.99	3.679	20.35	19.415	26.594	2.349	4.425	2.819	Mannan endo-1,4-beta-mannosidase 1 OS=Oryza sativa subsp. japonica OX=39947 GN=MAN1 PE=2 SV=2	2e-78	268	2	2	550	233	417	0.789	0.67
DN33218_c1_g5_i1	2577.63	2158.02	2247.68	578.316	351.281	775.543	1017.57	2219.52	2847.12	147.923	151.291	415.864	Chlorophyll a-b binding protein 4, chloroplastic OS=Arabidopsis thaliana OX=3702 GN=LHCA4 PE=1 SV=1	3e-113	340	-3	283	828	70	250	0.934	0.89
DN35074_c2_g2_i1	2.265	1.801	2.517	7.983	7.858	7.521	2.768	3.156	2.556	6.124	7.825	3.113	Pentatricopeptide repeat-containing protein At3g22690 OS=Arabidopsis thaliana OX=3702 GN=PCMP-H56 PE=3 SV=1	0	840	2	128	2575	32	842	0.725	0.529
DN34981_c0_g3_i7	4.752	7.581	6.823	19.066	16.918	17.4	4.878	2.54	3.138	13.318	13.227	14.022	Gamma-tubulin complex component 3 OS=Arabidopsis thaliana OX=3702 GN=GCP3 PE=1 SV=1	0	966	-2	1826	4207	38	834	0.793	0.661
DN37368_c5_g3_i1	20.509	19.298	19.679	2.186	2.465	2.359	10.562	32.922	35.591	0.777	1.338	3.664	--	--	--	--	--	--	--	--	--	--	--	--	--	--	--	--	--	--	--	--	--	--	--	--	--	--	--	--	--	--	--	--	--	--	--	--	--
DN28221_c0_g1_i1	11.981	14.544	15.623	47.915	45.068	38.995	16.331	11.045	13.242	85.702	43.765	45.958	Non-specific lipid transfer protein GPI-anchored 1 OS=Arabidopsis thaliana OX=3702 GN=LTPG1 PE=2 SV=1	7e-24	100	3	234	536	34	134	0.683	0.475
DN32918_c2_g1_i3	31.546	40.721	32.837	81.78	92.023	94.414	46.437	89.332	108.429	70.812	61.866	48.245	Beta-glucosidase 22 OS=Oryza sativa subsp. japonica OX=39947 GN=BGLU22 PE=2 SV=1	4e-73	240	3	435	866	41	184	0.868	0.75
DN32733_c0_g5_i1	5.907	5.33	8.55	24.708	28.497	30.064	6.278	4.935	4.553	10.594	23.26	18.438	Probable inactive receptor kinase At1g48480 OS=Arabidopsis thaliana OX=3702 GN=RKL1 PE=1 SV=1	1e-83	270	1	1	636	433	646	0.799	0.607
DN37927_c0_g4_i1	11.648	12.534	8.643	30.081	30.197	34.539	17.412	11.906	11.41	32.385	37.083	31.634	Two-component response regulator ORR21 OS=Oryza sativa subsp. indica OX=39946 GN=RR21 PE=3 SV=1	2e-155	472	2	350	1744	11	458	0.727	0.571
DN32444_c0_g1_i1	76.084	53.935	51.226	14.376	9.229	9.717	78.165	53.21	23.841	7.806	9.349	6.18	Uncharacterized protein OS=Zea mays PE=4 SV=1	1e-19	90.1	-1	362	556	4	68	0.785	0.631
DN31470_c3_g5_i1	69.055	52.48	60.847	176.184	159.617	140.252	70.032	103.052	95.176	166.158	186.254	141.501	GTP cyclohydrolase 1 OS=Solanum lycopersicum OX=4081 GN=GCH1 PE=1 SV=1	4e-152	454	2	128	1543	1	455	0.682	0.561
DN33368_c0_g1_i2	114.093	149.293	102.795	24.005	22.107	41.833	211.951	287.927	240.183	35.731	30.44	42.772	DnaJ protein homolog OS=Cucumis sativus OX=3659 GN=DNAJ1 PE=2 SV=1	4e-70	227	-2	140	592	1	151	0.947	0.901
DN33034_c5_g2_i17	29.026	34.91	26.034	70.476	70.388	87.4	43.892	34.254	30.083	83.198	100.688	73.432	Mitogen-activated protein kinase kinase 5 OS=Arabidopsis thaliana OX=3702 GN=MKK5 PE=1 SV=2	8e-131	399	-2	1048	1839	66	327	0.856	0.754
DN34142_c0_g1_i1	8.217	9.204	6.917	19.008	24.003	24.189	5.684	4.241	3.105	25.447	18.209	12.773	Inactive protein kinase SELMODRAFT_444075 OS=Selaginella moellendorffii OX=88036 GN=SELMODRAFT_444075 PE=2 SV=1	6e-125	404	-3	542	1501	208	479	0.725	0.619
DN37176_c9_g1_i3	3.664	3.79	3.37	10.919	12.006	13.034	4.358	2.037	2.074	20.128	17.682	22.974	U-box domain-containing protein 1 OS=Medicago truncatula OX=3880 GN=PUB1 PE=1 SV=1	5e-08	60.1	-3	502	1290	441	692	0.485	0.295
DN35307_c3_g1_i1	12.47	11.298	13.262	4.506	4.539	5.351	10.764	10.228	7.57	5.941	4.054	4.16	Protein FAR1-RELATED SEQUENCE 5 OS=Arabidopsis thaliana OX=3702 GN=FRS5 PE=1 SV=1	1e-105	360	1	1504	3240	73	681	0.525	0.346
DN37673_c1_g3_i1	1.632	1.288	1.165	8.262	8.909	10.278	1.622	2.999	2.523	3.035	4.64	4.15	--	--	--	--	--	--	--	--	--	--	--	--	--	--	--	--	--	--	--	--	--	--	--	--	--	--	--	--	--	--	--	--	--	--	--	--	--
DN32691_c1_g5_i9	18.477	20.565	18.743	56.407	59.432	42.05	20.912	18.397	15.272	56.462	40.59	71.155	RING finger and transmembrane domain-containing protein 2 OS=Homo sapiens OX=9606 GN=RNFT2 PE=2 SV=2	1e-25	114	2	1517	1966	295	444	0.592	0.368
DN39084_c1_g1_i1	213.795	139.377	208.337	27.087	27.26	7.593	64.825	79.373	31.279	9.808	5.949	33.24	Aspartic proteinase PCS1 OS=Arabidopsis thaliana OX=3702 GN=PCS1 PE=2 SV=1	3e-122	372	-2	368	1441	82	451	0.704	0.551
DN27874_c0_g1_i1	9.849	6.649	9.122	36.928	35.937	27.118	5.854	4.42	2.688	6.919	18.434	15.95	Ethylene-responsive transcription factor 7 OS=Arabidopsis thaliana OX=3702 GN=ERF7 PE=1 SV=1	2e-18	87.8	1	568	774	22	90	0.826	0.783
DN34860_c9_g1_i4	3.176	2.712	3.12	8.56	9.932	10.386	1.792	1.667	2.161	4.835	6.692	4.591	Pentatricopeptide repeat-containing protein At3g56550 OS=Arabidopsis thaliana OX=3702 GN=PCMP-H80 PE=2 SV=1	0	578	2	8	1735	11	581	0.686	0.527
DN30564_c6_g2_i1	8.628	7.141	6.168	43.61	30.152	26.873	15.164	6.938	4.399	26.499	62.189	22.424	Putative uncharacterized protein n=2 Tax=Vitis vinifera RepID=A5AFX3_VITVI	7e-23	103	-2	550	1065	24	206	0.513	0.435
DN31034_c2_g1_i2	16.301	13.78	20.678	53.48	41.135	54.56	17.879	30.661	21.328	54.944	67.796	39.246	Zinc finger CCCH domain-containing protein 33 OS=Oryza sativa subsp. japonica OX=39947 GN=Os05g0128200 PE=2 SV=1	3e-132	412	-2	489	2114	45	601	0.585	0.447
DN37978_c2_g2_i1	578.182	761.449	543.049	275.855	198.856	224.244	461.983	821.055	513.126	425.459	348.231	418.811	CBL-interacting protein kinase 6 OS=Oryza sativa subsp. japonica OX=39947 GN=CIPK6 PE=2 SV=1	0	550	-1	418	1653	17	438	0.825	0.704
DN34911_c0_g5_i2	1.188	1.424	1.279	36.937	37.512	15.638	6.903	4.554	3.906	22.532	33.009	23.232	Probable xyloglucan glycosyltransferase 12 OS=Arabidopsis thaliana OX=3702 GN=CSLC12 PE=1 SV=1	0	844	3	366	2141	1	607	0.829	0.741
DN33368_c0_g6_i1	20.787	25.936	18.213	4.16	3.587	4.104	46.193	31.143	33.846	3.647	4.943	6.666	DnaJ protein homolog OS=Cucumis sativus OX=3659 GN=DNAJ1 PE=2 SV=1	9e-139	405	-1	1	858	22	308	0.948	0.902
DN35937_c0_g1_i5	186.801	91.295	137.005	29.34	24.866	15.159	5.525	5.013	6.012	3.428	3.849	3.526	E3 ubiquitin-protein ligase SINAT5 OS=Arabidopsis thaliana OX=3702 GN=SINAT5 PE=1 SV=2	1e-64	223	-3	1092	1544	39	189	0.815	0.649
DN31907_c4_g2_i4	0.977	1.037	0.707	38.179	91.632	34.484	1.283	1.13	1.668	28.226	81.16	60.016	Uncharacterized protein n=1 Tax=Musa acuminata subsp. malaccensis RepID=M0RXR7_MUSAM	6e-17	87	1	970	1278	71	174	0.752	0.571
DN34718_c0_g3_i1	21.797	22.313	25.348	54.462	45.424	53.765	39.502	38.338	37.445	51.836	75.484	69.181	Zinc finger CCCH domain-containing protein 24 OS=Oryza sativa subsp. japonica OX=39947 GN=Os03g0698800 PE=2 SV=1	0	648	3	945	2885	59	704	0.776	0.646
DN37524_c0_g3_i2	49.002	42.03	73.246	9.542	16.571	9.057	10.997	78.769	45.64	22.157	25.634	43.855	--	--	--	--	--	--	--	--	--	--	--	--	--	--	--	--	--	--	--	--	--	--	--	--	--	--	--	--	--	--	--	--	--	--	--	--	--
DN35898_c6_g1_i1	0	0	0	6.192	6.212	10.043	0.742	0.392	0	9.872	2.647	1.616	Xyloglucan endotransglucosylase/hydrolase protein 9 OS=Arabidopsis thaliana OX=3702 GN=XTH9 PE=2 SV=2	5e-131	385	1	124	930	25	284	0.799	0.651
DN34716_c1_g2_i11	13.935	17.507	14.323	4.275	4.04	6.707	18.081	16.047	15.897	6.289	4.806	12.975	Two-component response regulator-like PRR73 OS=Oryza sativa subsp. indica OX=39946 GN=PRR73 PE=2 SV=2	9e-124	415	-1	3211	5316	8	732	0.57	0.449
DN32758_c2_g4_i2	31.402	29.831	27.262	12.826	11.89	9.518	23.245	22.146	28.898	7.834	9.056	8.071	Cyclic dof factor 2 OS=Arabidopsis thaliana OX=3702 GN=CDF2 PE=1 SV=2	6e-64	228	-3	390	1514	74	457	0.53	0.41
DN34803_c0_g5_i1	5.219	5.173	4.545	26.095	16.109	19.29	14.655	18.016	17.115	119.523	97.103	99.253	Scopoletin glucosyltransferase OS=Nicotiana tabacum OX=4097 GN=TOGT1 PE=1 SV=1	2e-156	465	2	245	1645	3	468	0.696	0.493
DN35796_c3_g3_i2	7.662	11.507	6.854	1.146	0.899	0.407	159.47	155.635	78.807	1.81	10.922	4.27	Shikimate O-hydroxycinnamoyltransferase OS=Arabidopsis thaliana OX=3702 GN=HST PE=1 SV=1	2e-16	86.3	1	1300	2208	138	427	0.447	0.244
DN29444_c0_g1_i1	24.839	22.292	27.137	61.299	53.381	66.537	20.88	17.972	18.783	37.358	47.086	39.778	Uncharacterized protein n=1 Tax=Musa acuminata subsp. malaccensis RepID=M0TEE0_MUSAM	2e-20	97.8	-1	301	819	64	210	0.511	0.42
DN37414_c2_g3_i1	21.253	24.334	12.045	136.628	110.019	118.269	62.503	75.076	100.31	71.626	190.63	104.542	Peroxisomal membrane protein 11-4 OS=Oryza sativa subsp. japonica OX=39947 GN=PEX11-4 PE=2 SV=2	4e-32	118	2	125	352	5	80	0.829	0.737
DN34387_c9_g2_i5	3.742	1.592	3.744	13.144	18.244	17.238	4.284	4.991	6.517	6.865	8.264	7.511	Uncharacterized protein n=1 Tax=Solanum tuberosum RepID=M0ZWW6_SOLTU	1e-32	136	-3	1391	2011	66	279	0.561	0.341
DN32429_c2_g6_i1	1.377	2.314	2.007	9.215	7.244	9.536	1.22	1.421	1.679	5.155	2.853	2.626	Vacuolar cation/proton exchanger 1a OS=Oryza sativa subsp. japonica OX=39947 GN=CAX1a PE=1 SV=1	2e-134	258	-1	641	1207	246	433	0.82	0.698
DN32768_c1_g1_i1	6.962	8.063	6.958	18.613	20.487	16.035	9.12	6.166	5.914	24.524	17.77	21.12	Pleiotropic drug resistance protein 3 OS=Nicotiana tabacum OX=4097 GN=PDR3 PE=2 SV=1	0	1592	-3	547	4449	56	1359	0.776	0.595
DN31560_c5_g2_i5	5.397	6.157	4.878	14.954	14.026	20.401	10.361	10.25	11.224	15.923	19.86	11.001	Ankyrin repeat-containing protein ITN1 OS=Arabidopsis thaliana OX=3702 GN=ITN1 PE=1 SV=1	1e-10	70.1	2	1193	1858	114	363	0.447	0.282
DN39321_c4_g1_i1	2.132	1.058	0.624	18.324	28.328	29.585	1.357	1.455	1.854	15.786	38.949	35.554	--	--	--	--	--	--	--	--	--	--	--	--	--	--	--	--	--	--	--	--	--	--	--	--	--	--	--	--	--	--	--	--	--	--	--	--	--
DN34356_c4_g1_i1	8.617	9.654	7.988	27.173	23.389	24.659	8.091	17.714	13.835	12.404	23.69	12.102	L-type lectin-domain containing receptor kinase IV.2 OS=Arabidopsis thaliana OX=3702 GN=LECRK42 PE=2 SV=1	2e-48	181	-1	656	1312	51	275	0.611	0.434
DN32738_c3_g2_i1	23.163	20.031	19.492	4.998	6.194	8.397	18.431	10.34	12.255	8.126	7.962	7.08	LINE-1 retrotransposable element ORF2 protein OS=Homo sapiens OX=9606 PE=1 SV=1	3e-40	165	-2	1554	2753	502	901	0.485	0.3
DN31362_c6_g3_i2	50.09	68.542	48.033	142.126	146.685	125.572	77.37	66.336	97.172	109.697	118.487	122.889	Root phototropism protein 2 OS=Arabidopsis thaliana OX=3702 GN=RPT2 PE=1 SV=2	7e-71	251	-3	1969	2769	139	418	0.651	0.456
DN35155_c3_g2_i1	4.73	3.822	5.617	17.111	15.966	12.799	3.425	6.446	4.981	9.479	18.629	15.381	Probable alpha,alpha-trehalose-phosphate synthase [UDP-forming] 9 OS=Arabidopsis thaliana OX=3702 GN=TPS9 PE=2 SV=1	0	1019	3	132	2624	30	864	0.778	0.605
DN38790_c1_g1_i9	1.532	4.021	2.434	21.02	21.502	46.778	1.665	5.472	5.727	88.737	53.074	11.57	Cytochrome P450 85A1 OS=Oryza sativa subsp. japonica OX=39947 GN=CYP85A1 PE=1 SV=1	1e-147	454	-3	496	1380	175	469	0.885	0.722
DN32063_c4_g5_i1	20.82	21.287	25.379	58.728	65.288	49.282	19.491	21.933	17.28	70.127	42.524	78.436	Tubby-like F-box protein 1 OS=Oryza sativa subsp. japonica OX=39947 GN=TULP1 PE=2 SV=1	8e-160	467	2	239	1300	15	356	0.78	0.67
DN33552_c0_g1_i13	6.163	6.764	5.877	15.195	15.441	16.587	10.541	11.727	11.739	15.603	17.486	12.259	Probable methyltransferase PMT27 OS=Arabidopsis thaliana OX=3702 GN=At3g51070 PE=3 SV=1	0	911	-2	314	2017	327	891	0.842	0.724
DN37388_c4_g5_i1	672.632	532.368	523.38	158.187	160.347	75.07	440.021	773.06	745.859	101.534	207.843	361.761	CBL-interacting protein kinase 2 OS=Oryza sativa subsp. japonica OX=39947 GN=CIPK2 PE=2 SV=1	1e-37	140	-1	1	255	2	86	0.918	0.776
DN34158_c2_g2_i1	62.449	52.888	60.119	27.144	24.99	26.051	50.923	48.499	41.307	27.276	25.858	22.984	Ubiquitin carboxyl-terminal hydrolase 24 OS=Arabidopsis thaliana OX=3702 GN=UBP24 PE=1 SV=1	2e-165	498	1	325	1926	1	551	0.655	0.513
DN23059_c0_g1_i2	96.193	91.609	97.668	319.504	210.906	336.33	70.074	140.505	83.634	233.067	266.358	186.707	MAPK kinase substrate protein At1g80180 OS=Arabidopsis thaliana OX=3702 GN=At1g80180 PE=1 SV=1	2e-16	78.6	-1	498	797	1	124	0.548	0.427
DN39567_c0_g3_i2	222.367	224.149	222.545	105.564	93.136	115.964	271.845	187.673	137.163	101.561	120.704	113.568	60S ribosomal protein L27a-3 OS=Arabidopsis thaliana OX=3702 GN=RPL27AC PE=2 SV=2	2e-81	253	-2	584	1030	1	146	0.913	0.832
DN40141_c1_g1_i1	19.077	24.418	17.609	6.143	4.201	3.589	54.337	61.726	47.462	12.148	10.306	16.694	Desumoylating isopeptidase 1 OS=Xenopus laevis OX=8355 GN=desi1 PE=2 SV=1	4e-39	144	-3	610	1053	4	153	0.667	0.46
DN31767_c0_g1_i1	13.691	11.644	8.425	51.323	35.599	45.214	22.789	30.259	20.407	31.179	50.867	30.366	Uncharacterized protein n=1 Tax=Brassica rapa subsp. pekinensis RepID=M4CHE5_BRARP	2e-18	88.2	-1	551	748	63	130	0.75	0.632
DN32531_c3_g2_i4	41.296	45.297	38.277	88.366	89.914	108.208	29.247	39.949	26.145	43.473	66.497	72.165	Alpha/beta hydrolase domain-containing protein 17C OS=Danio rerio OX=7955 GN=abhd17c PE=2 SV=1	3e-43	160	2	125	733	27	237	0.664	0.463
DN34653_c4_g1_i4	46.781	35.957	37.777	13.307	13.252	7.719	56.617	56.634	55.163	9.113	17.926	15.977	Zinc finger protein STOP1 homolog OS=Oryza sativa subsp. japonica OX=39947 GN=Os01g0871200 PE=2 SV=1	1e-167	509	-3	546	1859	51	498	0.718	0.575
DN33165_c3_g4_i7	25.406	32.334	28.239	57.062	60.634	65.615	38.505	33.907	35.163	73.088	69.125	71.026	Uncharacterized protein n=1 Tax=Glycine max RepID=K7N5D6_SOYBN	3e-16	93.6	2	863	2293	865	1370	0.425	0.281
DN40470_c2_g2_i2	3.553	3.225	4.327	9.725	10.671	12.872	4.411	3.346	4.663	19.095	10.277	11.331	Diacylglycerol O-acyltransferase 1 OS=Corylus americana OX=78632 GN=DGAT1 PE=1 SV=1	4e-71	244	-2	583	1005	291	431	0.894	0.752
DN31653_c3_g2_i4	3.098	3.267	4.452	12.45	9.398	10.043	5.111	6.278	5.464	10.822	12.582	10.174	Pentatricopeptide repeat-containing protein At3g29230 OS=Arabidopsis thaliana OX=3702 GN=PCMP-E27 PE=2 SV=1	0	659	2	2	1726	6	587	0.73	0.538
DN37862_c2_g6_i1	78.316	72.929	84.177	34.877	36.115	39.827	63.054	53.579	55.185	40.959	32.482	38.217	Putative uncharacterized protein n=2 Tax=Vitis vinifera RepID=F6HPT1_VITVI	2e-86	283	3	243	1319	7	314	0.652	0.586
DN36332_c1_g1_i4	27.738	45.297	32.816	14.01	11.401	11.353	20.106	27.584	35.865	18.162	17.574	13.067	Cyclic nucleotide-gated ion channel 17 OS=Arabidopsis thaliana OX=3702 GN=CNGC17 PE=1 SV=1	0	862	3	912	2801	93	720	0.787	0.676
DN39493_c3_g1_i1	257.9	151.534	159.607	48.781	23.878	40.586	240.541	373.23	182.287	66.37	22.918	3.379	Transcription factor MYB1 OS=Crocosmia x crocosmiiflora OX=1053288 GN=MYB1 PE=2 SV=1	6e-62	206	1	88	726	1	197	0.596	0.488
DN38459_c0_g1_i8	10.193	9.33	10.588	23.38	21.324	21.351	8.091	8.158	7.493	12.322	16.226	15.5	Uncharacterized protein n=1 Tax=Musa acuminata subsp. malaccensis RepID=M0SWL9_MUSAM	6e-110	371	-1	1739	3538	94	658	0.575	0.422
DN10717_c0_g1_i1	197.361	133.671	150.714	55.271	40.512	51.686	169.353	115.126	83.667	50.091	37.092	52.781	--	--	--	--	--	--	--	--	--	--	--	--	--	--	--	--	--	--	--	--	--	--	--	--	--	--	--	--	--	--	--	--	--	--	--	--	--
DN30516_c5_g6_i1	42.028	26.889	33.482	6.75	10.644	8.714	64.104	24.16	38.575	13.162	13.94	13.012	Protein NRT1/ PTR FAMILY 3.1 OS=Arabidopsis thaliana OX=3702 GN=NPF3.1 PE=2 SV=1	7e-159	477	3	6	1472	87	572	0.721	0.55
DN38429_c3_g3_i1	20.809	16.565	19.086	53.499	48.886	42.358	11.198	11.492	7.603	27.266	47.174	32.662	Scarecrow-like protein 6 OS=Arabidopsis thaliana OX=3702 GN=SCL6 PE=1 SV=1	7e-51	190	-1	2	847	185	461	0.582	0.404
DN34480_c0_g1_i2	244.964	222.934	184.331	94.818	82.981	68.544	239.088	153.833	149.856	86.726	77.711	121.19	Stress-related protein OS=Vitis riparia OX=96939 GN=SRP PE=2 SV=1	2e-37	108	2	260	529	1	88	0.789	0.556
DN30749_c4_g3_i2	18.799	18.847	14.583	46.085	41.455	57.444	14.56	17.423	25.453	31.38	21.238	33.801	Mitogen-activated protein kinase 10 OS=Oryza sativa subsp. japonica OX=39947 GN=MPK10 PE=2 SV=2	2e-49	187	1	1	309	312	413	0.922	0.864
DN32217_c3_g2_i3	85.822	53.663	50.716	15.455	16.046	13.025	34.146	44.481	33.386	5.722	12.221	12.681	Uncharacterized protein n=1 Tax=Musa acuminata subsp. malaccensis RepID=M0U1I3_MUSAM	4e-25	109	1	217	774	5	194	0.665	0.503
DN37400_c2_g2_i1	20.642	23.423	22.914	44.602	46.101	45.16	29.035	24.149	23.928	60.931	64.357	56.977	Disease resistance protein RPM1 OS=Arabidopsis thaliana OX=3702 GN=RPM1 PE=1 SV=1	6e-87	306	-1	1071	2798	73	653	0.529	0.325
DN30835_c1_g7_i4	46.426	44.386	46.639	127.644	114.798	91.883	50.509	76.844	57.182	90.967	88.985	68.097	Sphingosine kinase 1 OS=Arabidopsis thaliana OX=3702 GN=SPHK1 PE=1 SV=1	1e-161	482	-1	432	1889	18	484	0.683	0.521
DN32042_c5_g1_i3	15.268	11.005	12.502	34.973	33.757	34.819	9.661	14.312	15.085	13.729	18.834	15.555	Peptide chain release factor PrfB3, chloroplastic OS=Arabidopsis thaliana OX=3702 GN=PRFB3 PE=2 SV=1	1e-86	280	-3	117	974	119	401	0.689	0.54
DN34383_c1_g5_i2	25.939	26.01	23.632	55.194	57.546	56.63	25.461	48.029	41.285	49.926	79.118	43.047	Myb-related protein 308 OS=Antirrhinum majus OX=4151 GN=MYB308 PE=2 SV=1	8e-88	273	3	324	1136	1	226	0.653	0.531
DN31799_c3_g4_i1	199.438	196.632	189.126	100.827	90.395	99.124	205.652	176.65	134.584	94.377	111.561	100.327	Probable mediator of RNA polymerase II transcription subunit 36b OS=Arabidopsis thaliana OX=3702 GN=MED36B PE=1 SV=1	1e-150	439	2	308	1021	67	304	0.933	0.882
DN36956_c2_g5_i1	4.419	5.937	7.146	19.268	32.493	30.58	4.836	6.155	9.04	23.51	28.642	14.068	--	--	--	--	--	--	--	--	--	--	--	--	--	--	--	--	--	--	--	--	--	--	--	--	--	--	--	--	--	--	--	--	--	--	--	--	--
DN30422_c3_g4_i2	272.446	336.637	272.939	148.548	118.091	132.822	242.142	168.918	189.364	158.69	172.616	113.872	Luminal-binding protein OS=Solanum lycopersicum OX=4081 PE=2 SV=1	0	714	3	45	1310	225	646	0.976	0.922
DN33881_c2_g1_i8	9.061	8.502	6.605	28.021	22.757	22.616	5.323	9.948	12.398	9.104	16.959	7.19	Protein trichome birefringence-like 38 OS=Arabidopsis thaliana OX=3702 GN=TBL38 PE=2 SV=1	2e-115	354	1	586	1539	58	379	0.695	0.498
DN39149_c3_g1_i5	10.56	10.439	11.15	22.176	24.474	27.298	12.853	23.421	25.025	65.337	36.467	42.065	Bifunctional TH2 protein, mitochondrial OS=Arabidopsis thaliana OX=3702 GN=TH2 PE=1 SV=1	0	568	-2	802	2457	65	617	0.741	0.596
DN37637_c1_g1_i1	28.437	47.914	34.782	12.653	12.629	8.524	23.871	23.242	18.662	13.967	14.282	16.593	L-threonate dehydrogenase OS=Cupriavidus necator (strain ATCC 17699 / H16 / DSM 428 / Stanier 337) OX=381666 GN=ltnD PE=1 SV=1	5e-73	252	3	1599	2492	3	295	0.674	0.466
DN38715_c5_g7_i1	1.743	2.021	2.34	9.668	7.867	9.988	1.739	3.525	2.787	5.466	10.033	2.672	--	--	--	--	--	--	--	--	--	--	--	--	--	--	--	--	--	--	--	--	--	--	--	--	--	--	--	--	--	--	--	--	--	--	--	--	--
DN36454_c0_g7_i2	34.433	18.753	19.117	0.183	0.427	0.163	8.94	28.054	16.731	0.174	0	0.064	tRNase Z TRZ3, mitochondrial OS=Arabidopsis thaliana OX=3702 GN=TRZ3 PE=1 SV=1	3e-45	98.2	-3	906	1115	762	831	0.757	0.643
DN38572_c2_g1_i2	172.999	113.818	202.991	31.141	33.783	12.763	65.811	139.812	112.028	6.49	12.954	15.794	Probable polygalacturonase OS=Vitis vinifera OX=29760 GN=GSVIVT00026920001 PE=1 SV=1	3e-56	206	-1	295	1092	189	466	0.59	0.41
DN33423_c3_g1_i7	18.621	17.643	16.257	41.839	40.387	37.386	14.019	18.43	20.714	21.992	29.951	37.014	Cysteine-rich receptor-like protein kinase 25 OS=Arabidopsis thaliana OX=3702 GN=CRK25 PE=3 SV=1	2e-74	199	2	908	1501	434	632	0.658	0.462
DN38442_c4_g5_i1	3.775	9.151	6.958	35.435	43.974	40.495	4.952	3.659	4.103	12.157	20.72	23.415	Transposon Tf2-8 polyprotein OS=Schizosaccharomyces pombe (strain 972 / ATCC 24843) OX=284812 GN=Tf2-8 PE=3 SV=1	2e-06	50.8	2	206	424	1070	1141	0.548	0.37
DN37259_c1_g3_i2	2.154	6.146	2.632	22.397	27.304	20.862	3.234	1.555	3.324	40.383	36.448	21.45	Protein TIME FOR COFFEE OS=Arabidopsis thaliana OX=3702 GN=TIC PE=1 SV=2	9e-07	54.3	2	371	499	1	43	0.721	0.581
DN36320_c0_g6_i1	17.011	11.612	17.027	3.206	1.958	1.374	45.323	18.721	33.331	2.203	3.351	3.866	ABC transporter G family member 44 OS=Oryza sativa subsp. japonica OX=39947 GN=ABCG44 PE=2 SV=2	0	582	3	3	1163	1070	1456	0.894	0.783
DN32075_c2_g8_i2	20.898	21.036	20.802	54.819	48.432	42.24	28.377	31.904	27.373	42.787	51.296	57.418	Probable mediator of RNA polymerase II transcription subunit 26b OS=Arabidopsis thaliana OX=3702 GN=MED26B PE=2 SV=1	9e-87	287	3	537	1835	4	424	0.586	0.436
DN39480_c0_g3_i4	35.455	31.036	30.486	106.922	81.263	77.068	33.786	40.386	37.939	55.237	67.63	60.237	Predicted protein n=1 Tax=Populus trichocarpa RepID=B9IDH8_POPTR	1e-111	275	-2	2	616	181	379	0.761	0.678
DN35847_c0_g5_i1	4460.47	3463.24	3965.47	1610.3	1306.91	1860.97	3170.76	2916.93	2728.08	1348.15	1630.63	1422.21	Peptidyl-prolyl cis-trans isomerase OS=Catharanthus roseus OX=4058 GN=PCKR1 PE=1 SV=1	3e-96	291	2	32	544	2	172	0.947	0.854
DN35065_c11_g1_i1	26.494	30.292	24.172	66.98	55.561	64.305	42.863	39.065	28.547	47.019	65.852	27.924	Uncharacterized protein n=1 Tax=Musa acuminata subsp. malaccensis RepID=M0RGE5_MUSAM	1e-16	87	2	560	784	32	106	0.8	0.707
DN37595_c5_g2_i7	1.965	1.361	2.039	5.325	8.072	7.286	10.795	13.663	11.597	13.61	18.942	14.224	ABC transporter B family member 1 OS=Arabidopsis thaliana OX=3702 GN=ABCB1 PE=1 SV=1	0	1805	3	921	4595	86	1284	0.883	0.765
DN37413_c3_g9_i1	23.718	19.423	16.871	73.403	54.119	55.609	22.927	12.186	17.203	39.762	64.279	57.188	CBL-interacting protein kinase 2 OS=Oryza sativa subsp. japonica OX=39947 GN=CIPK2 PE=2 SV=1	3e-122	368	-3	341	1165	155	430	0.777	0.628
DN36098_c0_g1_i2	47.547	51.715	47.378	101.549	106.521	146.688	46.161	45.623	45.531	75.538	90.958	79.841	Calcium ion binding protein OS=Zea mays PE=2 SV=1	0	941	2	599	2596	170	839	0.845	0.738
DN36092_c1_g1_i10	214.117	801.74	156.289	18.546	11.436	14.146	1197.18	803.968	347.361	17.13	15.523	14.958	17.4 kDa class I heat shock protein OS=Oryza sativa subsp. japonica OX=39947 GN=HSP17.4 PE=2 SV=2	1e-45	164	3	309	713	1	133	0.837	0.696
DN35507_c4_g4_i1	723.31	731.691	840.732	336.653	272.973	280.341	1161.82	1159.42	814.627	288.112	315.037	190.94	Protein IN2-1 homolog B OS=Oryza sativa subsp. japonica OX=39947 GN=GSTZ5 PE=2 SV=1	9e-68	211	3	3	395	10	140	0.878	0.756
DN35141_c0_g4_i1	11.726	13.654	12.388	32.383	34.753	25.572	11.06	14.234	14.899	37.504	26.269	35.077	Cation-transporting ATPase HMA5 OS=Oryza sativa subsp. japonica OX=39947 GN=HMA9 PE=2 SV=1	0	1456	1	208	3150	24	1003	0.87	0.75
DN35591_c0_g3_i2	10.138	11.507	12.814	75.146	47.614	42.8	13.309	14.637	13.111	80.035	54.266	47.629	--	--	--	--	--	--	--	--	--	--	--	--	--	--	--	--	--	--	--	--	--	--	--	--	--	--	--	--	--	--	--	--	--	--	--	--	--
DN31363_c4_g2_i2	5.596	8.01	3.328	27.819	45.611	29.748	5.917	4.163	2.776	43.007	25.428	45.793	--	--	--	--	--	--	--	--	--	--	--	--	--	--	--	--	--	--	--	--	--	--	--	--	--	--	--	--	--	--	--	--	--	--	--	--	--
DN37158_c6_g5_i1	19.065	15.005	15.477	44.438	36.996	53.62	13.924	15.029	14.537	28.244	30.879	22.974	RNA polymerase sigma factor SigA OS=Synechocystis sp. (strain PCC 6803 / Kazusa) OX=1111708 GN=sigA PE=3 SV=1	4e-38	104	1	2056	2295	189	268	0.762	0.562
DN36828_c0_g8_i2	251.659	182.035	211.696	81.982	52.829	39.89	231.304	288.732	271.407	47.833	80.808	59.006	Lon protease OS=Anaeromyxobacter dehalogenans (strain 2CP-C) OX=290397 GN=lon PE=3 SV=1	2e-08	61.2	1	526	1056	55	226	0.478	0.263
DN35305_c3_g1_i4	4.053	3.686	3.973	12.489	11.774	9.627	5.27	5.271	6.758	11.581	10.863	7.015	Pentatricopeptide repeat-containing protein At5g66520 OS=Arabidopsis thaliana OX=3702 GN=PCMP-H61 PE=2 SV=1	8e-157	483	-3	1160	2845	30	620	0.601	0.424
DN35188_c3_g7_i1	14.724	11.644	14.78	36.523	33.49	37.757	10.965	8.706	8.25	42.431	57.724	31.331	Uncharacterized protein At5g39865 OS=Arabidopsis thaliana OX=3702 GN=At5g39865 PE=2 SV=1	3e-34	135	-1	371	811	227	389	0.644	0.472
DN40261_c4_g3_i4	27.749	23.559	23.777	108.337	64.203	70.741	23.584	32.609	39.069	106.104	57.822	107.618	E3 ubiquitin-protein ligase SIRP1 OS=Oryza sativa subsp. japonica OX=39947 GN=SIRP1 PE=1 SV=1	5e-11	68.6	3	1770	1916	199	247	0.694	0.571
DN39205_c5_g1_i2	5.074	3.455	3.037	20.577	12.264	19.353	2.153	2.171	1.547	15.274	20.456	12.369	Retrovirus-related Pol polyprotein from transposon RE1 OS=Arabidopsis thaliana OX=3702 GN=RE1 PE=2 SV=1	2e-57	220	2	1277	2995	14	586	0.479	0.316
DN39009_c4_g1_i9	36.465	45.653	44.549	106.046	100.353	81.199	126.394	50.905	50.259	119.148	146.201	85.801	Sucrose transport protein SUT1 OS=Oryza sativa subsp. japonica OX=39947 GN=SUT1 PE=1 SV=1	3e-169	521	3	237	1424	47	446	0.801	0.682
DN37885_c0_g1_i5	10.715	12.219	11.67	3.958	4.601	4.664	7.953	17.916	19.287	16.81	8.313	8.081	Receptor like protein 22 OS=Arabidopsis thaliana OX=3702 GN=RLP22 PE=2 SV=1	1e-95	323	1	25	2109	104	749	0.519	0.368
DN39241_c3_g1_i8	58.462	45.056	48.699	22.58	21.137	20.98	43.149	41.863	36.161	15.667	18.492	17.098	Probable protein phosphatase 2C 55 OS=Arabidopsis thaliana OX=3702 GN=At4g16580 PE=2 SV=2	7e-71	248	-3	398	823	317	458	0.901	0.845
DN40087_c2_g5_i1	1.288	0.586	0.426	9.928	7.155	9.681	22.418	1.141	1.47	23.089	72.104	161.207	AP2/ERF and B3 domain-containing protein Os05g0549800 OS=Oryza sativa subsp. japonica OX=39947 GN=Os05g0549800 PE=2 SV=1	1e-94	297	1	262	1167	30	389	0.59	0.52
DN36670_c3_g1_i5	6.163	8.251	7.905	20.144	29.298	28.555	7.773	25.044	14.636	31.965	16.949	41.073	Uncharacterized protein n=1 Tax=Musa acuminata subsp. malaccensis RepID=M0SNX1_MUSAM	1e-18	87.4	3	138	323	1	68	0.706	0.603
DN35429_c1_g3_i4	8.872	8.607	9.704	24.939	27.34	25.707	7.466	6.669	5.222	25.329	24.774	21.239	Uncharacterized protein At5g19025 OS=Arabidopsis thaliana OX=3702 GN=At5g19025 PE=2 SV=3	1e-43	156	3	411	773	150	257	0.777	0.587
DN34951_c0_g2_i2	42.25	45.726	45.984	18.507	18.369	19.172	1.813	1.779	4.367	0.484	1.768	1.699	Outer envelope pore protein 16-2, chloroplastic OS=Arabidopsis thaliana OX=3702 GN=OEP162 PE=2 SV=1	5e-63	204	-1	372	878	6	178	0.805	0.644
DN39059_c4_g2_i2	85.311	73.306	68.877	34.52	20.478	22.489	52.365	154.594	168.497	17.02	31.085	33.608	Oxalate--CoA ligase OS=Arabidopsis thaliana OX=3702 GN=AAE3 PE=1 SV=1	1e-172	516	1	1	1125	53	422	0.829	0.725
DN34071_c1_g2_i1	2.765	2.052	1.279	11.488	10.484	16.804	8.208	3.973	6.319	14.762	22.84	12.525	Zinc-finger homeodomain protein 4 OS=Arabidopsis thaliana OX=3702 GN=ZHD4 PE=1 SV=1	1e-59	206	-2	524	1087	84	270	0.638	0.522
DN40286_c3_g3_i1	256.756	150.57	176.811	52.074	50.355	27.108	137.476	242.315	232.975	55.282	65.715	116.029	CBL-interacting protein kinase 2 OS=Oryza sativa subsp. japonica OX=39947 GN=CIPK2 PE=2 SV=1	3e-174	531	2	2507	3619	65	430	0.852	0.714
DN33633_c1_g1_i1	13.813	12.963	12.679	57.65	33.214	39.158	13.51	19.471	19.276	129.486	70.512	81.145	--	--	--	--	--	--	--	--	--	--	--	--	--	--	--	--	--	--	--	--	--	--	--	--	--	--	--	--	--	--	--	--	--	--	--	--	--
DN34201_c3_g2_i2	91.896	90.562	78.103	41.251	32.68	26.232	46.617	34.309	33.956	41.069	39.203	47.418	Probable serine/threonine-protein kinase WNK5 OS=Arabidopsis thaliana OX=3702 GN=WNK5 PE=1 SV=2	0	566	1	331	1560	8	422	0.8	0.668
DN33423_c3_g3_i1	19.632	15.958	18.389	5.864	5.464	6.671	13.415	13.093	13.89	6.737	4.894	4.922	Chorismate mutase 1, chloroplastic OS=Zea mays OX=4577 GN=CM1 PE=1 SV=1	3e-129	387	-2	319	1170	31	312	0.787	0.662
DN39634_c2_g4_i1	45.682	49.862	45.318	319.417	193.792	252.166	46.808	81.398	60.605	193.269	375.604	315.61	--	--	--	--	--	--	--	--	--	--	--	--	--	--	--	--	--	--	--	--	--	--	--	--	--	--	--	--	--	--	--	--	--	--	--	--	--
DN39233_c0_g2_i13	8.539	8.356	7.718	17.429	18.574	17.22	7.455	7.072	10.039	18.455	14.731	13.792	Uncharacterized aarF domain-containing protein kinase At1g71810, chloroplastic OS=Arabidopsis thaliana OX=3702 GN=At1g71810 PE=1 SV=1	3e-62	232	-2	2844	3251	280	415	0.89	0.779
DN35942_c0_g6_i1	378.1	349.045	408.956	185.043	148.973	192.86	450.848	316.484	280.041	188.653	239.543	179.407	60S ribosomal protein L4-1 OS=Arabidopsis thaliana OX=3702 GN=RPL4A PE=1 SV=1	0	632	-2	459	1685	1	406	0.905	0.77
DN30638_c5_g1_i4	13.458	12.251	11.098	2.667	3.213	1.275	4.624	4.465	4.959	0.951	0.655	0.689	--	--	--	--	--	--	--	--	--	--	--	--	--	--	--	--	--	--	--	--	--	--	--	--	--	--	--	--	--	--	--	--	--	--	--	--	--
DN32000_c5_g2_i3	3.287	2.366	3.193	14.444	15.058	9.889	0.276	0.974	0.779	1.079	0.752	1.322	Beta-glucosidase 18 OS=Oryza sativa subsp. japonica OX=39947 GN=BGLU18 PE=3 SV=2	0	668	-2	247	1662	27	499	0.797	0.658
DN36879_c2_g2_i1	28.848	36.794	31.713	69.253	76.44	64.847	35.323	21.944	22.557	51.974	46.129	76.132	Ethylene-responsive transcription factor 7 OS=Arabidopsis thaliana OX=3702 GN=ERF7 PE=1 SV=1	4e-18	89.4	3	399	656	24	101	0.756	0.698
DN30470_c3_g1_i3	18.699	19.34	17.401	51.497	43.849	77.466	38.643	26.264	28.602	106.196	96.448	66.646	BEL1-like homeodomain protein 4 OS=Arabidopsis thaliana OX=3702 GN=BLH4 PE=1 SV=2	1e-90	308	-2	1232	1948	238	491	0.737	0.592
DN34931_c1_g7_i1	26.25	16.544	23.049	75.54	62.521	74.745	19.852	35.429	21.668	63.326	39.144	105.846	Auxin-responsive protein SAUR32 OS=Arabidopsis thaliana OX=3702 GN=SAUR32 PE=2 SV=1	1e-28	110	3	222	449	20	95	0.829	0.632
DN37434_c1_g2_i10	22.452	38.899	33.222	9.032	9.291	5.839	8.271	8.46	8.075	5.302	3.644	4.986	VAN3-binding protein OS=Arabidopsis thaliana OX=3702 GN=VAB PE=1 SV=1	2e-79	187	2	1112	1618	316	486	0.717	0.578
DN31028_c7_g2_i2	962	974.697	1122.47	190.743	203.51	424.913	159.427	100.198	44.181	282.29	45.083	47.437	Oligopeptide transporter 3 OS=Arabidopsis thaliana OX=3702 GN=OPT3 PE=2 SV=3	0	645	2	299	1468	2	387	0.882	0.8
DN35436_c2_g2_i2	16.078	15.193	16.309	40.269	31.478	41.915	19.512	23.69	24.071	35.868	47.799	34.59	Uncharacterized protein OS=Musa acuminata subsp. malaccensis PE=4 SV=1	1e-106	339	-1	1163	1897	20	262	0.784	0.673
DN36344_c2_g7_i1	34.367	34.533	55.48	14.184	12.691	12.447	43.765	41.975	44.126	37.531	43.364	52.019	Sorbitol transporter OS=Zea mays PE=2 SV=1	0	651	-2	352	1773	1	494	0.821	0.698
DN35045_c2_g9_i1	87.743	124.948	67.535	317.54	242.544	309.61	84.327	92.074	112.236	89.944	216.879	156.313	Protein FAF-like, chloroplastic OS=Arabidopsis thaliana OX=3702 GN=At5g22090 PE=2 SV=1	1e-14	79.3	1	607	1125	110	285	0.552	0.414
DN31817_c2_g11_i2	1.777	1.759	1.29	10.563	19.606	15.593	1.262	2.193	1.514	3.921	3.839	1.772	--	--	--	--	--	--	--	--	--	--	--	--	--	--	--	--	--	--	--	--	--	--	--	--	--	--	--	--	--	--	--	--	--	--	--	--	--
DN28797_c0_g1_i2	26.827	26.659	29.196	69.763	55.881	77.041	37.773	50.681	44.774	65.849	74.273	53.699	Predicted protein n=1 Tax=Populus trichocarpa RepID=B9I1I7_POPTR	2e-06	57	3	516	893	140	251	0.492	0.352
DN32492_c8_g1_i1	10.56	11.623	11.93	26.538	22.819	21.983	16.458	15.868	15.25	35.374	35.285	28.034	1-phosphatidylinositol-3-phosphate 5-kinase FAB1B OS=Arabidopsis thaliana OX=3702 GN=FAB1B PE=2 SV=1	5e-104	375	-1	357	1751	1320	1765	0.614	0.464
DN38482_c2_g2_i2	19.232	13.738	13.553	55.002	43.76	39.691	14.719	15.465	16.325	18.601	35.656	19.953	Omega-6 fatty acid desaturase, endoplasmic reticulum isozyme 2 OS=Glycine max OX=3847 GN=FAD2-2 PE=2 SV=1	0	541	2	392	1486	19	383	0.836	0.732
DN38993_c5_g1_i11	2.11	2.796	3.1	14.559	15.201	7.891	1.75	1.611	1.81	15.091	6.076	15.371	Uncharacterized protein n=1 Tax=Musa acuminata subsp. malaccensis RepID=M0TSR0_MUSAM	0	658	3	3741	5531	155	768	0.728	0.578
DN87635_c0_g1_i1	690.909	606.973	438.163	144.052	123.252	51.731	21.166	82.831	139.39	5.795	20.358	3.039	--	--	--	--	--	--	--	--	--	--	--	--	--	--	--	--	--	--	--	--	--	--	--	--	--	--	--	--	--	--	--	--	--	--	--	--	--
DN32867_c4_g1_i16	2.543	5.005	3.568	11.43	16.687	16.406	4.454	6.166	8.13	14.771	14.976	12.231	Glyoxylate/hydroxypyruvate reductase A HPR2 OS=Arabidopsis thaliana OX=3702 GN=HPR2 PE=1 SV=1	2e-75	254	-2	537	1073	135	313	0.793	0.693
DN37772_c1_g1_i1	23.674	23.036	25.077	85.632	57.75	60.174	26.193	36.469	27.505	39.871	53.914	44.553	Aldose 1-epimerase OS=Sus scrofa OX=9823 GN=GALM PE=2 SV=1	1e-57	198	3	279	1004	106	340	0.631	0.434
DN39640_c2_g1_i7	6.518	10.282	8.841	19.643	22.499	22.462	5.482	8.415	9.194	17.212	18.356	25.775	BTB/POZ domain-containing protein At2g30600 OS=Arabidopsis thaliana OX=3702 GN=At2g30600/At2g30610 PE=2 SV=1	4e-140	449	-2	1721	2854	2	381	0.734	0.555
DN36565_c7_g1_i1	52.977	59.003	53.13	137.745	104.065	148.938	63.616	72.446	60.155	97.951	138.23	66.995	Uncharacterized protein n=1 Tax=Musa acuminata subsp. malaccensis RepID=M0SGK6_MUSAM	2e-177	519	1	535	1710	64	461	0.784	0.672
DN33205_c4_g4_i1	5.563	11.361	5.793	55.743	45.353	30.028	94.443	14.626	3.193	20.493	68.206	49.548	NAC domain-containing protein 68 OS=Oryza sativa subsp. japonica OX=39947 GN=NAC068 PE=2 SV=1	2e-78	252	-2	782	1219	11	154	0.897	0.815
DN28521_c0_g1_i2	44.083	35.967	41.355	119.979	86.292	108.705	40.594	53.21	62.547	69.45	87.949	58.997	HMG-Y-related protein A OS=Zea mays OX=4577 GN=HMGIY2 PE=1 SV=1	2e-16	80.5	1	73	495	1	151	0.558	0.396
DN30906_c2_g2_i3	4.142	5.131	4.493	11.959	12.157	11.615	4.889	6.155	4.509	6.855	10.883	6.969	Cytochrome P450 78A5 OS=Arabidopsis thaliana OX=3702 GN=CYP78A5 PE=2 SV=1	2e-70	246	3	1542	2141	311	511	0.776	0.587
DN33197_c0_g1_i3	5.774	6.293	6.262	1.733	1.851	2.386	4.274	3.827	2.666	5.53	2.999	2.589	--	--	--	--	--	--	--	--	--	--	--	--	--	--	--	--	--	--	--	--	--	--	--	--	--	--	--	--	--	--	--	--	--	--	--	--	--
DN39346_c2_g5_i2	29.947	33.36	27.241	14.164	14.729	14.924	36.893	28.222	22.612	9.534	15.249	13.526	Glycine-rich RNA-binding protein RZ1C OS=Arabidopsis thaliana OX=3702 GN=RZ1C PE=1 SV=1	9e-21	99.8	1	4060	4731	14	245	0.51	0.389
DN39059_c7_g3_i1	12.481	13.35	12.533	26.095	26.29	26.62	16.14	15.23	15.075	31.288	35.227	28.714	Zinc finger CCCH domain-containing protein 19 OS=Oryza sativa subsp. japonica OX=39947 GN=Os02g0831100 PE=2 SV=2	2e-27	122	-3	866	2239	72	468	0.406	0.293
DN33765_c4_g5_i3	1.31	1.319	1.435	0.125	0.116	0.145	0.774	1.5	1.185	0.795	0.469	0.716	--	--	--	--	--	--	--	--	--	--	--	--	--	--	--	--	--	--	--	--	--	--	--	--	--	--	--	--	--	--	--	--	--	--	--	--	--
DN40389_c2_g3_i2	15.323	11.874	11.649	2.359	1.913	3.733	2.057	8.225	25.409	4.177	4.806	4.463	Retrovirus-related Pol polyprotein from transposon RE1 OS=Arabidopsis thaliana OX=3702 GN=RE1 PE=2 SV=1	2e-117	383	2	5	1333	1016	1460	0.617	0.443
DN21987_c0_g1_i1	41.395	37.904	39.181	90.591	81.183	89.443	66.426	50.267	56.381	118.865	101	114.422	Protein RALF-like 33 OS=Arabidopsis thaliana OX=3702 GN=RALFL33 PE=2 SV=1	6e-28	109	-1	499	738	33	115	0.783	0.627
DN40231_c2_g2_i1	34.333	43.862	65.382	7.568	9.63	7.43	6.967	62.431	30.478	22.623	13.471	23.094	--	--	--	--	--	--	--	--	--	--	--	--	--	--	--	--	--	--	--	--	--	--	--	--	--	--	--	--	--	--	--	--	--	--	--	--	--
DN30676_c1_g3_i2	0.444	0.408	0.52	3.226	5.411	5.541	0.785	0.302	0.691	3.94	3.712	1.166	Thaumatin-like protein 1 OS=Arabidopsis thaliana OX=3702 GN=TLP1 PE=2 SV=1	2e-84	275	1	109	879	5	260	0.686	0.58
DN40434_c1_g2_i1	21.086	19.245	30.184	5.806	2.946	6.391	70.838	42.825	30.204	19.899	8.616	8.347	Predicted protein OS=Hordeum vulgare var. distichum PE=2 SV=1	4e-86	288	3	312	1535	39	461	0.559	0.406
DN40221_c2_g6_i1	1.21	0.524	0.77	10.814	9.914	5.74	1.273	0.683	0.636	5.621	8.04	5.142	Exocyst complex component EXO70A1 OS=Arabidopsis thaliana OX=3702 GN=EXO70A1 PE=1 SV=1	1e-91	305	-2	375	1706	201	630	0.608	0.398
DN35308_c2_g2_i1	10.993	10.869	10.661	23.794	30.099	38.968	17.688	17.188	18.322	65.154	47.907	32.341	U-box domain-containing protein 30 OS=Arabidopsis thaliana OX=3702 GN=PUB30 PE=2 SV=1	0	542	1	865	2208	1	448	0.806	0.671
DN37406_c0_g1_i2	51.689	50.061	40.305	16.081	20.514	13.36	99.639	54.542	43.227	43.866	38.011	58.051	Heavy metal-associated isoprenylated plant protein 6 OS=Arabidopsis thaliana OX=3702 GN=HIPP06 PE=1 SV=1	2e-37	145	-2	613	1167	26	221	0.622	0.454
DN33876_c3_g3_i8	19.365	23.455	24.464	8.84	10.021	11.407	15.207	10.743	13.1	8.327	7.063	10.743	UBP1-associated protein 2B OS=Arabidopsis thaliana OX=3702 GN=UBA2B PE=2 SV=1	5e-31	132	-2	3705	4076	188	307	0.688	0.544
DN35334_c4_g1_i3	2.509	2.544	2.559	8.483	6.826	8.922	6.363	2.708	2.008	6.28	7.454	5.858	Transcription termination factor MTEF18, mitochondrial OS=Arabidopsis thaliana OX=3702 GN=MTERF18 PE=1 SV=1	9e-54	200	3	534	2030	35	544	0.485	0.273
DN35391_c0_g5_i2	44.582	70.531	65.757	23.639	23.629	25.906	64.645	48.331	48.076	20.018	28.564	24.664	Pumilio homolog 3 OS=Arabidopsis thaliana OX=3702 GN=APUM3 PE=1 SV=1	3e-81	291	-2	593	2587	42	634	0.562	0.386
DN37984_c0_g1_i11	12.448	10.607	9.819	28.781	23.584	29.423	12.566	15.745	19.266	21.17	32.491	15.895	Putative uncharacterized protein n=1 Tax=Ricinus communis RepID=B9RHU7_RICCO	6e-35	140	-3	1464	1739	46	137	0.815	0.674
DN39677_c0_g2_i3	114.581	142.079	135.455	67.096	52.553	49.489	70.148	100.399	66.837	61.27	78.005	74.415	SUMO-conjugating enzyme SCE1 OS=Arabidopsis thaliana OX=3702 GN=SCE1 PE=1 SV=1	5e-100	300	-3	369	848	1	160	0.938	0.856
DN31957_c2_g4_i1	159.042	177.156	160.335	87.221	76.217	85.402	297.486	263.811	256.629	94.916	108.659	66.582	Hsp70-Hsp90 organizing protein 1 OS=Arabidopsis thaliana OX=3702 GN=HOP1 PE=2 SV=1	4e-128	387	1	184	1146	1	316	0.804	0.654
DN39105_c0_g3_i1	5.108	6.921	6.022	29.041	22.935	17.428	11.432	21.821	24.389	58.783	30.44	60.209	Probable WRKY transcription factor 11 OS=Arabidopsis thaliana OX=3702 GN=WRKY11 PE=2 SV=2	7e-74	243	3	60	866	44	305	0.628	0.486
DN32212_c0_g4_i5	4.364	3.738	4.296	17.121	12.655	11.218	4.21	7.788	5.146	22.623	22.166	12.589	Long chain acyl-CoA synthetase 7, peroxisomal OS=Arabidopsis thaliana OX=3702 GN=LACS7 PE=1 SV=2	0	1037	-1	258	2426	1	699	0.805	0.671
DN28752_c0_g1_i2	526.648	407.975	539.814	190.281	197.628	123.936	196.172	433.904	470.864	37.659	95.93	114.138	CONSTANS-like 1 (Fragment) n=1 Tax=Phalaenopsis amabilis RepID=F2Q6J9_PHAAB	2e-116	344	-1	225	1007	11	252	0.792	0.687
DN30686_c6_g4_i1	117.657	107.399	140.084	57.775	42.461	35.388	118.314	215.111	224.527	39.433	40.717	36.041	CBL-interacting protein kinase 2 OS=Oryza sativa subsp. japonica OX=39947 GN=CIPK2 PE=2 SV=1	0	620	-3	339	1634	3	428	0.826	0.688
DN39753_c2_g1_i8	82.014	78.008	92.852	42.503	41.17	35.524	93.658	103.645	98.357	46.727	44.878	44.085	Protein SHORT ROOT IN SALT MEDIUM 1 OS=Arabidopsis thaliana OX=3702 GN=RSA1 PE=1 SV=1	2e-19	72.4	-3	608	748	1292	1338	0.851	0.681
DN32810_c2_g4_i1	12.592	8.534	13.241	1.338	2.617	1.32	4.708	30.068	20.988	1.408	2.931	6.52	CBL-interacting protein kinase 7 OS=Oryza sativa subsp. japonica OX=39947 GN=CIPK7 PE=2 SV=1	2e-140	422	-2	234	1484	15	433	0.709	0.557
DN33977_c2_g4_i4	5.852	6.806	6.49	15.127	13.866	14.065	4.093	5.55	6.012	7.532	10.091	8.631	Uncharacterized protein n=1 Tax=Musa acuminata subsp. malaccensis RepID=M0SYT5_MUSAM	3e-52	194	3	153	665	64	220	0.721	0.61
DN39776_c0_g1_i9	22.696	19.8	21.073	8.897	9.567	8.244	14.38	15.857	17.335	11.27	8.01	10.716	Piezo-type mechanosensitive ion channel homolog OS=Arabidopsis thaliana OX=3702 GN=At2g48060/At2g48040/At2g48050 PE=2 SV=1	5e-173	556	1	445	1683	2035	2459	0.784	0.65
DN38581_c0_g2_i1	5.208	5.036	6.407	21.136	17.684	22.806	7.678	9.142	10.039	19.488	24.647	14.508	Adenine nucleotide transporter BT1, chloroplastic/amyloplastic/mitochondrial OS=Zea mays OX=4577 GN=BT1 PE=1 SV=1	4e-101	310	1	1	633	203	416	0.864	0.752
DN37734_c0_g2_i2	102.523	119.367	114.185	47.943	58.712	56.54	83.521	59.521	53.77	49.899	53.436	66.564	Cysteine-rich repeat secretory protein 55 OS=Arabidopsis thaliana OX=3702 GN=CRRSP55 PE=2 SV=1	9e-41	150	-3	317	1021	10	251	0.561	0.361
DN39029_c7_g3_i1	0.366	0.241	0.354	2.918	5.108	3.833	0.583	0.739	0.296	1.28	1.329	0.799	--	--	--	--	--	--	--	--	--	--	--	--	--	--	--	--	--	--	--	--	--	--	--	--	--	--	--	--	--	--	--	--	--	--	--	--	--
DN32438_c10_g1_i1	1.555	1.361	1.498	7.934	6.087	6.101	2.386	2.149	3.599	10.877	10.14	6.382	Protein ALTERED XYLOGLUCAN 4 OS=Arabidopsis thaliana OX=3702 GN=AXY4 PE=1 SV=1	4e-122	374	-1	285	1322	79	415	0.728	0.576
DN36337_c5_g1_i4	14.013	9.581	12.991	32.017	30.686	35.56	7.476	7.05	8.612	33.4	25.077	19.044	Queuine tRNA-ribosyltransferase accessory subunit 2 OS=Homo sapiens OX=9606 GN=QTRT2 PE=1 SV=1	2e-57	202	-2	278	1375	9	403	0.511	0.346
DN34206_c6_g10_i1	111.861	116.153	99.977	7.723	4.824	2.088	119.692	214.261	139.346	11.069	10.707	21.836	--	--	--	--	--	--	--	--	--	--	--	--	--	--	--	--	--	--	--	--	--	--	--	--	--	--	--	--	--	--	--	--	--	--	--	--	--
DN29056_c0_g2_i3	8.128	11.193	12.19	0.376	0.712	0.172	9.152	15.14	11.948	0.119	0.401	0.689	Uncharacterized protein n=1 Tax=Prunus persica RepID=M5X1X7_PRUPE	5e-07	58.5	2	317	826	123	296	0.519	0.389
DN35221_c2_g1_i5	31.235	27.297	32.483	58.815	69.222	81.75	38.537	35.552	43.15	104.285	91.066	95.892	Auxin response factor 19 OS=Oryza sativa subsp. japonica OX=39947 GN=ARF19 PE=2 SV=2	5e-138	458	3	1977	3191	752	1161	0.727	0.598
DN30570_c3_g2_i1	38.397	28.701	29.862	129.232	79.225	103.128	59.088	71.797	72.037	46.59	101.831	69.649	EPIDERMAL PATTERNING FACTOR-like protein 9 OS=Arabidopsis thaliana OX=3702 GN=EPFL9 PE=1 SV=1	2e-18	83.6	2	431	577	54	102	0.878	0.735
DN34980_c1_g6_i1	0.489	0	0.395	8.021	7.155	8.867	0.191	0.313	0.538	15.658	7.629	5.004	Alpha/beta hydrolase domain-containing protein 17B OS=Gallus gallus OX=9031 GN=ABHD17B PE=2 SV=1	2e-65	219	3	258	905	66	282	0.688	0.477
DN38815_c0_g1_i3	63.859	62.595	55.657	26.682	29.618	26.322	90.074	82.976	74.769	31.508	36.438	44.085	Uncharacterized protein OS=Musa acuminata subsp. malaccensis PE=4 SV=1	2e-93	291	-1	180	746	4	195	0.891	0.724
DN33251_c4_g1_i3	3.098	2.722	3.516	8.088	7.752	9.835	7.073	2.518	2.776	10	12.201	11.285	Protein ALTERED PHOSPHATE STARVATION RESPONSE 1 OS=Arabidopsis thaliana OX=3702 GN=APSR1 PE=2 SV=1	3e-27	122	3	1596	2777	192	625	0.459	0.232
DN32689_c3_g2_i5	9.905	11.099	8.269	28.079	21.635	29.847	11.612	8.046	9.6	19.36	21.951	17.961	ELMO domain-containing protein A OS=Dictyostelium discoideum OX=44689 GN=elmoA PE=1 SV=1	4e-25	115	-2	660	1169	369	555	0.508	0.312
DN38331_c0_g2_i2	20.587	15.832	22.165	48.146	42.478	47.239	12.863	18.665	17.203	49.085	42.485	34.627	Auxin response factor 24 OS=Oryza sativa subsp. japonica OX=39947 GN=ARF24 PE=2 SV=1	3e-100	335	3	513	2021	291	817	0.542	0.412
DN37079_c3_g1_i14	2.765	3.654	2.84	9.793	10.092	8.063	2.227	2.428	2.425	4.607	3.898	5.684	Primary amine oxidase 1 OS=Arabidopsis thaliana OX=3702 GN=AO1 PE=1 SV=1	7e-162	494	2	1235	2452	242	649	0.731	0.575
DN39077_c0_g3_i3	1.555	0.524	0.77	14.453	10.35	14.842	1.124	0	0.252	5.832	8.948	22.589	Non-symbiotic hemoglobin 2 OS=Oryza sativa subsp. japonica OX=39947 GN=HB2 PE=2 SV=1	5e-79	243	2	47	496	15	165	0.874	0.755
DN38876_c5_g1_i1	3.331	7.12	5.097	21.059	38.83	33.074	5.62	4.913	5.837	20.246	26.972	33.369	Ty3/gypsy retrotransposon protein OS=Beta vulgaris subsp. vulgaris PE=4 SV=1	2e-28	100	-2	497	808	1442	1541	0.702	0.442
DN34916_c0_g2_i14	18.755	16.586	16.652	36.928	35.839	47.673	12.757	15.174	16.073	25.639	29.522	26.794	Probable E3 ubiquitin-protein ligase ZFP1 OS=Oryza sativa subsp. japonica OX=39947 GN=ZFP1 PE=1 SV=1	1e-10	68.9	2	1610	2404	1	251	0.47	0.297
DN40439_c5_g2_i1	9.127	12.471	11.577	1.136	2.714	0.922	4.634	6.043	10.115	0.457	0.098	0.955	--	--	--	--	--	--	--	--	--	--	--	--	--	--	--	--	--	--	--	--	--	--	--	--	--	--	--	--	--	--	--	--	--	--	--	--	--
DN27796_c0_g1_i1	0	0.073	0.114	3.091	2.83	3.037	0.244	0.09	0	1.453	3.234	1.001	Probable glucan endo-1,3-beta-glucosidase A6 OS=Arabidopsis thaliana OX=3702 GN=A6 PE=2 SV=1	5e-147	438	2	155	1474	42	475	0.702	0.502
DN28842_c0_g1_i1	16.989	17.79	15.467	6.509	6.666	4.23	8.356	9.422	9.764	9.963	4.601	7.254	Uncharacterized vacuolar membrane protein YML018C OS=Saccharomyces cerevisiae (strain ATCC 204508 / S288c) OX=559292 GN=YML018C PE=1 SV=1	9e-27	94	1	1087	1767	157	389	0.479	0.311
DN38765_c2_g1_i1	23.018	18.408	19.097	7.944	5.518	7.15	15.726	15.476	17.883	4.049	6.604	4.27	UPF0187 protein At3g61320, chloroplastic OS=Arabidopsis thaliana OX=3702 GN=At3g61320 PE=2 SV=2	3e-98	196	2	377	1045	64	283	0.803	0.664
DN36309_c6_g2_i1	37.565	63.82	54.669	302.846	516.487	202.568	111.654	80.749	82.241	291.988	385.588	465.926	--	--	--	--	--	--	--	--	--	--	--	--	--	--	--	--	--	--	--	--	--	--	--	--	--	--	--	--	--	--	--	--	--	--	--	--	--
DN39886_c6_g2_i1	158.586	96.08	121.715	47.318	34.762	29.639	89.438	124.156	142.363	21.937	39.554	49.346	Geraniol 8-hydroxylase OS=Swertia mussotii OX=137888 GN=CYP76B10 PE=1 SV=1	3e-108	342	2	224	1597	42	491	0.595	0.398
DN28657_c0_g1_i1	28.004	29.235	22.508	8.599	5.393	8.343	81.569	77.515	35.218	8.665	21.462	8.475	Putative uncharacterized protein n=1 Tax=Vitis vinifera RepID=F6I546_VITVI	4e-06	53.1	3	234	485	1	83	0.631	0.452
DN33443_c4_g1_i2	10.937	23.161	16.892	49.417	56.184	53.458	21.538	14.38	16.468	20.694	54.403	47.519	--	--	--	--	--	--	--	--	--	--	--	--	--	--	--	--	--	--	--	--	--	--	--	--	--	--	--	--	--	--	--	--	--	--	--	--	--
DN40202_c2_g1_i4	38.531	49.276	34.033	92.834	90.653	123.674	74.92	64.949	38.937	170.116	158.549	83.716	Crocetin glucosyltransferase 2 OS=Crocus sativus OX=82528 GN=GLT2 PE=1 SV=1	2e-131	408	-2	422	1756	8	452	0.641	0.496
DN32658_c5_g1_i1	2.765	4.126	3.297	8.233	8.668	7.918	5.26	3.928	3.851	8.629	9.398	9.238	Eukaryotic translation initiation factor 4B1 OS=Triticum aestivum OX=4565 GN=EIF4B PE=1 SV=1	3e-57	214	1	337	1338	45	392	0.599	0.493
DN35751_c2_g4_i1	46.814	43.443	36.019	92.074	108.55	90.328	19.65	66.179	36.194	76.681	40.179	44.985	Purine permease 1 OS=Arabidopsis thaliana OX=3702 GN=PUP1 PE=1 SV=1	3e-72	238	-2	224	1138	16	334	0.699	0.52
DN37641_c1_g1_i1	11.704	11.235	6.626	0.626	1.913	0.515	5.822	10.284	8.876	0.366	0.244	0.303	Phosphoenolpyruvate carboxylase OS=Solanum tuberosum OX=4113 GN=PPC1 PE=2 SV=2	9e-10	66.6	-1	2	97	353	384	0.969	0.906
DN30436_c0_g1_i1	50.212	58.93	40.482	21.81	17.079	16.921	66.479	37.521	46.277	5.649	12.319	10.826	Arginine decarboxylase n=1 Tax=Musa acuminata subsp. malaccensis RepID=M0RG74_MUSAM	6e-171	503	-3	423	1556	245	620	0.848	0.735
DN34272_c6_g2_i2	37.243	62.532	31.297	122.531	133.38	158.701	51.082	62.117	95.735	103.399	83.651	144.247	Mitogen-activated protein kinase 20 OS=Arabidopsis thaliana OX=3702 GN=MPK20 PE=1 SV=2	8e-36	140	-1	1	273	1	91	0.956	0.89
DN34963_c3_g2_i1	2.354	2.67	2.611	0.116	0.329	0.217	2.662	7.341	5.815	0.037	0.088	0.266	--	--	--	--	--	--	--	--	--	--	--	--	--	--	--	--	--	--	--	--	--	--	--	--	--	--	--	--	--	--	--	--	--	--	--	--	--
DN33209_c0_g2_i3	4.075	4.544	4.795	1.175	1.166	0.841	4.327	4.062	1.876	1.901	1.768	1.423	--	--	--	--	--	--	--	--	--	--	--	--	--	--	--	--	--	--	--	--	--	--	--	--	--	--	--	--	--	--	--	--	--	--	--	--	--
DN34671_c7_g3_i1	24.684	27.507	24.89	10.351	10.715	12.845	20.668	29.24	22.206	11.307	11	13.057	Putative uncharacterized protein OS=Vitis vinifera GN=VITISV_033019 PE=4 SV=1	2e-86	283	-2	470	1489	7	316	0.701	0.603
DN31724_c1_g1_i2	7.795	9.256	7.302	2.282	1.78	2.748	3.383	9.792	8.415	10.704	3.937	3.26	Uncharacterized protein n=1 Tax=Musa acuminata subsp. malaccensis RepID=M0RTQ2_MUSAM	4e-164	489	-2	217	1692	40	512	0.649	0.538
DN38878_c0_g1_i1	10.715	5.654	9.528	36.465	36.471	52.735	41.75	48.902	37.982	53.326	92.443	58.685	--	--	--	--	--	--	--	--	--	--	--	--	--	--	--	--	--	--	--	--	--	--	--	--	--	--	--	--	--	--	--	--	--	--	--	--	--
DN38752_c3_g1_i1	30.713	18.711	29.976	70.996	71.5	84.354	20.657	18.609	19.441	63.061	56.747	52.367	Transcription factor MYBS3 OS=Oryza sativa subsp. japonica OX=39947 GN=MYBS3 PE=2 SV=1	2e-32	127	-1	419	703	1	96	0.778	0.687
DN39867_c2_g1_i4	94.228	139.545	98.365	237.579	242.055	253.549	50.901	25.861	65.707	104.011	164.772	248.174	Uncharacterized protein n=1 Tax=Musa acuminata subsp. malaccensis RepID=M0RNQ9_MUSAM	8e-16	70.5	-2	1396	1668	27	110	0.565	0.457
DN29250_c0_g1_i2	2.088	2.063	2.684	10.582	9.923	7.539	1.591	0.716	1.733	8.958	11.146	4.793	Gibberellin 2-beta-dioxygenase 8 OS=Arabidopsis thaliana OX=3702 GN=GA2OX8 PE=1 SV=2	7e-127	381	-1	430	1338	36	334	0.747	0.586
DN32399_c1_g2_i7	5.197	6.586	5.7	14.935	12.771	13.812	5.164	5.662	5.113	7.285	8.284	5.803	Cysteine-rich receptor-like protein kinase 42 OS=Arabidopsis thaliana OX=3702 GN=CRK42 PE=2 SV=1	6e-105	347	2	1466	2326	332	620	0.733	0.582
DN31443_c4_g3_i2	18.755	22.23	19.086	8.897	4.993	6.653	35.96	29.52	23.961	6.188	4.972	1.919	Glycerol-3-phosphate 2-O-acyltransferase 6 OS=Arabidopsis thaliana OX=3702 GN=GPAT6 PE=1 SV=1	0	625	-3	363	1817	10	494	0.824	0.701
DN40539_c1_g4_i1	9.971	6.785	7.78	1.598	1.326	2.35	17.169	17.49	8.766	4.47	1.231	0.386	Transcription factor MYB123 OS=Actinidia chinensis OX=3625 GN=MYB123 PE=1 SV=1	3e-06	53.5	2	2402	2473	88	111	1	0.958
DN34221_c3_g1_i7	16.234	15.539	6.782	54.27	44.837	59.659	9.47	14.771	13.187	20.63	41.254	17.933	Premnaspirodiene oxygenase OS=Hyoscyamus muticus OX=35626 GN=CYP71D55 PE=1 SV=1	2e-113	349	-1	685	1884	28	419	0.665	0.45
DN39739_c2_g2_i3	26.272	92.939	29.883	1.839	2.608	3.58	110.127	103.152	79.191	2.852	3.947	2.544	Chaperone protein ClpB1 OS=Oryza sativa subsp. japonica OX=39947 GN=CLPB1 PE=2 SV=1	0	1462	3	468	3179	1	902	0.93	0.854
DN36679_c7_g2_i2	3.265	2.775	2.465	6.933	8.775	10.775	3.33	6.949	8.865	18.089	23.152	13.719	Alpha-1,3-arabinosyltransferase XAT3 OS=Oryza sativa subsp. japonica OX=39947 GN=XAT3 PE=1 SV=1	4e-98	333	-1	2296	3462	190	574	0.616	0.422
DN36502_c3_g1_i1	342.145	272.419	299.857	114.067	90.537	50.872	354.369	557.188	576.188	29.012	73.511	75.994	Uncharacterized protein At5g39865 OS=Arabidopsis thaliana OX=3702 GN=At5g39865 PE=2 SV=1	1e-18	92.4	-2	1138	1599	227	388	0.577	0.381
DN28631_c1_g1_i1	129.96	85.452	216.055	511.942	521.907	793.63	95.854	150.599	234.642	249.255	399.967	247.485	Histone H4 OS=Glycine max OX=3847 PE=3 SV=1	1e-48	162	1	145	390	22	103	1	1
DN38002_c2_g1_i2	132.925	126.069	120.873	286.659	243.915	367.632	226.331	164.24	180.773	318.596	414.904	251.737	Polyubiquitin 11 OS=Arabidopsis thaliana OX=3702 GN=UBQ11 PE=2 SV=1	1e-148	428	-2	595	1242	3	218	1	1
DN37174_c4_g2_i1	174.765	143.733	139.429	375.074	298.337	342.205	154.613	267.012	323.389	230.069	274.955	205.218	StAR-related lipid transfer protein 7, mitochondrial OS=Mus musculus OX=10090 GN=Stard7 PE=1 SV=2	1e-08	61.2	2	809	1270	136	286	0.465	0.274
DN36825_c3_g1_i6	9.783	9.508	8.737	3.726	4.192	3.661	7.826	9.187	7	2.962	3.292	3.719	Glycine-rich domain-containing protein 2 OS=Arabidopsis thaliana OX=3702 GN=GRDP2 PE=2 SV=1	6e-19	63.2	-3	2694	3086	98	231	0.474	0.296
DN32794_c5_g13_i1	23.507	27.245	39.546	103.109	92.246	70.379	17.953	11.94	14.987	15.566	34.64	51.752	Uncharacterized protein n=1 Tax=Musa acuminata subsp. malaccensis RepID=M0T665_MUSAM	2e-15	81.3	-3	535	843	11	136	0.5	0.43
DN40685_c2_g3_i1	61.038	53.935	51.455	114.327	109.921	119.471	50.923	57.462	49.744	53.217	90.001	73.992	Alkaline ceramidase OS=Arabidopsis thaliana OX=3702 GN=ACER PE=2 SV=1	8e-135	393	1	235	1002	1	255	0.863	0.746
DN31228_c0_g1_i5	28.648	23.821	23.424	5.171	6.079	10.901	7.169	9.366	8.514	5.795	11.996	8.806	Sulfite exporter TauE/SafE family protein 4 OS=Arabidopsis thaliana OX=3702 GN=At2g36630 PE=2 SV=1	2e-69	240	2	209	817	5	209	0.807	0.652
DN30868_c3_g1_i11	3.12	4.23	4.629	0.799	1.282	1.112	2.375	7.99	5.639	0.393	0.821	1.258	UPI0002C33700 related cluster n=1 Tax=unknown RepID=UPI0002C33700	8e-07	61.6	2	2597	2764	221	276	0.679	0.518
DN33246_c3_g2_i1	80.659	73.547	115.579	213.526	204.64	274.303	193.733	177.389	115.494	319.931	454.722	428.067	NAC domain-containing protein 83 OS=Arabidopsis thaliana OX=3702 GN=NAC083 PE=1 SV=1	2e-63	209	2	164	694	1	162	0.684	0.593
DN34339_c8_g5_i1	13.258	9.665	9.215	0.597	0.196	0.19	6.628	13.328	18.41	0.375	0.713	0.441	--	--	--	--	--	--	--	--	--	--	--	--	--	--	--	--	--	--	--	--	--	--	--	--	--	--	--	--	--	--	--	--	--	--	--	--	--
DN31620_c6_g1_i1	28.559	24.46	22.238	60.972	54.386	56.965	53.107	37.454	28.437	59.56	96.321	73.616	GATA transcription factor 1 OS=Arabidopsis thaliana OX=3702 GN=GATA1 PE=2 SV=2	3e-33	130	1	664	864	194	260	0.955	0.851
DN29571_c0_g1_i2	12.903	16.753	9.798	4.035	3.293	3.869	21.76	22	16.534	5.685	5.002	8.512	PHD and RING finger domain-containing protein 1 OS=Mus musculus OX=10090 GN=Phrf1 PE=1 SV=2	3e-08	61.6	2	92	508	105	234	0.518	0.326
DN32016_c3_g1_i5	4.12	4.858	4.254	11.189	10.226	12.818	6.161	9.008	9.446	28.893	23.025	11.441	Protein IQ-DOMAIN 14 OS=Arabidopsis thaliana OX=3702 GN=IQD14 PE=1 SV=1	3e-15	83.6	2	1196	1705	320	471	0.6	0.359
DN34012_c7_g1_i9	2.954	2.523	2.08	8.994	6.372	8.208	10.7	5.55	9.062	12.897	16.666	6.859	Glucan endo-1,3-beta-glucosidase 14 OS=Arabidopsis thaliana OX=3702 GN=At2g27500 PE=2 SV=2	3e-129	410	3	1308	2285	23	349	0.804	0.618
DN35252_c0_g3_i7	25.162	23.182	21.749	54.106	44.65	59.794	25.143	23.007	21.383	54.46	56.894	59.998	E3 ubiquitin-protein ligase SIRP1 OS=Oryza sativa subsp. japonica OX=39947 GN=SIRP1 PE=1 SV=1	8e-50	182	3	936	1469	85	250	0.682	0.492
DN33453_c5_g3_i5	5.929	5.623	6.366	15.984	12.905	14.228	5.207	7.028	6.539	14.323	12.514	14.123	Probable serine/threonine-protein kinase PIX13 OS=Arabidopsis thaliana OX=3702 GN=PIX13 PE=1 SV=2	1e-106	341	3	429	1100	55	276	0.871	0.71
DN34811_c2_g2_i1	10.293	10.743	9.85	5.123	3.969	4.565	13.881	15.901	13.242	6.398	6.018	6.207	Pentatricopeptide repeat-containing protein At1g51965, mitochondrial OS=Arabidopsis thaliana OX=3702 GN=At1g51965 PE=2 SV=1	0	754	-3	2201	4087	21	650	0.773	0.596
DN28405_c0_g1_i1	0.378	0	0.302	5.065	7.235	7.756	0.838	0.492	0.318	20.749	15.787	8.053	Zinc finger protein CONSTANS-LIKE 15 OS=Arabidopsis thaliana OX=3702 GN=COL15 PE=1 SV=1	2e-66	228	2	140	1480	2	429	0.481	0.365
DN33502_c2_g1_i8	0.911	1.665	0.936	3.929	4.352	3.95	1.304	0.213	0.735	3.19	3.487	4.38	BEL1-like homeodomain protein 9 OS=Arabidopsis thaliana OX=3702 GN=BLH9 PE=1 SV=1	2e-09	66.2	-3	3855	3983	156	198	0.814	0.698
DN28246_c0_g1_i1	9.505	9.068	6.75	37.775	25.257	30.001	22.587	20.478	13.133	29.771	56.181	21.432	Predicted protein n=2 Tax=Populus trichocarpa RepID=B9HMH8_POPTR	2e-81	252	-1	255	818	28	223	0.781	0.638
DN37995_c0_g3_i1	65.125	64.437	63.292	34.492	30.553	29.459	74.73	58.939	53.759	34.926	38.196	37.529	Putative uncharacterized protein n=1 Tax=Ricinus communis RepID=B9SN52_RICCO	3e-53	189	-2	451	1383	42	352	0.546	0.381
DN33352_c1_g2_i2	0.688	0.848	0.853	3.418	4.388	5.478	2.322	1.242	1.207	7.468	6.389	4.931	Putative WEB family protein At1g65010, chloroplastic OS=Arabidopsis thaliana OX=3702 GN=At1g65010 PE=1 SV=1	3e-87	304	-3	163	1716	38	550	0.643	0.434
DN32883_c3_g1_i6	5.097	6.387	6.345	13.683	13.332	12.103	8.335	7.576	6.736	8.757	12.084	7.915	CSC1-like protein At3g21620 OS=Arabidopsis thaliana OX=3702 GN=At3g21620 PE=2 SV=1	7e-51	197	-3	2756	3217	1	155	0.839	0.716
DN31138_c2_g8_i6	10.304	10.774	13.116	2.629	2.973	3.815	5.567	4.252	5.343	3.684	3.663	5.427	Probable glycosyltransferase At5g03795 OS=Arabidopsis thaliana OX=3702 GN=At5g03795 PE=3 SV=2	6e-54	194	-3	465	1085	311	511	0.663	0.476
DN36751_c4_g1_i1	16.223	16.408	14.073	4.42	4.815	3.76	8.706	7.99	8.59	2.934	1.231	4.573	--	--	--	--	--	--	--	--	--	--	--	--	--	--	--	--	--	--	--	--	--	--	--	--	--	--	--	--	--	--	--	--	--	--	--	--	--
DN34241_c5_g1_i8	10.804	12.46	12.856	45.969	36.017	25.698	28.441	19.259	15.118	55.602	72.046	80.705	Scarecrow-like protein 9 OS=Arabidopsis thaliana OX=3702 GN=SCL9 PE=2 SV=1	1e-159	502	1	442	2304	77	714	0.62	0.438
DN29669_c0_g1_i3	5.263	7.686	4.733	18.892	15.405	15.059	4.804	4.062	3.182	12.66	10.287	7.015	Transcription factor MYB101 OS=Arabidopsis thaliana OX=3702 GN=MYB101 PE=2 SV=1	2e-46	179	2	377	727	19	135	0.803	0.692
DN40151_c4_g2_i1	12.281	10.565	20.74	0.982	1.095	0.452	3.902	17.804	8.053	1.673	1.407	1.589	--	--	--	--	--	--	--	--	--	--	--	--	--	--	--	--	--	--	--	--	--	--	--	--	--	--	--	--	--	--	--	--	--	--	--	--	--
DN40797_c52_g2_i4	16.867	15.35	13.397	32.951	33.205	42.584	8.494	11.537	12.398	24.561	31.417	42.065	BTB/POZ domain-containing protein At2g30600 OS=Arabidopsis thaliana OX=3702 GN=At2g30600/At2g30610 PE=2 SV=1	2e-126	284	3	729	1424	455	686	0.754	0.578
DN34980_c1_g1_i4	44.827	47.056	46.722	166.179	166.122	95.038	39.396	50.446	36.655	136.213	56.747	139.766	Probable protein phosphatase 2C 15 OS=Arabidopsis thaliana OX=3702 GN=At1g68410 PE=2 SV=1	0	663	3	291	1547	15	435	0.858	0.777
DN30438_c0_g2_i2	31.013	28.533	29.55	14.713	11.676	14.291	31.219	25.312	29.655	11.051	13.256	13.287	Tafazzin OS=Saimiri sciureus OX=9521 GN=TAZ PE=3 SV=1	6e-38	146	2	509	1162	39	254	0.562	0.37
DN32066_c0_g2_i1	7.151	6.618	7.728	18.363	18.431	15.846	5.493	7.307	6.901	12.459	14.253	14.738	Putative uncharacterized protein n=1 Tax=Beta vulgaris subsp. vulgaris RepID=F4NCG7_BETVU	2e-34	147	-3	359	1012	97	301	0.528	0.344
DN33870_c3_g1_i1	43.039	40.731	37.33	20.837	18.6	16.668	39.067	49.293	32.475	24.305	23.865	14.26	Protein TRANSPARENT TESTA GLABRA 1 OS=Arabidopsis thaliana OX=3702 GN=TTG1 PE=1 SV=1	4e-162	478	-3	994	1971	11	341	0.825	0.683
DN37903_c1_g2_i3	10.815	11.727	9.808	22.012	27.037	34.665	12.64	9.232	8.141	29.762	26.464	19.375	E3 ubiquitin-protein ligase WAV3 OS=Arabidopsis thaliana OX=3702 GN=WAV3 PE=1 SV=1	1e-103	350	1	1399	3390	116	740	0.541	0.392
DN32455_c5_g1_i1	6.374	7.937	5.107	1.146	0.685	0.38	15.217	15.566	11.871	0.064	1.114	0.624	Probable folate-biopterin transporter 9, chloroplastic OS=Arabidopsis thaliana OX=3702 GN=At2g33280 PE=3 SV=2	1e-139	422	-1	68	1324	74	499	0.731	0.549
DN31924_c6_g3_i2	1.088	1.351	1.352	3.823	5.135	5.839	1.315	0.996	1.053	2.23	3.077	2.323	--	--	--	--	--	--	--	--	--	--	--	--	--	--	--	--	--	--	--	--	--	--	--	--	--	--	--	--	--	--	--	--	--	--	--	--	--
DN35179_c2_g1_i1	0.366	0.44	0.489	7.877	5.206	5.613	0.361	1.164	1.328	1.353	2.599	1.359	E3 ubiquitin-protein ligase ATL15 OS=Arabidopsis thaliana OX=3702 GN=ATL15 PE=1 SV=1	8e-26	110	3	426	716	73	170	0.673	0.51
DN39327_c0_g3_i3	59.539	71.463	53.743	28.242	22.961	29.712	106.903	120.262	84.665	28.948	30.938	27.804	Activator of 90 kDa heat shock protein ATPase homolog OS=Dictyostelium discoideum OX=44689 GN=ahsa PE=2 SV=1	3e-39	152	1	136	1191	1	378	0.464	0.296
DN31014_c3_g1_i3	166.948	190.255	129.631	60.76	53.042	30.48	91.283	68.283	70.051	9.47	12.846	20.073	CONSTANS-like 1 n=1 Tax=Erycina pusilla RepID=M9QS80_9ASPA	3e-34	133	3	156	692	1	181	0.634	0.532
DN37928_c0_g2_i5	4.941	4.419	4.077	1.29	1.166	1.338	5.684	4.879	4.476	1.92	1.075	2.039	Uncharacterized protein n=2 Tax=Musa acuminata RepID=M0TUI9_MUSAM	0	994	-2	158	2176	1	670	0.857	0.728
DN37754_c5_g1_i2	5.485	6.241	5.149	20.751	16.883	15.936	5.546	5.528	5.76	10.576	13.93	12.828	--	--	--	--	--	--	--	--	--	--	--	--	--	--	--	--	--	--	--	--	--	--	--	--	--	--	--	--	--	--	--	--	--	--	--	--	--
DN35974_c0_g2_i1	12.214	15.528	14.728	2.937	4.334	3.462	7.911	12.768	12.562	5.338	3.908	4.499	Uncharacterized protein n=1 Tax=Musa acuminata subsp. malaccensis RepID=M0UB12_MUSAM	1e-09	63.9	3	702	944	28	129	0.51	0.423
DN34281_c2_g1_i1	18.088	34.658	22.945	75.849	66.704	64.088	31.421	19.93	29.392	40.411	73.306	79.401	F-box/LRR-repeat MAX2 homolog OS=Oryza sativa subsp. japonica OX=39947 GN=D3 PE=1 SV=2	0	607	-1	289	2004	160	720	0.717	0.572
DN33303_c2_g5_i2	100.99	100.3	106.956	49.725	36.08	52.771	101.4	102.839	75.351	54.204	58.027	58.501	60S ribosomal protein L10 OS=Vitis riparia OX=96939 GN=RPL10 PE=2 SV=1	4e-147	426	-1	658	1308	1	217	0.968	0.931
DN36109_c0_g1_i2	78.494	95.703	79.081	46.99	39.933	36.491	64.433	40.084	50.621	14.78	22.156	12.231	Protein phosphatase 2C 16 OS=Arabidopsis thaliana OX=3702 GN=HAB1 PE=1 SV=1	3e-84	289	1	691	1965	1	401	0.58	0.429
DN35340_c0_g1_i1	6.818	7.581	7.947	17.958	14.996	18.187	8.494	8.102	6.363	14.981	20.202	15.583	Pentatricopeptide repeat-containing protein At1g07590, mitochondrial OS=Arabidopsis thaliana OX=3702 GN=At1g07590 PE=2 SV=1	0	537	-2	259	1509	117	533	0.775	0.612
DN36766_c1_g2_i4	1.121	1.277	1.373	5.277	4.201	6.581	1.294	1.153	2.019	2.23	2.755	5.197	Protein trichome berefringence-like 7 OS=Arabidopsis thaliana OX=3702 GN=TBL7 PE=3 SV=1	5e-151	456	-2	652	1641	115	442	0.791	0.627
DN36698_c0_g1_i5	3.431	3.11	3.495	11.526	8.277	14.101	4.146	5.114	4.685	4.387	7.629	2.902	Putative uncharacterized protein n=1 Tax=Vitis vinifera RepID=F6HUU5_VITVI	0	646	-1	607	2319	69	642	0.74	0.582
DN34860_c10_g2_i7	15.09	14.136	13.698	30.938	30.312	29.215	28.324	37.711	29.831	54.259	130.063	124.597	L-3-cyanoalanine synthase 2, mitochondrial OS=Malus domestica OX=3750 GN=CAS2 PE=1 SV=1	7e-132	399	1	76	939	1	300	0.8	0.69
DN35523_c2_g3_i1	0.133	0.209	0	6.702	9.104	4.239	0.541	0.19	0.373	1.609	2.501	3.489	Putative uncharacterized protein n=1 Tax=Vitis vinifera RepID=A5C1K9_VITVI	1e-49	199	2	2	814	272	530	0.58	0.391
DN33479_c0_g1_i10	4.097	4.743	3.952	13.442	10.297	10.766	4.189	5.024	5.091	10.475	14.458	11.203	Methyl-CpG-binding domain-containing protein 9 OS=Arabidopsis thaliana OX=3702 GN=MBD9 PE=2 SV=1	2e-07	58.9	1	1144	1320	1290	1356	0.537	0.373
DN38546_c4_g2_i1	8.406	12.031	6.823	0.356	0.676	0.488	2.524	1.79	0.581	1.124	1.504	1.836	--	--	--	--	--	--	--	--	--	--	--	--	--	--	--	--	--	--	--	--	--	--	--	--	--	--	--	--	--	--	--	--	--	--	--	--	--
DN31445_c2_g3_i3	7.218	7.79	7.187	17.824	14.213	16.858	8.134	7.464	7.065	17.056	16.334	12.589	S-adenosylmethionine mitochondrial carrier protein OS=Danio rerio OX=7955 GN=slc25a26 PE=2 SV=1	5e-28	120	-2	745	1488	24	267	0.498	0.287
DN30536_c4_g2_i2	27.849	27.559	24.443	12.874	9.469	11.416	28.812	28.524	29.908	18.409	17.711	12.534	Cinnamoyl-CoA reductase-like SNL6 OS=Oryza sativa subsp. japonica OX=39947 GN=SNL6 PE=3 SV=1	1e-129	392	-1	274	1290	60	373	0.731	0.62
DN38099_c0_g3_i2	5.929	5.413	5.336	1.29	1.94	2.341	8.674	6.938	5.924	2.111	2.042	2.14	--	--	--	--	--	--	--	--	--	--	--	--	--	--	--	--	--	--	--	--	--	--	--	--	--	--	--	--	--	--	--	--	--	--	--	--	--
DN31181_c3_g2_i1	11.77	8.691	9.018	2.821	2.91	1.582	9.724	12.925	8.964	2.441	3.585	5.702	Uncharacterized protein n=1 Tax=Musa acuminata subsp. malaccensis RepID=M0U258_MUSAM	6e-64	222	1	481	1113	84	284	0.711	0.578
DN35846_c3_g1_i2	21.419	22.261	17.526	50.023	50.595	40.161	22.842	15.264	20.286	40.968	43.843	49.64	Aspartyl protease family protein 1 OS=Arabidopsis thaliana OX=3702 GN=APF1 PE=2 SV=1	6e-135	416	2	296	1564	38	455	0.673	0.495
DN30412_c2_g4_i7	13.469	26.25	20.875	5.912	5.5	4.547	7.137	2.395	1.382	0.622	0.948	2.222	Probable protein phosphatase 2C 24 OS=Arabidopsis thaliana OX=3702 GN=At2g29380 PE=2 SV=1	9e-49	180	-1	1070	1696	67	265	0.656	0.498
DN37407_c4_g1_i13	3.22	3.989	4.036	8.156	13.563	12.013	3.065	2.439	3.456	8.327	8.763	9.146	--	--	--	--	--	--	--	--	--	--	--	--	--	--	--	--	--	--	--	--	--	--	--	--	--	--	--	--	--	--	--	--	--	--	--	--	--
DN29827_c0_g1_i2	8.161	7.057	7.489	1.56	1.157	2.26	6.373	4.543	3.302	4.717	3.175	4.169	--	--	--	--	--	--	--	--	--	--	--	--	--	--	--	--	--	--	--	--	--	--	--	--	--	--	--	--	--	--	--	--	--	--	--	--	--
DN33042_c1_g2_i1	5.074	4.356	4.701	15.84	10.929	12.094	7.561	5.047	6.056	11.737	16.49	9.228	Receptor protein kinase-like protein ZAR1 OS=Arabidopsis thaliana OX=3702 GN=ZAR1 PE=1 SV=1	0	812	3	216	2240	3	706	0.723	0.581
DN31471_c4_g2_i9	36.321	35.936	37.32	16.36	17.541	10.766	77.709	114.466	93.146	13.464	17.203	22.681	DNA damage-binding protein 2 OS=Oryza sativa subsp. japonica OX=39947 GN=DDB2 PE=1 SV=1	0	553	3	549	1592	94	442	0.842	0.725
DN39390_c3_g2_i4	4.108	5.194	5.242	12.046	12.985	12.158	2.131	6.244	7.373	7.696	11.156	12.341	Protein CREG1 OS=Homo sapiens OX=9606 GN=CREG1 PE=1 SV=1	3e-11	67.8	-1	335	532	145	214	0.686	0.429
DN40397_c5_g1_i1	6.751	6.282	6.002	2.09	2.35	2.187	3.807	2.831	2.501	2.898	2.989	4.61	--	--	--	--	--	--	--	--	--	--	--	--	--	--	--	--	--	--	--	--	--	--	--	--	--	--	--	--	--	--	--	--	--	--	--	--	--
DN33837_c4_g8_i2	74.874	83.086	85.821	208.393	201.214	146.326	120.753	128.935	93.311	162.127	209.543	150.124	bZIP transcription factor RISBZ4 OS=Oryza sativa subsp. japonica OX=39947 GN=RISBZ4 PE=2 SV=2	5e-67	222	1	358	1191	33	273	0.572	0.477
DN32676_c0_g1_i8	23.318	25.811	18.317	65.141	54.288	47.293	56.607	80.391	88.637	33.235	43.149	38.823	Squalene monooxygenase SE1 OS=Panax ginseng OX=4054 GN=SQE1 PE=2 SV=1	5e-153	465	2	1091	1954	248	535	0.896	0.809
DN31551_c0_g2_i2	401.651	251.038	304.195	128.693	66.721	69.086	208.483	400.221	305.473	27.148	50.29	41.321	Heavy metal-associated isoprenylated plant protein 24 OS=Arabidopsis thaliana OX=3702 GN=HIPP24 PE=1 SV=1	6e-39	125	3	609	914	50	150	0.735	0.588
DN33617_c2_g4_i1	3.92	6.586	5.741	13.471	17.657	13.161	13.955	5.058	6.298	21.179	20.964	17.419	FT-interacting protein 1 OS=Arabidopsis thaliana OX=3702 GN=FTIP1 PE=1 SV=1	0	1209	-2	316	2679	1	794	0.843	0.713
DN31995_c4_g1_i1	33.678	36.449	17.484	105.275	86.434	93.519	60.53	45.254	42.382	74.779	87.959	59.392	Protein RALF-like 33 OS=Arabidopsis thaliana OX=3702 GN=RALFL33 PE=2 SV=1	1e-29	115	2	329	568	33	115	0.783	0.675
DN33657_c2_g1_i3	0.322	0.461	0.354	1.781	3.293	2.477	0.498	0.28	0.208	4.543	2.491	3.48	E3 ubiquitin-protein ligase At3g02290 OS=Arabidopsis thaliana OX=3702 GN=At3g02290 PE=2 SV=1	8e-14	77	-3	836	973	185	230	0.783	0.717
DN29529_c0_g1_i1	53.299	41.349	41.47	17.381	21.698	18.702	38.324	45.366	41.406	17.815	16.822	20.183	Serine/threonine-protein kinase PEPKR2 OS=Arabidopsis thaliana OX=3702 GN=PEPKR2 PE=2 SV=1	8e-142	431	-1	545	1642	82	470	0.742	0.583
DN29186_c1_g1_i5	34.533	28.355	26.294	81.771	64.959	66.302	30.286	33.571	27.637	30.201	51.941	58.061	Uncharacterized protein OS=Zea mays PE=2 SV=1	1e-54	193	-2	507	1100	21	216	0.67	0.517
DN38503_c0_g2_i12	2.287	4.052	3.526	7.886	8.989	9.798	3.733	4.689	4.893	9.314	12.582	13.03	Protein MEI2-like 2 OS=Oryza sativa subsp. japonica OX=39947 GN=ML2 PE=2 SV=1	1e-63	239	-2	2	673	29	257	0.668	0.533
DN32531_c3_g1_i2	1.477	0.869	0.843	6.731	6.532	10.739	10.817	5.159	1.733	2.367	5.461	1.286	Alpha/beta hydrolase domain-containing protein 17C OS=Danio rerio OX=7955 GN=abhd17c PE=2 SV=1	1e-68	226	2	89	850	27	288	0.687	0.487
DN27592_c0_g1_i1	56.275	30.229	51.455	210.859	133.825	305.298	47.625	11.336	16.336	50.091	293.086	218.267	BAHD acyltransferase DCR OS=Arabidopsis thaliana OX=3702 GN=DCR PE=2 SV=1	4e-53	196	-2	446	1786	3	448	0.497	0.318
DN37786_c6_g1_i1	3.942	7.424	5.679	1.078	1.451	0.814	7.296	5.875	6.78	0.42	1.368	1.065	--	--	--	--	--	--	--	--	--	--	--	--	--	--	--	--	--	--	--	--	--	--	--	--	--	--	--	--	--	--	--	--	--	--	--	--	--
DN31607_c3_g3_i2	2.943	4.335	3.006	0.905	0.543	0.398	5.504	4.006	3.017	0.74	0.928	0.652	Wall-associated receptor kinase 3 OS=Arabidopsis thaliana OX=3702 GN=WAK3 PE=2 SV=2	2e-110	367	2	1658	2842	293	685	0.655	0.466
DN30839_c9_g1_i9	0.189	0.283	0.354	1.675	1.593	1.256	0.477	0.336	0.428	0.951	0.899	0.817	ABC transporter B family member 11 OS=Arabidopsis thaliana OX=3702 GN=ABCB11 PE=2 SV=1	0	365	-2	1609	2511	884	1161	0.759	0.594
DN35759_c6_g2_i1	6.951	6.89	6.698	27.751	37.156	17.898	6.723	7.363	9.369	33.811	27.783	43.323	NPR1 n=1 Tax=Phalaenopsis aphrodite subsp. formosana RepID=G5DCY4_PHAAO	0	673	-3	906	2153	1	416	0.88	0.808
DN38979_c6_g4_i2	3.509	2.639	3.859	17.149	12.486	15.81	0.944	3.424	4.641	8.263	12.221	23.406	--	--	--	--	--	--	--	--	--	--	--	--	--	--	--	--	--	--	--	--	--	--	--	--	--	--	--	--	--	--	--	--	--	--	--	--	--
DN39090_c2_g2_i1	1.366	2.283	1.862	4.93	4.325	4.899	2.98	2.551	2.732	4.132	5.099	4.049	Helicase protein MOM1 OS=Arabidopsis thaliana OX=3702 GN=MOM1 PE=1 SV=1	3e-78	293	1	2731	4320	474	1054	0.522	0.349
DN32846_c0_g8_i1	60.65	45.129	39.067	14.848	9.042	4.194	31.665	34.399	30.939	4.662	4.269	9.467	Pachytene checkpoint protein 2 homolog OS=Oryza sativa subsp. japonica OX=39947 GN=CRC1 PE=1 SV=4	2e-40	158	-1	1683	2060	347	472	0.794	0.643
DN81686_c0_g1_i1	5.397	10.534	4.618	28.396	36.16	26.412	0.668	2.641	0.922	1.6	2.628	1.46	E3 ubiquitin-protein ligase ATL41 OS=Arabidopsis thaliana OX=3702 GN=ATL41 PE=1 SV=1	2e-12	68.2	-3	181	459	65	181	0.483	0.373
DN39961_c7_g3_i3	0	0.482	0.114	5.517	10.359	7.023	4.486	0.28	0.483	3.327	7.962	2.645	--	--	--	--	--	--	--	--	--	--	--	--	--	--	--	--	--	--	--	--	--	--	--	--	--	--	--	--	--	--	--	--	--	--	--	--	--
DN37332_c1_g1_i2	2.687	6.775	5.107	24.448	20.229	27.416	17.678	9.445	11.41	25.429	106.129	110.492	NAC domain-containing protein 59 OS=Arabidopsis thaliana OX=3702 GN=NAC59 PE=1 SV=1	1e-72	231	-2	2	502	20	158	0.766	0.671
DN29890_c1_g1_i9	7.484	6.848	7.302	2.869	3.809	2.838	8.653	9.142	8.821	4.762	2.901	4.986	Uncharacterized protein n=1 Tax=Musa acuminata subsp. malaccensis RepID=M0TDK0_MUSAM	1e-63	246	-2	477	3347	4	1060	0.434	0.286
DN30641_c4_g5_i2	0.711	0.325	0.79	7.068	5.482	5.46	2.344	3.883	3.226	2.066	5.256	2.415	Geraniol 8-hydroxylase OS=Swertia mussotii OX=137888 GN=CYP76B10 PE=1 SV=1	4e-42	159	-2	401	991	295	493	0.625	0.45
DN27597_c0_g1_i1	125.574	101.808	135.518	38.228	30.197	12.212	6.479	28.759	22.063	0.201	0.449	0.23	--	--	--	--	--	--	--	--	--	--	--	--	--	--	--	--	--	--	--	--	--	--	--	--	--	--	--	--	--	--	--	--	--	--	--	--	--
DN29316_c0_g1_i1	14.368	12.9	10.89	28.117	28.595	39.908	15.758	10.071	10.73	28.683	32.521	28.365	TOM1-like protein 9 OS=Arabidopsis thaliana OX=3702 GN=TOL9 PE=1 SV=1	4e-97	327	3	165	1238	1	291	0.65	0.512
DN39600_c3_g2_i3	12.359	13.979	10.037	31.834	24.617	31.953	16.098	17.2	15.426	18.135	25.38	17.291	Haloacid dehalogenase-like hydrolase domain-containing protein 3 OS=Bos taurus OX=9913 GN=HDHD3 PE=2 SV=1	3e-27	116	-2	418	1053	6	211	0.538	0.335
DN31543_c1_g2_i7	1.399	1.288	2.517	5.826	7.921	9.97	5.769	4.845	3.664	19.195	23.67	14.389	Transcription factor bHLH63 OS=Arabidopsis thaliana OX=3702 GN=BHLH63 PE=1 SV=1	4e-38	149	3	381	755	166	258	0.672	0.608
DN39826_c5_g5_i1	17.489	17.916	20.022	7.53	5.776	7.855	13.828	12.41	12.266	10.439	10.931	6.281	Pentatricopeptide repeat-containing protein At4g36680, mitochondrial OS=Arabidopsis thaliana OX=3702 GN=At4g36680 PE=1 SV=1	4e-78	256	-1	173	1207	38	395	0.628	0.408
DN38913_c4_g1_i2	11.182	15.319	13.605	5.103	5.945	6.047	13.128	7.05	8.722	5.64	4.865	5.565	Probable methyltransferase PMT23 OS=Arabidopsis thaliana OX=3702 GN=At2g40280 PE=2 SV=2	0	643	2	659	1996	145	583	0.801	0.676
DN35296_c0_g1_i1	0.855	2.167	1.113	6.885	17.337	13.966	1.813	1.701	2.71	17.13	11.889	10.211	--	--	--	--	--	--	--	--	--	--	--	--	--	--	--	--	--	--	--	--	--	--	--	--	--	--	--	--	--	--	--	--	--	--	--	--	--
DN33542_c0_g1_i2	34.356	25.329	30.455	92.7	70.958	65.841	37.052	75.725	75.427	60.291	88.916	66.508	Predicted protein n=1 Tax=Populus trichocarpa RepID=B9HBT5_POPTR	2e-19	92	-2	291	437	86	137	0.904	0.827
DN33976_c2_g3_i8	15.956	19.486	17.724	7.713	8.633	9.5	11.06	13.328	11.673	6.801	6.701	7.153	Uncharacterized protein n=1 Tax=Musa acuminata subsp. malaccensis RepID=M0U9T9_MUSAM	1e-45	187	-1	2021	3091	59	400	0.48	0.342
DN31957_c2_g1_i1	170.889	133.409	147.344	76.831	54.787	67.342	267.158	259.011	224.867	65.493	100.356	58.235	Hsp70-Hsp90 organizing protein 3 OS=Arabidopsis thaliana OX=3702 GN=HOP3 PE=2 SV=1	4e-143	433	-2	367	1095	316	558	0.951	0.852
DN23784_c0_g1_i1	2.31	3.497	2.663	10.659	10.804	11.859	4.083	2.742	1.448	9.908	12.494	9.614	--	--	--	--	--	--	--	--	--	--	--	--	--	--	--	--	--	--	--	--	--	--	--	--	--	--	--	--	--	--	--	--	--	--	--	--	--
DN31353_c3_g3_i1	2.365	1.948	2.028	8.31	5.571	6.581	2.8	1.936	1.602	5.512	9.114	5.069	Pentatricopeptide repeat-containing protein At3g50420 OS=Arabidopsis thaliana OX=3702 GN=PCMP-E85 PE=2 SV=1	0	597	2	86	2134	95	781	0.646	0.457
DN32283_c0_g7_i1	8.528	7.476	9.819	2.34	1.958	0.832	33.436	11.839	23.347	0.868	3.155	2.029	ABC transporter G family member 35 OS=Oryza sativa subsp. japonica OX=39947 GN=ABCG35 PE=3 SV=1	0	927	1	1	1824	339	952	0.853	0.728
DN32075_c2_g1_i4	15.135	14.659	18.161	34.02	33.712	30.589	19.173	22.481	17.302	23.775	28.457	32.588	Probable mediator of RNA polymerase II transcription subunit 26b OS=Arabidopsis thaliana OX=3702 GN=MED26B PE=2 SV=1	9e-87	287	-3	449	1747	4	424	0.586	0.436
DN35395_c0_g2_i2	35.122	51.81	49.198	95.502	93.198	126.774	47.338	70.958	62.525	143.151	117.1	57.225	Selenium-binding protein 2 OS=Arabidopsis thaliana OX=3702 GN=SBP2 PE=1 SV=1	0	610	2	176	1363	8	397	0.856	0.732
DN31362_c6_g2_i3	33.823	58.354	46.379	148.914	149.079	110.477	74.411	76.049	119.982	165.646	122.717	136.947	Root phototropism protein 2 OS=Arabidopsis thaliana OX=3702 GN=RPT2 PE=1 SV=2	3e-46	165	1	193	552	25	144	0.817	0.617
DN30733_c0_g2_i1	0.555	0.555	0.166	6.856	6.906	3.76	6.087	2.372	2.205	47.485	44.937	46.472	UDP-glycosyltransferase 73B4 OS=Arabidopsis thaliana OX=3702 GN=UGT73B4 PE=2 SV=1	4e-48	181	2	419	1777	8	465	0.474	0.281
DN37107_c1_g1_i3	17.777	18.586	16.673	53.134	54.306	34.249	22.874	9.467	12.694	27.33	37.981	41.753	Zinc finger protein GAI-ASSOCIATED FACTOR 1 OS=Arabidopsis thaliana OX=3702 GN=GAF1 PE=1 SV=1	5e-102	332	-2	1797	2360	3	192	0.881	0.798
DN34378_c4_g1_i1	11.259	9.926	7.01	23.38	24.652	22.462	8.897	11.918	14.307	14.369	19.108	10.789	Protein REVEILLE 1 OS=Arabidopsis thaliana OX=3702 GN=RVE1 PE=2 SV=1	5e-21	100	-3	2186	2491	32	103	0.627	0.51
DN33715_c4_g5_i1	20.92	17.413	15.623	47.192	43.039	41.074	14.56	16.696	15.821	43.071	39.798	28.961	Uncharacterized protein n=2 Tax=Panicoideae RepID=K3ZTS4_SETIT	2e-30	126	1	745	987	133	216	0.821	0.738
DN40628_c1_g1_i6	58.806	65.422	66.901	23.794	29.921	34.042	65.005	40.285	40.769	29.36	32.784	31.523	--	--	--	--	--	--	--	--	--	--	--	--	--	--	--	--	--	--	--	--	--	--	--	--	--	--	--	--	--	--	--	--	--	--	--	--	--
DN36900_c1_g1_i9	167.636	75.432	149.58	35.243	33.196	25.02	16.988	30.393	47.308	34.031	30.977	31.055	Probable ubiquitin-conjugating enzyme E2 24 OS=Arabidopsis thaliana OX=3702 GN=UBC24 PE=1 SV=1	2e-113	388	1	1876	3978	21	684	0.535	0.349
DN39154_c1_g4_i1	22.075	18.879	27.012	141.981	105.845	60.002	19.003	20.534	27.823	45.831	54.315	48.346	Cytokinin riboside 5'-monophosphate phosphoribohydrolase LOG1 OS=Arabidopsis thaliana OX=3702 GN=LOG1 PE=1 SV=1	4e-114	341	3	282	908	5	213	0.885	0.766
DN27764_c0_g1_i1	28.615	17.308	15.737	3.601	1.842	2.965	7.052	1.969	2.074	0.667	1.055	2.195	Zinc-finger homeodomain protein 2 OS=Arabidopsis thaliana OX=3702 GN=ZHD1 PE=1 SV=1	5e-40	145	-2	315	788	49	216	0.582	0.482
DN30520_c3_g1_i1	26.427	25.926	24.474	61.52	58.631	45.304	36.585	37.868	31.564	43.336	44.507	47.317	Gibberellin receptor GID1 OS=Oryza sativa subsp. japonica OX=39947 GN=GID1 PE=1 SV=1	4e-143	446	1	1267	2277	13	351	0.776	0.662
DN37455_c0_g3_i1	12.67	10.994	11.961	5.152	3.462	4.999	10.138	12.488	10.543	4.168	4.806	5.519	DNA-3-methyladenine glycosylase 1 OS=Schizosaccharomyces pombe (strain 972 / ATCC 24843) OX=284812 GN=mag1 PE=1 SV=1	1e-27	117	1	1732	2328	10	212	0.51	0.335
DN28816_c0_g1_i1	228.175	218.725	188.325	116.012	90.243	98.753	363.785	283.898	217.516	95.026	114.657	100.915	Protein HEAT-STRESS-ASSOCIATED 32 OS=Arabidopsis thaliana OX=3702 GN=HSA32 PE=2 SV=1	5e-140	407	-3	276	1142	1	286	0.837	0.699
DN31627_c2_g2_i1	44.871	28.177	47.17	120.335	93.536	146.778	84.433	46.552	55.24	128.087	177.97	207.56	F-box protein At1g67340 OS=Arabidopsis thaliana OX=3702 GN=At1g67340 PE=1 SV=1	8e-124	374	2	332	1159	76	369	0.755	0.638
DN30498_c11_g7_i1	3.675	8.785	6.158	27.664	60.064	47.004	5.769	3.984	7.79	24.159	31.026	25.931	--	--	--	--	--	--	--	--	--	--	--	--	--	--	--	--	--	--	--	--	--	--	--	--	--	--	--	--	--	--	--	--	--	--	--	--	--
DN37623_c0_g1_i1	3.553	3.633	3.453	7.299	9.211	8.741	4.178	5.416	4.816	9.36	8.626	7.337	WPP domain-associated protein (Fragment) OS=Solanum lycopersicum OX=4081 GN=WAP PE=1 SV=1	4e-73	265	-3	818	3268	9	829	0.499	0.282
DN39607_c6_g3_i2	69.289	66.469	48.719	157.378	125.308	139.963	75.429	56.164	60.133	111.927	118.926	168.783	Uncharacterized protein n=1 Tax=Musa acuminata subsp. malaccensis RepID=M0U2K7_MUSAM	2e-13	75.9	2	401	697	21	129	0.618	0.455
DN34981_c0_g6_i1	12.237	19.34	20.542	41.684	48.219	37.567	20.35	16.159	21.185	68.061	56.308	65.884	Protein OBERON 4 OS=Arabidopsis thaliana OX=3702 GN=OBE4 PE=1 SV=2	2e-111	382	2	2180	3469	527	958	0.616	0.47
DN38832_c1_g1_i3	16.933	18.156	19.731	1.993	4.459	0.804	0	0	0.307	0	0	0	--	--	--	--	--	--	--	--	--	--	--	--	--	--	--	--	--	--	--	--	--	--	--	--	--	--	--	--	--	--	--	--	--	--	--	--	--
DN36138_c5_g1_i1	47.158	48.019	47.877	121.722	109.52	88.286	69.512	151.226	106.805	92.366	148.878	61.614	Plastocyanin, chloroplastic OS=Pisum sativum OX=3888 GN=PETE PE=3 SV=1	4e-58	191	-2	559	927	46	168	0.837	0.732
DN39336_c3_g7_i1	6.385	4.649	5.128	1.223	2.038	1.229	2.047	3.559	4.707	0.393	0.332	0.23	Retrovirus-related Pol polyprotein from transposon RE1 OS=Arabidopsis thaliana OX=3702 GN=RE1 PE=2 SV=1	6e-74	125	3	1908	2492	922	1117	0.505	0.372
DN39950_c1_g5_i2	8.284	7.445	9.153	3.572	4.014	3.471	4.252	3.458	3.796	3.876	4.376	4.637	Retrovirus-related Pol polyprotein from transposon RE1 OS=Arabidopsis thaliana OX=3702 GN=RE1 PE=2 SV=1	2e-144	488	-2	53	1576	954	1460	0.658	0.477
DN28731_c0_g1_i6	2.076	3.037	1.924	8.685	8.197	14.173	5.101	7.341	3.522	28.226	32.618	30.403	Uncharacterized protein n=1 Tax=Musa acuminata subsp. malaccensis RepID=M0TZN7_MUSAM	3e-91	289	3	693	1553	1	227	0.637	0.561
DN30508_c9_g1_i1	4.064	5.497	5.013	13.057	25.311	19	3.659	6.255	9.315	20.658	17.34	10.027	--	--	--	--	--	--	--	--	--	--	--	--	--	--	--	--	--	--	--	--	--	--	--	--	--	--	--	--	--	--	--	--	--	--	--	--	--
DN32632_c1_g2_i1	50.179	45.045	51.881	23.437	22.57	20.555	36.288	25.581	25.311	27.925	21.648	25.261	--	--	--	--	--	--	--	--	--	--	--	--	--	--	--	--	--	--	--	--	--	--	--	--	--	--	--	--	--	--	--	--	--	--	--	--	--
DN36811_c2_g2_i1	43.494	40.679	43.176	22.869	16.206	19.353	30.933	25.212	25.497	24.543	20.163	20.394	CDPK-related kinase 1 OS=Arabidopsis thaliana OX=3702 GN=CRK1 PE=1 SV=1	0	644	1	1	1149	149	531	0.903	0.786
DN32386_c4_g1_i1	33.6	31.015	26.024	73.73	61.604	70.063	17.529	16.629	14.372	50.639	52.576	34.159	Uncharacterized protein n=2 Tax=Brachypodium distachyon RepID=I1J362_BRADI	2e-25	108	3	117	458	4	108	0.687	0.565
DN32181_c4_g1_i7	1.743	2.9	2.434	7.231	8.366	7.105	1.559	1.522	1.163	7.239	5.109	5.932	G-type lectin S-receptor-like serine/threonine-protein kinase At1g11330 OS=Arabidopsis thaliana OX=3702 GN=At1g11330 PE=1 SV=3	7e-88	298	-3	693	1796	69	443	0.596	0.417
DN37077_c0_g1_i5	22.175	25.392	29.644	7.434	10.715	12.601	19.565	14.738	13.55	16.992	12.924	14.435	--	--	--	--	--	--	--	--	--	--	--	--	--	--	--	--	--	--	--	--	--	--	--	--	--	--	--	--	--	--	--	--	--	--	--	--	--
DN40397_c6_g1_i4	9.927	9.068	10.911	25.325	24.207	18.539	10.011	14.615	12.024	18.702	19.157	29.108	Uncharacterized protein n=1 Tax=Musa acuminata subsp. malaccensis RepID=M0SWE7_MUSAM	4e-97	337	-3	732	3254	1	834	0.494	0.322
DN35516_c1_g9_i3	3.698	2.838	3.287	9.831	7.876	8.171	2.1	2.775	2.447	6.6	6.106	4.435	Putative pentatricopeptide repeat-containing protein At3g25060, mitochondrial OS=Arabidopsis thaliana OX=3702 GN=PCMP-E96 PE=3 SV=1	0	589	2	32	1774	17	596	0.704	0.493
DN31877_c7_g1_i2	0.833	1.393	0.468	5.479	6.986	11.462	1.251	0.739	0.483	10.877	11.068	4.187	Cold-regulated protein 27 OS=Arabidopsis thaliana OX=3702 GN=COR27 PE=1 SV=1	8e-14	75.5	1	358	684	44	149	0.558	0.354
DN36490_c2_g1_i3	2.154	1.539	2.444	6.355	6.96	6.942	1.686	1.231	1.964	5.027	3.82	3.701	Probable receptor-like serine/threonine-protein kinase At4g34500 OS=Arabidopsis thaliana OX=3702 GN=At4g34500 PE=2 SV=1	6e-172	504	2	584	1816	13	436	0.759	0.627
DN33862_c1_g1_i16	11.892	11.005	9.923	25.854	23.068	21.658	7.487	8.415	11.289	26.389	14.341	31.138	Putative E3 ubiquitin-protein ligase XBAT31 OS=Arabidopsis thaliana OX=3702 GN=XBAT31 PE=2 SV=1	3e-135	418	-3	504	1508	104	454	0.749	0.632
DN37536_c2_g2_i14	4.353	3.665	3.11	0.558	0.792	1.03	1.972	2.977	2.984	0.877	1.045	1.313	--	--	--	--	--	--	--	--	--	--	--	--	--	--	--	--	--	--	--	--	--	--	--	--	--	--	--	--	--	--	--	--	--	--	--	--	--
DN35897_c1_g1_i9	4.231	4.44	4.577	10.236	9.398	12.42	6.341	9.545	9.819	13.016	16.48	7.144	Pentatricopeptide repeat-containing protein At3g53170 OS=Arabidopsis thaliana OX=3702 GN=At3g53170 PE=3 SV=1	3e-151	460	-2	875	1936	85	438	0.78	0.593
DN32101_c1_g3_i1	23.84	33.172	21.999	61.155	60.901	54.714	35.514	26.588	28.306	62.979	83.866	52.377	Probable protein phosphatase 2C 2 OS=Oryza sativa subsp. japonica OX=39947 GN=Os01g0295700 PE=2 SV=1	6e-154	454	3	225	1397	1	380	0.777	0.662
DN39970_c4_g3_i3	16.456	20.46	16.881	37.159	40.512	32.74	20.901	24.462	24.301	46.544	50.359	38.291	Tubby-like F-box protein 3 OS=Arabidopsis thaliana OX=3702 GN=TULP3 PE=1 SV=1	3e-51	191	3	441	836	1	131	0.835	0.662
DN32395_c2_g1_i4	7.628	9.434	7.915	21.271	19.829	16.659	16.352	8.65	9.929	18.208	22.595	20.054	Putative uncharacterized protein n=1 Tax=Vitis vinifera RepID=A5BWT6_VITVI	2e-08	65.9	-3	464	598	373	417	0.822	0.711
DN39310_c0_g4_i5	3.165	3.749	2.944	23.977	33	12.429	4.931	10.239	9.951	26.7	12.26	31.156	Filament-like plant protein 4 OS=Arabidopsis thaliana OX=3702 GN=FPP4 PE=1 SV=1	6e-155	482	-3	101	1843	1	567	0.651	0.491
DN37248_c2_g2_i2	140.953	213.249	96.669	43.235	30.339	18.087	82.28	314.739	105.522	2.514	13.471	13.333	--	--	--	--	--	--	--	--	--	--	--	--	--	--	--	--	--	--	--	--	--	--	--	--	--	--	--	--	--	--	--	--	--	--	--	--	--
DN31578_c0_g7_i1	2.898	3.393	3.12	7.617	8.099	7.078	4.252	2.507	2.885	7.276	8.939	6.391	Pentatricopeptide repeat-containing protein At4g02750 OS=Arabidopsis thaliana OX=3702 GN=PCMP-H24 PE=3 SV=1	0	1002	-1	609	2855	32	781	0.791	0.601
DN29439_c0_g1_i1	11.248	13.685	13.47	39.248	35.225	24.93	14.358	16.148	19.463	55.867	48.659	36.564	Uncharacterized protein n=1 Tax=Musa acuminata subsp. malaccensis RepID=M0S7D8_MUSAM	0	616	-3	560	2128	1	508	0.744	0.628
DN32462_c1_g2_i1	8.617	7.612	5.793	18.132	17.034	19.407	12.174	6.613	8.898	22.623	21.98	15.638	Putative uncharacterized protein n=1 Tax=Medicago truncatula RepID=G7J413_MEDTR	3e-119	233	3	1161	1784	209	450	0.704	0.609
DN40728_c2_g6_i1	448.032	418.498	392.855	154.547	93.518	57.308	106.267	145.765	123.383	75.392	66.409	61.467	Receptor-like serine/threonine-protein kinase SD1-7 OS=Arabidopsis thaliana OX=3702 GN=SD17 PE=1 SV=1	5e-23	97.8	2	2	262	755	843	0.674	0.517
DN38477_c3_g2_i3	6.618	5.906	8.768	21.29	15.939	23.556	7.2	8.225	11.421	16.225	27.744	24.627	--	--	--	--	--	--	--	--	--	--	--	--	--	--	--	--	--	--	--	--	--	--	--	--	--	--	--	--	--	--	--	--	--	--	--	--	--
DN27922_c0_g1_i1	5.552	4.146	5.055	18.266	15.681	16.198	9.65	12.69	8.13	16.554	22.879	12.644	--	--	--	--	--	--	--	--	--	--	--	--	--	--	--	--	--	--	--	--	--	--	--	--	--	--	--	--	--	--	--	--	--	--	--	--	--
DN30848_c6_g2_i2	4.275	4.869	4.327	0.847	1.246	0.696	3.234	4.499	3.533	0.731	1.28	2.195	--	--	--	--	--	--	--	--	--	--	--	--	--	--	--	--	--	--	--	--	--	--	--	--	--	--	--	--	--	--	--	--	--	--	--	--	--
DN37049_c1_g2_i2	5.885	8.638	6.095	1.338	1.905	1.238	10.233	9.803	7.241	6.243	5.422	6.703	Scarecrow-like protein 9 OS=Arabidopsis thaliana OX=3702 GN=SCL9 PE=2 SV=1	6e-148	447	1	79	1212	338	713	0.726	0.575
DN35565_c6_g2_i1	16.145	12.931	15.3	4.738	4.485	6.418	10.371	11.772	9.764	8.236	6.916	9.614	Transcription termination factor MTERF4, chloroplastic OS=Zea mays OX=4577 GN=MTERF4 PE=2 SV=1	1e-10	67.8	-1	504	1295	205	432	0.405	0.227
DN30613_c1_g1_i1	18.743	10.659	10.089	33.895	46.323	56.061	11.888	69.604	76.042	29.972	32.804	32.487	Putative uncharacterized protein OS=Vitis vinifera GN=VITISV_036996 PE=2 SV=1	0	596	2	266	1633	37	422	0.754	0.643
DN30928_c0_g6_i1	18.832	24.512	17.713	9.321	8.651	9.039	23.892	17.144	17.784	8.976	9.603	9.045	Conserved oligomeric Golgi complex subunit 4 OS=Arabidopsis thaliana OX=3702 GN=COG4 PE=2 SV=1	0	1110	-3	78	2267	16	738	0.878	0.711
DN32429_c2_g2_i1	0.111	0	0	7.665	3.453	8.434	7.593	0.492	0.318	12.376	131.255	68.033	Ethylene-responsive transcription factor 1B OS=Arabidopsis thaliana OX=3702 GN=ERF1B PE=1 SV=2	2e-53	183	1	253	825	36	213	0.667	0.497
DN40707_c13_g6_i3	51.844	59.705	49.052	26.393	28.043	23.791	35.005	32.743	28.021	18.473	16.685	19.017	Transcription factor TGA2.2 OS=Oryza sativa subsp. japonica OX=39947 GN=TGA2.2 PE=1 SV=1	5e-136	400	-1	555	1280	92	333	0.926	0.843
DN37357_c0_g1_i5	69.033	54.166	53.4	24.4	16.456	26.349	8.918	9.769	10.697	7.349	10.638	8.687	Uncharacterized protein At5g01610 OS=Arabidopsis thaliana OX=3702 GN=At5g01610 PE=1 SV=1	8e-07	52.8	-2	538	819	56	148	0.547	0.295
DN38320_c0_g5_i1	60.072	58.542	41.782	15.869	19.401	7.864	106.394	143.504	178.623	41.233	43.247	61.936	3-ketoacyl-CoA synthase 4 OS=Arabidopsis thaliana OX=3702 GN=KCS4 PE=2 SV=1	0	802	-3	581	2050	25	514	0.914	0.804
DN32545_c1_g3_i1	36.265	44.899	27.896	87.163	83.239	77.384	40.541	35.406	29.271	40.274	78.727	57.675	DELLA protein DWARF8 OS=Zea mays OX=4577 GN=D8 PE=1 SV=1	0	688	2	347	1984	19	624	0.724	0.616
DN28183_c0_g1_i3	100.135	91.63	88.702	49.966	37.53	48.965	68.017	72.379	70.359	45.1	49.079	39.264	Probable mannose-1-phosphate guanylyltransferase 2 OS=Oryza sativa subsp. japonica OX=39947 GN=Os01g0847200 PE=2 SV=1	0	629	1	319	1401	1	361	0.95	0.878
DN38123_c1_g3_i2	8.894	6.722	8.227	3.091	2.278	1.573	7.847	10.799	10.927	5.896	4.572	2.544	G-type lectin S-receptor-like serine/threonine-protein kinase At2g19130 OS=Arabidopsis thaliana OX=3702 GN=At2g19130 PE=2 SV=1	0	739	-2	369	2705	4	784	0.682	0.518
DN34572_c6_g2_i1	42.295	23.13	41.688	93.518	110.989	95.463	103.966	163.58	145.753	204.53	135.709	173.328	UDP-glucuronate 4-epimerase 6 OS=Arabidopsis thaliana OX=3702 GN=GAE6 PE=1 SV=1	3e-145	430	-1	516	1379	162	446	0.826	0.74
DN38561_c4_g5_i5	37.098	43.957	42.905	22.571	17.435	21.459	57.009	44.772	36.852	22.687	26.454	25.279	40S ribosomal protein S14 OS=Zea mays OX=4577 PE=3 SV=1	6e-57	195	3	627	965	15	127	0.982	0.965
DN36283_c2_g1_i2	17.222	12.031	18.015	3.89	3.56	2.178	6.957	4.129	6.572	0.868	1.67	1.735	NEP1-interacting protein-like 1 OS=Arabidopsis thaliana OX=3702 GN=ATL27 PE=2 SV=1	3e-38	140	3	540	974	39	180	0.69	0.517
DN29877_c0_g1_i2	102.878	72.741	120.207	25.979	24.821	8.452	3.552	3.637	7.406	0.53	1.036	0.138	--	--	--	--	--	--	--	--	--	--	--	--	--	--	--	--	--	--	--	--	--	--	--	--	--	--	--	--	--	--	--	--	--	--	--	--	--
DN33720_c8_g3_i2	1.688	1.539	1.456	5.315	7.529	7.087	2.789	1.164	1.371	7.706	6.213	6.051	--	--	--	--	--	--	--	--	--	--	--	--	--	--	--	--	--	--	--	--	--	--	--	--	--	--	--	--	--	--	--	--	--	--	--	--	--
DN37500_c6_g5_i1	1.932	1.665	1.872	6.182	6.328	5.125	3.16	6.636	3.961	10.439	17.711	9.247	--	--	--	--	--	--	--	--	--	--	--	--	--	--	--	--	--	--	--	--	--	--	--	--	--	--	--	--	--	--	--	--	--	--	--	--	--
DN38391_c1_g1_i1	4.219	4.482	3.162	10.043	8.962	12.031	4.708	2.999	2.414	15.649	13.725	11.331	Dipeptidyl aminopeptidase 4 OS=Pseudoxanthomonas mexicana OX=128785 GN=dap4 PE=1 SV=1	6e-108	360	-2	589	2340	158	724	0.542	0.351
DN29402_c0_g1_i4	8.295	9.675	8.883	3.274	3.222	4.122	4.093	6.199	4.641	3.912	4.122	6.382	Transcription factor MYB120 OS=Arabidopsis thaliana OX=3702 GN=MYB120 PE=2 SV=1	1e-20	99.8	1	394	663	22	110	0.689	0.544
DN37505_c3_g1_i10	1.865	1.665	1.217	4.323	4.619	4.239	1.135	1.242	2.282	3.574	3.097	3.021	Pentatricopeptide repeat-containing protein At2g17140 OS=Arabidopsis thaliana OX=3702 GN=At2g17140 PE=2 SV=1	0	774	-1	1787	4090	114	874	0.689	0.52
DN33131_c2_g4_i2	1.044	0.984	1.071	0.096	0.151	0.118	1.007	2.081	1.766	0.146	0.137	0.119	Putative uncharacterized protein n=1 Tax=Vitis vinifera RepID=A5C5Y2_VITVI	2e-22	63.9	1	3166	3315	302	351	0.76	0.6
DN32591_c6_g1_i3	24.073	33.59	17.474	86.604	67.14	61.448	21.092	43.362	43.929	57.568	53.573	58.804	Protein DMR6-LIKE OXYGENASE 2 OS=Arabidopsis thaliana OX=3702 GN=DLO2 PE=2 SV=1	6e-60	213	-3	1676	2446	13	265	0.602	0.398
DN31266_c7_g1_i5	8.406	11.267	10.526	4.583	4.352	4.104	9.13	5.897	6.155	4.835	4.083	5.326	Protein ROOT INITIATION DEFECTIVE 3 OS=Arabidopsis thaliana OX=3702 GN=RID3 PE=1 SV=1	1e-116	372	-1	1793	2731	1	308	0.748	0.554
DN36413_c2_g1_i1	24.073	22.638	17.349	72.093	74.606	44.491	18.749	24.831	18.048	47.202	49.997	85.764	Ankyrin repeat-containing protein ITN1 OS=Arabidopsis thaliana OX=3702 GN=ITN1 PE=1 SV=1	0	733	-1	251	2011	16	590	0.819	0.703
DN39416_c0_g1_i6	0.7	1.162	1.144	3.986	4.379	2.92	2.121	0.783	0.505	4.159	18.268	7.429	Neutral/alkaline invertase 1, mitochondrial OS=Oryza sativa subsp. japonica OX=39947 GN=NIN1 PE=1 SV=1	0	675	-2	2238	3359	131	504	0.917	0.842
DN32259_c6_g4_i1	5.33	10.094	7.187	19.672	22.525	18.06	18.993	6.96	6.978	21.051	31.016	53.717	Transcription factor MYC2 OS=Oryza sativa subsp. japonica OX=39947 GN=MYC2 PE=1 SV=1	7e-174	526	-2	246	2201	1	694	0.652	0.529
DN33581_c0_g4_i7	6.518	5.445	6.563	12.219	12.344	12.818	10.753	10.586	10.346	21.078	16.548	12.314	ABC transporter B family member 2 OS=Arabidopsis thaliana OX=3702 GN=ABCB2 PE=1 SV=3	0	1363	3	201	2906	60	956	0.885	0.754
DN40714_c4_g5_i2	5609.31	3901.92	4722.76	1683.99	2470.53	1922.46	2387.95	2223.73	1784.87	2807.1	1364.78	2887.89	--	--	--	--	--	--	--	--	--	--	--	--	--	--	--	--	--	--	--	--	--	--	--	--	--	--	--	--	--	--	--	--	--	--	--	--	--
DN30140_c6_g2_i1	1.61	1.246	0.947	4.805	11.089	7.819	3.839	3.794	6.188	8.19	10.834	12.231	Retrovirus-related Pol polyprotein from transposon RE2 OS=Arabidopsis thaliana OX=3702 GN=RE2 PE=4 SV=1	2e-10	38.1	3	2394	2543	638	687	0.58	0.34
DN28950_c0_g1_i2	71.953	60.72	68.107	31.497	21.244	30.354	81.463	56.959	42.272	17.13	36.936	26.482	Cyclin-dependent kinases regulatory subunit 2 OS=Arabidopsis thaliana OX=3702 GN=CKS2 PE=1 SV=1	7e-46	156	-2	517	762	1	82	0.951	0.878
DN39480_c0_g4_i1	35.1	35.559	42.499	119.603	102.463	77.565	51.453	58.301	41.921	89.523	97.152	81.145	Uncharacterized protein n=1 Tax=Musa acuminata subsp. malaccensis RepID=M0TRT7_MUSAM	6e-15	80.5	1	373	537	1	55	0.8	0.636
DN37107_c1_g3_i1	7.684	6.303	10.308	19.692	26.361	19.895	3.648	6.02	5.475	9.15	14.067	10.753	Zinc finger protein GAI-ASSOCIATED FACTOR 1 OS=Arabidopsis thaliana OX=3702 GN=GAF1 PE=1 SV=1	1e-95	306	-1	605	1210	5	193	0.822	0.703
DN36957_c1_g1_i1	2.621	4.377	3.765	0.443	0.205	0.606	4.168	5.327	3.324	2.468	1.885	1.717	--	--	--	--	--	--	--	--	--	--	--	--	--	--	--	--	--	--	--	--	--	--	--	--	--	--	--	--	--	--	--	--	--	--	--	--	--
DN33400_c4_g4_i2	90.308	127.838	98.801	54.116	38.545	38.579	336.49	257.086	234.829	114.989	148.555	151.969	60S acidic ribosomal protein P3-1 OS=Arabidopsis thaliana OX=3702 GN=RPP3A PE=3 SV=1	4e-25	102	1	118	324	1	69	0.841	0.681
DN39862_c1_g2_i1	3.631	5.675	5.637	0.116	0.57	0.108	4.571	0.918	1.053	0.073	0	0	GDSL esterase/lipase EXL3 OS=Arabidopsis thaliana OX=3702 GN=EXL3 PE=2 SV=1	6e-104	322	-1	287	1258	41	364	0.72	0.542
DN39768_c6_g10_i2	0.533	0.492	0.572	3.601	5.464	4.321	0.212	0.571	0.439	4.36	6.096	3.003	--	--	--	--	--	--	--	--	--	--	--	--	--	--	--	--	--	--	--	--	--	--	--	--	--	--	--	--	--	--	--	--	--	--	--	--	--
DN36513_c2_g5_i3	29.548	43.862	26.471	11.95	14.64	9.798	54.496	27.304	25.717	11.398	14.175	11.597	Phenolic glucoside malonyltransferase 2 OS=Arabidopsis thaliana OX=3702 GN=PMAT2 PE=1 SV=1	2e-53	199	-3	2182	3435	32	448	0.535	0.333
DN31278_c7_g7_i1	6.474	6.649	5.658	20.472	14.515	24.614	9.406	7.475	9.764	9.031	18.16	14.591	NAD(P)H-quinone oxidoreductase subunit N, chloroplastic OS=Arabidopsis thaliana OX=3702 GN=ndhN PE=2 SV=1	8e-27	111	-2	1109	1354	36	117	0.793	0.585
DN31351_c4_g3_i7	11.559	12	13.563	6.143	6.185	4.899	15.026	13.384	12.716	5	5.451	5.363	AUGMIN subunit 8 OS=Arabidopsis thaliana OX=3702 GN=AUG8 PE=1 SV=1	3e-25	116	-2	1244	1669	468	609	0.704	0.486
DN32003_c2_g9_i1	20.02	20.596	18.66	43.986	34.433	45.087	26.045	26.879	25.069	33.153	45.572	31.955	Probable protein phosphatase 2C 33 OS=Arabidopsis thaliana OX=3702 GN=PPC6-1 PE=1 SV=1	3e-162	485	2	590	1903	32	489	0.721	0.572
DN36010_c4_g3_i1	40.763	63.82	51.58	107.394	112.252	114.129	52.863	48.969	51.971	96.708	98.5	71.862	--	--	--	--	--	--	--	--	--	--	--	--	--	--	--	--	--	--	--	--	--	--	--	--	--	--	--	--	--	--	--	--	--	--	--	--	--
DN31207_c1_g1_i1	0.566	0.89	1.3	5.903	6.657	10.151	3.722	0.436	0.757	9.387	13.618	14.334	UPI00032AAD0C related cluster n=1 Tax=unknown RepID=UPI00032AAD0C	4e-39	148	1	178	969	20	335	0.5	0.393
DN28159_c0_g1_i1	4.475	5.089	5.138	20.086	12.558	17.482	2.333	3.279	2.194	7.102	7.278	6.914	Uncharacterized protein OS=Glycine max PE=4 SV=1	2e-23	106	-1	545	1078	1	248	0.462	0.333
DN79256_c0_g1_i1	130.649	113.504	136.922	60.904	46.074	57.607	156.882	169.242	125.84	52.111	92.511	67.656	Mitochondrial import receptor subunit TOM6 homolog OS=Arabidopsis thaliana OX=3702 GN=TOM6 PE=1 SV=1	4e-08	51.6	-3	329	460	1	44	0.636	0.477
DN34876_c1_g1_i2	23.862	17.832	15.415	5.729	2.946	4.619	25.472	18.151	13.319	7.157	9.544	5.252	Uncharacterized protein n=1 Tax=Musa acuminata subsp. malaccensis RepID=M0SGJ9_MUSAM	2e-12	75.1	-2	574	774	128	201	0.676	0.568
DN29903_c0_g1_i1	9.627	14.041	13.813	4.256	5.251	4.827	12.365	12.086	9.029	7.258	8.167	7.667	Pentatricopeptide repeat-containing protein At3g49240, mitochondrial OS=Arabidopsis thaliana OX=3702 GN=EMB1796 PE=1 SV=1	5e-126	398	-1	644	2071	78	550	0.677	0.449
DN31385_c1_g2_i1	2.176	4.995	3.651	13.038	22.276	20.094	4.581	8.169	9.15	15.219	23.572	14.444	--	--	--	--	--	--	--	--	--	--	--	--	--	--	--	--	--	--	--	--	--	--	--	--	--	--	--	--	--	--	--	--	--	--	--	--	--
DN33983_c2_g1_i7	15.423	14.596	14.77	48.29	45.851	28.871	15.938	14.111	10.302	38.381	36.086	47.152	Myosin-binding protein 3 OS=Arabidopsis thaliana OX=3702 GN=MYOB3 PE=1 SV=1	5e-11	70.1	1	823	999	395	453	0.831	0.508
DN39592_c4_g2_i5	16.145	15.088	15.706	8.859	6.63	6.192	8.017	12.69	13.846	6.746	5.578	8.659	Protein CYCLOPS OS=Oryza sativa subsp. japonica OX=39947 GN=IPD3 PE=2 SV=1	9e-103	342	-1	361	1707	67	504	0.634	0.493
DN29354_c0_g1_i3	3.287	3.372	2.808	8.204	8.054	7.358	4.836	2.719	3.719	4.113	4.904	2.727	Acyl-CoA-binding domain-containing protein 6 OS=Oryza sativa subsp. japonica OX=39947 GN=ACBP6 PE=2 SV=1	1e-64	234	2	434	1381	163	482	0.536	0.383
DN40559_c3_g10_i1	16.789	21.999	14.583	6.914	7.138	6.201	7.625	20.724	14.844	30.018	9.232	10.33	Amino acid permease 2 OS=Arabidopsis thaliana OX=3702 GN=AAP2 PE=1 SV=1	6e-174	510	3	189	1505	39	479	0.744	0.543
DN38144_c0_g2_i1	12.459	8.795	8.987	38.815	22.979	29.63	8.218	8.225	7.57	21.453	36.028	21.707	HVA22-like protein j OS=Arabidopsis thaliana OX=3702 GN=HVA22J PE=2 SV=2	2e-53	189	-3	1332	1763	1	144	0.764	0.549
DN31577_c4_g1_i2	18.854	21.256	27.106	10.804	10.172	10.856	33.659	33.179	22.085	14.552	25.419	30.679	Jasmonoyl--L-amino acid synthetase JAR6 OS=Nicotiana attenuata OX=49451 GN=JAR6 PE=1 SV=2	0	585	2	155	1372	4	401	0.833	0.705
DN31704_c5_g6_i2	12.67	13.151	7.572	2.041	3.053	1.383	3.68	5.394	8.974	0.622	0.537	1.286	--	--	--	--	--	--	--	--	--	--	--	--	--	--	--	--	--	--	--	--	--	--	--	--	--	--	--	--	--	--	--	--	--	--	--	--	--
DN35649_c2_g5_i1	25.039	34.365	42.447	4.246	11.89	8.189	23.754	19.706	20.165	3.647	3.263	4.509	--	--	--	--	--	--	--	--	--	--	--	--	--	--	--	--	--	--	--	--	--	--	--	--	--	--	--	--	--	--	--	--	--	--	--	--	--
DN39101_c1_g1_i1	0.844	0.921	1.581	6.423	4.388	5.243	3.945	2.965	3.708	10.621	7.297	4.426	Scopoletin glucosyltransferase OS=Nicotiana tabacum OX=4097 GN=TOGT1 PE=1 SV=1	5e-136	410	1	1	1293	31	468	0.664	0.455
DN40162_c1_g1_i1	162.617	151.314	143.339	89.58	65.182	75.378	219.204	127.29	120.728	73.893	88.35	53.791	Chaperonin CPN60-1, mitochondrial n=11 Tax=fabids RepID=CH61_CUCMA	0	1022	-3	389	2083	1	562	0.959	0.899
DN31727_c3_g3_i1	87.554	72.312	87.266	37.428	19.588	33.273	127.741	137.204	108.495	57.421	55.302	61.954	40S ribosomal protein S27 n=1 Tax=Musa acuminata subsp. malaccensis RepID=M0RSH6_MUSAM	5e-47	163	3	297	659	42	132	0.719	0.686
DN32450_c3_g6_i2	0.2	0.461	0.541	6.423	17.719	11.398	0.403	0.112	0	5.887	10.423	12.341	--	--	--	--	--	--	--	--	--	--	--	--	--	--	--	--	--	--	--	--	--	--	--	--	--	--	--	--	--	--	--	--	--	--	--	--	--
DN31274_c5_g4_i1	3.609	3.173	3.776	8.243	9.167	12.854	8.112	4.174	4.937	16.005	14.79	11.276	Uncharacterized protein n=1 Tax=Musa acuminata subsp. malaccensis RepID=M0TC68_MUSAM	0	672	-2	493	2055	1	514	0.782	0.641
DN31274_c5_g6_i1	3.609	3.173	3.776	8.243	9.167	12.854	8.112	4.174	4.937	16.005	14.79	11.276	Uncharacterized protein n=1 Tax=Musa acuminata subsp. malaccensis RepID=M0TC68_MUSAM	0	672	2	425	1987	1	514	0.782	0.641
DN34793_c0_g1_i3	9.216	13.329	9.569	4.227	4.165	4.511	7.762	8.986	12.222	1.846	2.188	3.15	Late elongated hypocotyl n=1 Tax=Nicotiana attenuata RepID=J9PV71_NICAT	8e-32	142	-2	1270	2265	11	397	0.487	0.355
DN35348_c6_g4_i4	12.248	14.837	15.831	5.941	6.933	7.322	10.891	9.512	7.79	8.793	6.496	7.805	--	--	--	--	--	--	--	--	--	--	--	--	--	--	--	--	--	--	--	--	--	--	--	--	--	--	--	--	--	--	--	--	--	--	--	--	--
DN40696_c5_g1_i1	3.853	5.466	7.77	24.333	18.716	17.491	4.252	8.561	6.056	54.871	19.118	48.336	Protein NDR1 OS=Arabidopsis thaliana OX=3702 GN=NDR1 PE=1 SV=1	2e-26	108	-1	280	777	12	191	0.528	0.344
DN37975_c4_g2_i1	6.196	8.754	4.098	16.755	21.404	23.077	22.365	16.338	20.428	74.112	27.822	38.943	Purple acid phosphatase 17 OS=Arabidopsis thaliana OX=3702 GN=PAP17 PE=2 SV=1	2e-123	373	1	403	1368	34	333	0.726	0.585
DN38882_c4_g1_i1	3.109	2.848	3.776	11.083	10.92	7.973	10.838	4.051	4.926	18.702	15.034	14.205	Probable inactive receptor kinase At1g48480 OS=Arabidopsis thaliana OX=3702 GN=RKL1 PE=1 SV=1	1e-108	347	3	225	1433	41	458	0.678	0.561
DN38958_c2_g5_i3	31.291	17.727	32.587	117.466	67.237	110.034	23.415	58.57	39.277	92.923	86.953	64.048	Putative uncharacterized protein n=1 Tax=Vitis vinifera RepID=D7U1G5_VITVI	4e-23	99.4	2	95	301	49	117	0.783	0.71
DN40437_c7_g1_i1	3020.01	2348.91	2528.36	1454.48	1187.14	1050	2420.57	2922.05	3834.18	628.993	740.364	1007.7	Chlorophyll a-b binding protein CP29.2, chloroplastic OS=Arabidopsis thaliana OX=3702 GN=LHCB4.2 PE=1 SV=1	4e-157	456	-3	358	1176	13	287	0.884	0.829
DN38921_c9_g1_i3	8.317	20.188	23.143	119.574	70.014	60.68	4.645	18.721	6.89	113.792	71.45	119.482	Flavanone 3-dioxygenase 2 OS=Oryza sativa subsp. japonica OX=39947 GN=F3H-2 PE=1 SV=1	8e-169	483	2	122	1093	18	341	0.833	0.704
DN31978_c1_g4_i2	51.755	227.657	51.59	0.799	0.819	0.669	547.539	284.211	206.622	3.647	3.155	1.368	Heat shock cognate 70 kDa protein OS=Petunia hybrida OX=4102 GN=HSP70 PE=2 SV=1	0	1167	-3	39	1976	1	651	0.96	0.923
DN40771_c0_g5_i2	4.064	20.952	6.407	60.644	54.938	94.685	8.187	30.617	24.488	169.878	91.73	89.281	Uncharacterized protein n=1 Tax=Solanum tuberosum RepID=M1DWM7_SOLTU	1e-13	72.8	-3	6	194	9	70	0.698	0.587
DN35802_c2_g2_i4	11.437	8.387	12.544	29.581	25.694	22.752	17.338	12.746	11.948	33.829	36.155	46.812	WRKY transcription factor WRKY24 OS=Oryza sativa subsp. indica OX=39946 GN=WRKY24 PE=2 SV=1	8e-118	372	3	717	1742	91	449	0.694	0.564
DN36684_c0_g4_i1	2.376	2.618	3.11	0.462	0.436	0.425	2.269	2.753	1.865	1.682	1.153	1.331	--	--	--	--	--	--	--	--	--	--	--	--	--	--	--	--	--	--	--	--	--	--	--	--	--	--	--	--	--	--	--	--	--	--	--	--	--
DN39718_c3_g7_i1	170.201	140.99	194.306	72.575	82.785	91.63	110.551	128.856	114.266	144.12	81.277	156.046	Protein EARLY RESPONSIVE TO DEHYDRATION 15 OS=Arabidopsis thaliana OX=3702 GN=ERD15 PE=1 SV=1	1e-15	80.5	-1	1028	1225	8	80	0.74	0.521
DN36394_c4_g1_i8	7.173	7.759	7.52	3.813	2.697	3.109	8.399	8.784	9.391	3.638	3.067	3.131	UPI0002B418DD related cluster n=1 Tax=unknown RepID=UPI0002B418DD	2e-97	218	3	705	1205	6	173	0.756	0.631
DN36010_c4_g2_i1	17.666	26.952	24.921	3.823	7.182	7.683	9.745	16.897	16.643	16.078	8.186	10.459	--	--	--	--	--	--	--	--	--	--	--	--	--	--	--	--	--	--	--	--	--	--	--	--	--	--	--	--	--	--	--	--	--	--	--	--	--
DN32477_c2_g1_i2	24.04	27.036	24.485	59.258	46.599	47.971	24.03	23.723	22.184	29.378	35.871	30.669	SprT-like domain-containing protein Spartan OS=Caenorhabditis elegans OX=6239 GN=dvc-1 PE=1 SV=1	6e-22	101	2	287	949	13	218	0.457	0.284
DN33415_c2_g3_i5	2077.34	1534.46	1746.42	658.411	436.39	855.937	1417.44	1814.46	2400.5	300.315	270.432	465.917	Chlorophyll a-b binding protein 6A, chloroplastic OS=Solanum lycopersicum OX=4081 GN=CAB6A PE=2 SV=1	4e-133	387	-2	438	1079	32	245	0.907	0.86
DN37880_c6_g6_i1	29.392	28.324	32.265	14.309	12.682	16.777	13.68	20.926	18.015	16.545	12.768	13.434	DELLA protein RGL1 OS=Arabidopsis thaliana OX=3702 GN=RGL1 PE=1 SV=1	2e-113	355	3	162	1511	31	505	0.599	0.438
DN40400_c2_g4_i1	14.324	13.099	13.511	5.932	4.583	6.101	16.225	14.659	12.398	4.324	3.458	5.785	Protein SAWADEE HOMEODOMAIN HOMOLOG 2 OS=Arabidopsis thaliana OX=3702 GN=SHH2 PE=2 SV=1	1e-53	191	-1	422	805	156	283	0.891	0.789
DN32515_c6_g2_i1	4.43	5.173	5.305	1.656	0.979	1.717	0.997	1.712	1.448	0.539	0.449	1.772	--	--	--	--	--	--	--	--	--	--	--	--	--	--	--	--	--	--	--	--	--	--	--	--	--	--	--	--	--	--	--	--	--	--	--	--	--
DN39412_c4_g3_i1	17.5	18.156	18.857	47.173	47.854	31.691	20.827	13.731	12.299	41.928	42.055	68.354	Alpha,alpha-trehalose-phosphate synthase [UDP-forming] 6 OS=Arabidopsis thaliana OX=3702 GN=TPS6 PE=1 SV=2	0	1347	-2	52	2616	1	856	0.865	0.763
DN36660_c1_g3_i1	25.561	28.575	24.547	54.318	47.507	75.631	39.406	33.56	31.104	39.232	57.558	43.892	ATP-dependent helicase BRM OS=Arabidopsis thaliana OX=3702 GN=BRM PE=1 SV=1	0	1464	-2	2	3865	126	1401	0.749	0.62
DN31935_c2_g8_i1	5.463	2	7.083	29.003	27.02	53.593	5.705	5.125	2.447	63.472	64.318	39.944	--	--	--	--	--	--	--	--	--	--	--	--	--	--	--	--	--	--	--	--	--	--	--	--	--	--	--	--	--	--	--	--	--	--	--	--	--
DN30159_c0_g2_i2	1.221	1.236	0.624	5.749	4.797	3.516	0.509	0.369	0.702	3.035	2.091	1.69	Protein argonaute 10 OS=Arabidopsis thaliana OX=3702 GN=AGO10 PE=1 SV=1	0	1525	-1	365	2920	131	988	0.927	0.836
DN39604_c5_g6_i1	0.289	0.461	0.385	1.627	2.154	1.736	0.106	0	0.197	1.782	0.996	2.938	Polyprotein, putative n=1 Tax=Solanum demissum RepID=Q6L4B3_SOLDE	4e-06	42	2	98	226	649	691	0.651	0.419
DN38247_c5_g1_i1	0.644	4.199	2.299	11.776	22.427	18.675	1.718	2.641	2.973	9.397	12.27	14.003	Pyrophosphate--fructose 6-phosphate 1-phosphotransferase subunit alpha OS=Ricinus communis OX=3988 GN=PFP-ALPHA PE=3 SV=1	2e-14	80.9	-3	2235	2363	84	126	0.93	0.791
DN30177_c2_g4_i1	1.144	0	0	21.146	12.744	26.214	0.997	0.526	2.655	71.178	90.724	24.884	--	--	--	--	--	--	--	--	--	--	--	--	--	--	--	--	--	--	--	--	--	--	--	--	--	--	--	--	--	--	--	--	--	--	--	--	--
DN33946_c4_g1_i6	3.031	3.56	4.296	0.433	0.311	0.597	2.418	3.704	1.788	0.978	0.391	0.487	--	--	--	--	--	--	--	--	--	--	--	--	--	--	--	--	--	--	--	--	--	--	--	--	--	--	--	--	--	--	--	--	--	--	--	--	--
DN31345_c1_g1_i1	2.632	1.613	1.175	6.634	10.128	6.761	2.587	3.637	4.268	5.091	8.968	4.224	Catalase OS=Pisum sativum OX=3888 PE=2 SV=1	1e-19	96.3	-1	3	140	38	83	1	0.978
DN30368_c2_g1_i3	80.181	59.432	76.023	38.776	27.002	27.678	93.192	65.43	49.601	19.597	30.196	20.853	Starch synthase 2, chloroplastic/amyloplastic OS=Arabidopsis thaliana OX=3702 GN=SS2 PE=1 SV=1	0	756	-2	268	1566	360	792	0.887	0.794
DN34777_c1_g1_i2	7.473	8.816	9.299	3.409	3.578	3.796	8.908	11.201	9.424	5.219	4.591	4.995	Transcription termination factor MTEF18, mitochondrial OS=Arabidopsis thaliana OX=3702 GN=MTERF18 PE=1 SV=1	2e-53	199	1	646	2163	37	544	0.491	0.269
DN34857_c0_g2_i1	1.166	1.12	1.29	3.948	3.471	4.619	1.442	1.432	1.262	3.464	5.558	3.783	UPI000233E089 related cluster n=1 Tax=unknown RepID=UPI000233E089	1e-25	119	-3	634	1176	93	269	0.552	0.359
DN39342_c2_g1_i5	2.121	2.597	2.205	5.508	6.675	7.53	3.245	2.764	3.039	6.225	5.754	3.168	Probable protein S-acyltransferase 22 OS=Arabidopsis thaliana OX=3702 GN=PAT22 PE=2 SV=2	2e-98	265	-1	309	1280	219	595	0.629	0.529
DN27669_c0_g1_i1	0.178	0.576	0	4.141	3.925	3.308	0.361	0.101	0.241	0.146	0.156	0.248	GATA transcription factor 2 OS=Arabidopsis thaliana OX=3702 GN=GATA2 PE=2 SV=1	6e-57	196	-3	374	985	48	249	0.61	0.502
DN31868_c3_g3_i7	5.297	6.345	6.064	2.744	1.86	1.401	5.408	4.566	4.564	1.947	1.778	1.882	Formin-like protein 8 OS=Arabidopsis thaliana OX=3702 GN=FH8 PE=1 SV=1	3e-129	416	-2	438	1712	326	757	0.667	0.516
DN33973_c1_g1_i5	0.844	1.215	0.322	7.501	12.575	23.484	15.663	8.147	4.597	81.79	35.803	33.332	Putative uncharacterized protein n=1 Tax=Medicago truncatula RepID=G7J413_MEDTR	0	572	-3	788	2119	1	449	0.771	0.648
DN31586_c1_g1_i1	21.531	21.088	17.641	51.246	37.806	50.158	25.355	23.768	29.326	34.606	51.961	40.889	Uncharacterized protein n=1 Tax=Musa acuminata subsp. malaccensis RepID=M0U3X9_MUSAM	1e-12	75.1	-2	568	1044	81	256	0.565	0.418
DN34007_c1_g4_i1	26.305	41.004	35.26	12.72	16.153	15.439	19.427	12.723	11.059	0.923	11.137	2.599	Protein phosphatase 2C 51 OS=Oryza sativa subsp. japonica OX=39947 GN=PP2C51 PE=1 SV=1	4e-107	336	-1	828	1634	78	371	0.796	0.68
DN35844_c2_g1_i1	9.361	23.622	15.924	51.795	44.605	54.416	37.762	13.026	7.625	47.412	158.285	147.195	NAC domain-containing protein 87 OS=Arabidopsis thaliana OX=3702 GN=NAC087 PE=2 SV=1	1e-36	140	3	3	404	108	244	0.664	0.503
DN38852_c4_g4_i3	70.377	65.621	52.505	28.974	25.542	32.188	92.227	56.78	59.497	25.557	29.482	35.435	Protein LURP-one-related 12 OS=Arabidopsis thaliana OX=3702 GN=At3g15810 PE=2 SV=1	4e-45	142	-3	623	1048	16	148	0.706	0.517
DN30651_c14_g1_i1	1.344	3.591	3.474	27.847	20.078	11.868	59.47	5.315	7.647	71.836	120.284	290.955	AP2/ERF and B3 domain-containing protein Os05g0549800 OS=Oryza sativa subsp. japonica OX=39947 GN=Os05g0549800 PE=2 SV=1	6e-109	335	-3	461	1369	30	389	0.628	0.534
DN36751_c6_g7_i1	136.212	100.824	101.017	55.194	43.876	41.119	99.47	100.567	87.627	64.048	93.303	49.604	Transmembrane protein 184C OS=Gallus gallus OX=9031 GN=TMEM184C PE=2 SV=1	1e-24	105	-3	371	766	176	315	0.614	0.4
DN30104_c0_g1_i11	6.962	8.534	7.312	3.832	3.168	3.679	6.416	6.423	5.848	9.433	5.685	4.61	BAG-associated GRAM protein 1 OS=Arabidopsis thaliana OX=3702 GN=BAGP1 PE=1 SV=1	0	776	-1	2158	3657	68	568	0.838	0.721
DN36215_c0_g1_i5	232.594	182.485	236.171	120.47	82.216	91.413	93.362	177.411	111.665	40.072	97.474	75.158	Putative uncharacterized protein n=1 Tax=Vitis vinifera RepID=A5AHM4_VITVI	4e-11	67.4	-2	299	628	1	112	0.625	0.402
DN30771_c1_g15_i1	1.566	2.492	1.56	8.849	6.203	13.514	11.326	4.364	2.501	10.146	10.345	2.259	Uncharacterized protein n=2 Tax=Musa acuminata subsp. malaccensis RepID=M0U6H4_MUSAM	0	546	-2	219	1748	40	543	0.697	0.543
DN40120_c0_g2_i1	152.29	128.111	103.628	629.995	480.755	280.974	431.049	912.469	990.584	411.675	941.359	541.305	Uncharacterized protein n=2 Tax=Glycine max RepID=I1N020_SOYBN	9e-18	85.1	-2	632	841	29	91	0.771	0.671
DN28322_c0_g1_i1	1.288	1.801	0.572	5.912	6.524	5.55	1.803	2.014	0.592	3.382	4.914	4.031	Probable inactive poly [ADP-ribose] polymerase SRO3 OS=Arabidopsis thaliana OX=3702 GN=SRO3 PE=1 SV=2	4e-39	149	-3	204	1016	37	304	0.542	0.309
DN26451_c0_g1_i1	144.14	87.829	160.647	50.668	47.427	43.46	108.229	216.13	193.368	111.515	55.067	4.059	Hydroquinone glucosyltransferase OS=Rauvolfia serpentina OX=4060 GN=AS PE=1 SV=1	1e-121	377	1	115	1470	4	468	0.64	0.454
DN37348_c0_g1_i21	2.376	2.576	2.6	5.344	6.515	5.659	1.654	2.977	3.489	4.671	5.275	4.068	Amino-acid permease BAT1 homolog OS=Oryza sativa subsp. japonica OX=39947 GN=BAT1 PE=2 SV=1	7e-125	402	2	2	712	32	268	0.899	0.823
DN39771_c3_g2_i15	2.176	2.335	2.455	4.67	5.055	5.179	2.481	1.052	1.086	4.634	4.904	4.068	Pentatricopeptide repeat-containing protein At5g56310 OS=Arabidopsis thaliana OX=3702 GN=PCMP-E13 PE=2 SV=1	1e-83	291	3	168	1376	98	491	0.617	0.403
DN39551_c1_g1_i3	8.039	6.618	8.456	17.121	15.165	21.477	5.005	7.363	5.211	15.886	17.467	10.569	Putative pentatricopeptide repeat-containing protein At3g28640 OS=Arabidopsis thaliana OX=3702 GN=PCMP-E79 PE=3 SV=1	4e-151	460	-3	1006	2469	10	496	0.665	0.471
DN36543_c0_g3_i1	44.671	72.039	71.8	15.83	17.702	30.462	22.439	102.626	83.162	107.229	19.294	6.602	Phenylalanine ammonia-lyase OS=Bromheadia finlaysoniana OX=41205 GN=PAL PE=2 SV=1	0	1211	1	148	2232	9	703	0.921	0.848
DN35943_c1_g3_i7	3.298	3.403	3.776	8.984	7.2	9.184	3.489	3.346	4.399	48.098	18.131	19.843	Protein DETOXIFICATION 14 OS=Arabidopsis thaliana OX=3702 GN=DTX14 PE=1 SV=1	1e-135	419	1	208	1377	26	391	0.728	0.536
DN30932_c4_g1_i10	19.01	10	13.438	37.149	39.524	34.566	12.683	22.224	33.539	29.661	26.024	39.025	Auxin response factor 2A OS=Solanum lycopersicum OX=4081 GN=ARF2A PE=1 SV=1	1e-155	484	-1	740	2554	224	833	0.635	0.467
DN40149_c0_g3_i2	6.74	6.576	6.376	15.84	14.836	12.375	9.417	7.072	8.623	18.226	14.692	19.017	Receptor-like serine/threonine-protein kinase SD1-8 OS=Arabidopsis thaliana OX=3702 GN=SD18 PE=1 SV=1	0	749	-2	389	2587	101	850	0.682	0.525
DN37352_c6_g8_i1	60.683	65.83	54.45	12.46	6.826	19.552	94.305	134.698	107.858	11.334	18.19	14.077	DnaJ protein homolog OS=Cucumis sativus OX=3659 GN=DNAJ1 PE=2 SV=1	2e-09	58.2	-3	299	397	384	413	0.909	0.909
DN30962_c0_g1_i1	2.676	2.304	1.955	8.734	6.363	6.345	3.934	4.029	2.096	6.234	8.655	5.408	Pentatricopeptide repeat-containing protein At2g37310 OS=Arabidopsis thaliana OX=3702 GN=PCMP-E49 PE=2 SV=1	0	664	-3	323	2212	18	655	0.692	0.507
DN26146_c0_g1_i1	3.476	4	3.568	19.759	14.996	12.962	9.215	5.047	9.984	15.914	24.735	18.016	Auxin-responsive protein SAUR50 OS=Arabidopsis thaliana OX=3702 GN=SAUR50 PE=1 SV=1	1e-45	154	-3	224	526	4	105	0.853	0.706
DN35941_c3_g1_i2	16.556	22.292	20.553	9.802	8.846	7.014	8.378	6.199	5.497	11.673	9.007	8.558	Peroxisomal adenine nucleotide carrier 1 OS=Arabidopsis thaliana OX=3702 GN=PNC1 PE=1 SV=1	3e-81	265	-1	1143	1670	3	178	0.881	0.688
DN31376_c0_g2_i1	9.327	10.932	9.153	23.919	18.084	20.971	8.918	12.511	9.786	21.791	21.57	17.107	Probable NAD kinase 1 OS=Oryza sativa subsp. japonica OX=39947 GN=Os01g0957000 PE=2 SV=1	0	728	-1	507	1985	46	532	0.822	0.736
DN37053_c7_g1_i1	3.331	2.073	1.519	8.32	7.031	10.359	3.224	3.648	3.675	4.808	13.09	5.069	Molybdenum cofactor sulfurase OS=Mus musculus OX=10090 GN=Mocos PE=1 SV=1	2e-17	90.5	-2	571	1866	38	426	0.378	0.231
DN31615_c0_g1_i7	8.817	7.382	10.297	22.407	22.232	41.698	15.164	21.228	25.826	44.752	25.868	29.476	Probable serine/threonine-protein kinase PIX7 OS=Arabidopsis thaliana OX=3702 GN=PIX7 PE=1 SV=1	1e-154	468	-3	600	1739	47	432	0.745	0.637
DN39300_c3_g5_i3	12.636	9.686	11.046	1.675	4.254	1.546	2.99	3.435	3.972	1.161	2.989	3.434	Chloroplast envelope quinone oxidoreductase homolog OS=Arabidopsis thaliana OX=3702 GN=CEQORH PE=1 SV=1	3e-138	406	-2	207	1187	1	328	0.814	0.677
DN31093_c5_g1_i28	5.285	6.157	5.658	10.217	11.365	13.36	6.098	6.378	6.243	6.408	6.135	5.06	Putative ribonuclease H protein At1g65750 OS=Arabidopsis thaliana OX=3702 GN=At1g65750 PE=3 SV=1	1e-32	139	-3	1969	3531	13	545	0.439	0.229
DN39294_c5_g4_i2	10.205	11.727	17.672	3.852	3.133	4.375	11.76	10.508	7.142	5.521	5.275	6.942	--	--	--	--	--	--	--	--	--	--	--	--	--	--	--	--	--	--	--	--	--	--	--	--	--	--	--	--	--	--	--	--	--	--	--	--	--
DN39310_c0_g8_i1	6.574	4.084	3.848	29.504	33.481	14.924	5.313	11.627	13.253	27.184	14.585	37.703	Filament-like plant protein 6 OS=Arabidopsis thaliana OX=3702 GN=FPP6 PE=1 SV=1	1e-42	167	1	10	978	655	964	0.585	0.338
DN38307_c8_g1_i3	0	0.157	0.229	8.907	23.727	24.252	0	0.269	0.121	6.801	9.798	4.169	Polyprotein, putative n=1 Tax=Solanum demissum RepID=Q6L4B3_SOLDE	2e-08	50.8	-2	1296	1478	618	683	0.606	0.348
DN38041_c1_g4_i1	9.494	10.963	10.609	21.097	22.267	31.402	9.406	10.239	8.964	25.85	33.429	18.503	Putative disease resistance RPP13-like protein 1 OS=Arabidopsis thaliana OX=3702 GN=RPPL1 PE=3 SV=1	2e-42	167	-3	144	1607	430	930	0.484	0.299
DN37657_c1_g1_i5	21.331	20.826	17.068	5.989	7.707	10.82	11.294	11.492	10.412	5.64	7.766	9.513	Retrovirus-related Pol polyprotein from transposon RE1 OS=Arabidopsis thaliana OX=3702 GN=RE1 PE=2 SV=1	2e-101	252	1	5062	6057	420	751	0.608	0.413
DN29041_c0_g1_i1	1.499	1.623	2.007	7.02	5.108	6.59	3.818	3.189	3.599	10.064	7.102	4.206	Peroxidase 5 OS=Vitis vinifera OX=29760 GN=GSVIVT00037159001 PE=1 SV=2	1e-122	369	-3	192	1106	24	328	0.744	0.623
DN40737_c0_g2_i1	0.189	0	0	4.487	4.815	2.874	0	0.201	0.516	0.594	2.022	3.664	--	--	--	--	--	--	--	--	--	--	--	--	--	--	--	--	--	--	--	--	--	--	--	--	--	--	--	--	--	--	--	--	--	--	--	--	--
DN33346_c0_g3_i3	7.062	7.937	5.991	14.29	15.049	17.066	7.943	5.685	4.707	12.559	11.898	13.783	Delta(14)-sterol reductase OS=Arabidopsis thaliana OX=3702 GN=FK PE=1 SV=2	7e-69	236	2	1361	1864	202	369	0.899	0.804
DN39066_c1_g1_i2	36.277	44.815	28.988	92.854	68.528	91.91	44.793	79.641	59.607	70.291	81.394	61.375	Trihelix transcription factor ASIL2 OS=Arabidopsis thaliana OX=3702 GN=ASIL2 PE=1 SV=1	1e-09	64.7	1	271	525	84	172	0.629	0.348
DN32728_c2_g1_i2	3.675	3.989	4.525	10.005	10.101	15.15	5.44	4.264	4.871	9.844	12.573	10.119	F-box/LRR-repeat protein 2 OS=Pongo abelii OX=9601 GN=FBXL2 PE=2 SV=1	2e-14	79.3	3	297	1034	91	350	0.471	0.323
DN36932_c10_g2_i1	1.11	1.675	1.144	4.68	3.257	4.972	1.856	2.719	2.699	4.616	7.688	2.975	Pentatricopeptide repeat-containing protein At4g35130, chloroplastic OS=Arabidopsis thaliana OX=3702 GN=PCMP-H27 PE=3 SV=1	0	745	2	329	2674	22	804	0.662	0.471
DN37803_c6_g2_i6	6.496	6.44	7.187	1.31	2.563	2.956	4.231	2.82	2.161	1.654	1.104	1.589	--	--	--	--	--	--	--	--	--	--	--	--	--	--	--	--	--	--	--	--	--	--	--	--	--	--	--	--	--	--	--	--	--	--	--	--	--
DN39458_c3_g1_i7	4.653	4.701	6.584	27.01	22.792	12.51	10.308	6.457	2.458	5.859	18.317	9.421	Sugar transporter protein n=1 Tax=Ananas comosus RepID=A4GXC9_ANACO	0	629	-3	324	1712	48	511	0.867	0.77
DN28060_c0_g1_i2	14.191	15.214	12.315	66.441	34.842	41.878	18.473	42.713	31.882	53.07	53.26	60.182	Uncharacterized protein n=1 Tax=Musa acuminata subsp. malaccensis RepID=M0TAU8_MUSAM	9e-06	52.8	2	872	952	16	42	0.926	0.852
DN30848_c4_g1_i1	33.001	31.559	33.346	16.755	13.848	16.008	32.121	24.003	23.336	10.576	13.364	10.78	Ubiquitin-60S ribosomal protein L40 OS=Nicotiana sylvestris OX=4096 GN=UBICEP52-7 PE=2 SV=2	9e-57	187	-3	725	1003	6	98	1	0.978
DN33799_c1_g2_i2	1.466	1.696	1.238	0	0.089	0	2.089	0.828	0.702	0.128	0.274	0.073	--	--	--	--	--	--	--	--	--	--	--	--	--	--	--	--	--	--	--	--	--	--	--	--	--	--	--	--	--	--	--	--	--	--	--	--	--
DN36383_c4_g1_i4	1.399	1.414	1.456	3.611	3.177	5.161	2.025	3.133	3.599	7.861	5.549	5.234	Pentatricopeptide repeat-containing protein At2g27610 OS=Arabidopsis thaliana OX=3702 GN=PCMP-H60 PE=2 SV=1	2e-98	124	-2	4158	5156	213	541	0.475	0.274
DN34026_c0_g1_i2	125.808	112.31	139.439	319.687	237.187	334.296	105.917	217.439	287.941	164.312	263.594	256.76	--	--	--	--	--	--	--	--	--	--	--	--	--	--	--	--	--	--	--	--	--	--	--	--	--	--	--	--	--	--	--	--	--	--	--	--	--
DN34060_c1_g3_i1	2.909	2.304	2.767	0.578	0.472	0.398	1.782	2.831	1.349	0.649	0.674	0.927	50S ribosomal protein L23, chloroplastic OS=Calycanthus floridus var. glaucus OX=212734 GN=rpl23-A PE=3 SV=1	1e-13	72.4	1	970	1170	10	79	0.671	0.589
DN37138_c1_g4_i4	11.326	11.843	16.195	36.109	32.003	25.816	7.285	10.071	9.369	21.435	30.235	24.673	Late embryogenesis abundant protein At1g64065 OS=Arabidopsis thaliana OX=3702 GN=At1g64065 PE=2 SV=1	8e-06	50.4	2	566	949	62	186	0.488	0.31
DN34065_c2_g5_i1	15.29	25.727	17.266	4.246	1.922	1.103	8.791	22.347	17.269	3.099	6.037	3.921	Uncharacterized protein n=1 Tax=Musa acuminata subsp. malaccensis RepID=M0SW58_MUSAM	5e-11	68.9	2	272	568	29	128	0.76	0.57
DN34251_c1_g1_i10	346.42	535.436	346.184	148.808	59.833	33.888	177.55	680.751	212.36	28.985	71.244	2.911	Early light-induced protein 1, chloroplastic OS=Arabidopsis thaliana OX=3702 GN=ELIP1 PE=1 SV=1	7e-36	134	-1	408	737	86	195	0.836	0.655
DN28531_c0_g1_i3	11.981	8.764	9.163	3.447	1.807	2.856	61.58	9.422	17.631	2.139	6.369	2.672	2-oxoglutarate-dependent dioxygenase DAO OS=Oryza sativa subsp. japonica OX=39947 GN=DAO PE=2 SV=2	3e-59	189	-2	245	793	115	297	0.652	0.484
DN29556_c0_g1_i2	1.388	1.047	2.059	9.138	11.223	4.791	0.976	1.88	5.935	4.351	2.892	2.452	Probable inactive leucine-rich repeat receptor-like protein kinase At3g03770 OS=Arabidopsis thaliana OX=3702 GN=At3g03770 PE=1 SV=1	0	671	1	610	2544	43	692	0.742	0.588
DN26784_c0_g1_i1	12.803	14.513	10.869	43.264	30.366	32.505	21.304	16.595	11.706	34.524	36.926	40.834	Putative uncharacterized protein n=1 Tax=Ricinus communis RepID=B9RGI2_RICCO	3e-06	51.6	-2	265	390	18	61	0.795	0.568
DN37516_c1_g4_i1	11.759	8.366	10.953	28.03	24.759	20.736	12.566	13.182	14.142	26.663	29.912	26.051	Uncharacterized protein At1g76660 OS=Arabidopsis thaliana OX=3702 GN=At1g76660 PE=2 SV=1	1e-29	126	3	1074	1523	7	159	0.589	0.481
DN35956_c1_g1_i3	12.014	7.288	7.947	0	0.489	0	0.382	1.611	1.02	0	0	0	--	--	--	--	--	--	--	--	--	--	--	--	--	--	--	--	--	--	--	--	--	--	--	--	--	--	--	--	--	--	--	--	--	--	--	--	--
DN38847_c2_g3_i1	2.31	4.387	3.339	17.929	9.665	13.242	11.612	19.505	13.089	15.667	46.764	15.693	--	--	--	--	--	--	--	--	--	--	--	--	--	--	--	--	--	--	--	--	--	--	--	--	--	--	--	--	--	--	--	--	--	--	--	--	--
DN36662_c1_g2_i5	0.555	0.817	1.03	3.004	3.729	2.558	0.424	1.052	0.658	2.02	2.53	2.112	U-box domain-containing protein 10 OS=Arabidopsis thaliana OX=3702 GN=PUB10 PE=2 SV=1	3e-162	498	-1	193	1797	105	620	0.675	0.508
DN38002_c2_g3_i10	763.506	1231.12	1008.22	299.774	327.323	531.069	1172.2	1745.27	1231.94	450.047	666.248	514.483	Polyubiquitin 4 OS=Arabidopsis thaliana OX=3702 GN=UBQ4 PE=3 SV=1	0	716	-2	2	1087	3	364	1	1
DN35578_c5_g7_i1	7.451	12.062	10.36	3.158	3.053	3.941	6.713	5.931	4.191	10.274	5.207	7.309	--	--	--	--	--	--	--	--	--	--	--	--	--	--	--	--	--	--	--	--	--	--	--	--	--	--	--	--	--	--	--	--	--	--	--	--	--
DN36037_c1_g2_i7	5.33	4.073	4.618	14.723	10.074	12.158	5.663	7.654	5.694	8.3	10.355	7.823	F-box protein SKIP28 OS=Arabidopsis thaliana OX=3702 GN=SKIP28 PE=1 SV=1	5e-17	86.3	-2	228	785	109	277	0.485	0.327
DN30342_c2_g9_i1	1.355	1.749	1.706	9.494	5.678	5.622	12.11	2.898	5.606	15.301	34.767	35.72	F-box/kelch-repeat protein SKIP25 OS=Arabidopsis thaliana OX=3702 GN=SKIP25 PE=1 SV=1	1e-58	206	3	249	1256	60	389	0.587	0.448
DN29455_c0_g1_i2	4.708	7.173	6.886	14.761	12.931	17.464	8.59	9.31	8.92	10.393	13.364	7.879	Pentatricopeptide repeat-containing protein At2g29760, chloroplastic OS=Arabidopsis thaliana OX=3702 GN=PCMP-H33 PE=2 SV=1	0	569	-2	137	2125	34	738	0.606	0.414
DN38802_c1_g3_i4	3.82	3.068	3.048	8.348	8.295	13.306	3.234	10.799	8.174	12.614	12.406	6.841	Probable galacturonosyltransferase 7 OS=Arabidopsis thaliana OX=3702 GN=GAUT7 PE=1 SV=2	1e-178	537	-1	371	2347	15	617	0.625	0.467
DN35759_c4_g2_i1	0	0	0	3.418	10.644	11.579	0	0	0.187	2.934	6.828	2.286	--	--	--	--	--	--	--	--	--	--	--	--	--	--	--	--	--	--	--	--	--	--	--	--	--	--	--	--	--	--	--	--	--	--	--	--	--
DN32913_c1_g5_i3	17.511	22.648	14.406	8.011	8.134	7.873	29.459	26.487	30.412	10.274	7.864	12.892	WD repeat-containing protein 44 OS=Xenopus laevis OX=8355 GN=wdr44 PE=2 SV=1	1e-53	207	3	861	2255	361	816	0.532	0.325
DN37064_c1_g1_i2	2.732	3.256	4.202	10.12	21.315	20.79	5.917	7.24	11.037	12.651	21.286	13.085	--	--	--	--	--	--	--	--	--	--	--	--	--	--	--	--	--	--	--	--	--	--	--	--	--	--	--	--	--	--	--	--	--	--	--	--	--
DN30365_c4_g4_i1	0.544	0.586	0.395	1.541	2.67	2.757	1.029	0.671	1.152	3.181	3.829	1.258	Retrovirus-related Pol polyprotein from transposon TNT 1-94 OS=Nicotiana tabacum OX=4097 PE=2 SV=1	1e-08	43.5	-1	262	381	584	623	0.65	0.55
DN38870_c3_g1_i5	21.264	20.533	24.568	57.515	55.837	38.254	11.283	18.878	15.524	36.243	22.371	41.642	Transcription factor bHLH128 OS=Arabidopsis thaliana OX=3702 GN=BHLH128 PE=1 SV=1	7e-22	102	3	168	971	22	299	0.467	0.343
DN38894_c2_g1_i1	32.923	30.7	26.794	74.693	53.443	59.568	41.93	61.815	51.719	53.116	54.041	51.091	Cyclin-D1-1 OS=Arabidopsis thaliana OX=3702 GN=CYCD1-1 PE=1 SV=3	4e-26	87	1	1594	1794	154	220	0.761	0.582
DN30945_c4_g4_i1	1.743	0.398	0.437	16.62	11.534	6.924	0.435	1.388	3.28	5.137	7.962	1.726	--	--	--	--	--	--	--	--	--	--	--	--	--	--	--	--	--	--	--	--	--	--	--	--	--	--	--	--	--	--	--	--	--	--	--	--	--
DN32909_c0_g1_i4	0	1.058	3.037	31.266	34.994	25.635	2.948	3.133	0	90.675	72.036	33.571	--	--	--	--	--	--	--	--	--	--	--	--	--	--	--	--	--	--	--	--	--	--	--	--	--	--	--	--	--	--	--	--	--	--	--	--	--
DN35834_c6_g1_i2	2.865	4.304	5.003	8.955	11.498	13.405	6.246	4.868	5.508	26.791	21.667	15.959	U-box domain-containing protein 15 OS=Arabidopsis thaliana OX=3702 GN=PUB15 PE=2 SV=2	2e-10	68.6	-2	667	1353	294	484	0.451	0.272
DN36394_c5_g1_i7	16.734	13.068	14.354	6.798	6.524	4.718	18.685	16.338	15.469	10.603	7.249	7.695	Protein YIPF1 homolog OS=Dictyostelium discoideum OX=44689 GN=yipf1 PE=3 SV=1	2e-25	112	-3	338	973	112	321	0.539	0.315
DN38204_c2_g1_i4	7.406	7.508	10.807	3.572	2.617	4.004	8.993	9.187	6.561	4.442	4.572	4.839	60S ribosomal protein L28-1 OS=Arabidopsis thaliana OX=3702 GN=RPL28A PE=1 SV=1	2e-33	132	3	111	503	1	105	0.664	0.55
DN40260_c4_g1_i3	6.807	5.78	6.158	1.579	1.646	0.931	5.599	4.152	9.742	1.097	2.872	4.077	--	--	--	--	--	--	--	--	--	--	--	--	--	--	--	--	--	--	--	--	--	--	--	--	--	--	--	--	--	--	--	--	--	--	--	--	--
DN32658_c5_g2_i4	1.965	2.199	3.162	5.412	6.63	7.159	4.411	2.137	2.172	4.333	4.63	3.049	Transcription factor MYB61 OS=Arabidopsis thaliana OX=3702 GN=MYB61 PE=2 SV=1	5e-40	97.1	-3	1409	1543	1	45	0.956	0.933
DN29781_c0_g2_i1	0.822	0.241	2.153	9.889	14.658	9.961	1.824	4.722	1.064	4.314	4.464	2.415	Protein DETOXIFICATION 51 OS=Arabidopsis thaliana OX=3702 GN=DTX51 PE=2 SV=1	1e-31	125	1	349	672	48	155	0.852	0.704
DN36180_c2_g1_i2	39.463	23.13	28.78	116.811	72.212	77.52	17.116	18.912	23.588	47.047	72.612	70.87	CCG-binding protein 1 OS=Arabidopsis thaliana OX=3702 GN=MEE14 PE=1 SV=1	2e-22	99.4	1	286	600	97	202	0.67	0.528
DN29818_c0_g1_i1	0.999	2.136	1.643	7.231	6.363	11.453	7.858	2.607	1.371	10.055	13.706	17.364	AP2-EREBP transcription factor n=4 Tax=Oryza RepID=Q7XR92_ORYSJ	2e-41	103	-2	362	865	62	230	0.531	0.383
DN33205_c4_g8_i2	0.888	0.995	0	8.435	5.545	7.783	11.347	3.268	1.371	32.577	65.129	37.18	NAC domain-containing protein 68 OS=Oryza sativa subsp. japonica OX=39947 GN=NAC068 PE=2 SV=1	1e-82	264	-3	634	1059	13	154	0.93	0.866
DN39788_c2_g10_i1	11.648	12.502	13.199	0.828	2.091	1.98	3.266	5.584	8.393	0.512	0.293	0.9	--	--	--	--	--	--	--	--	--	--	--	--	--	--	--	--	--	--	--	--	--	--	--	--	--	--	--	--	--	--	--	--	--	--	--	--	--
DN38633_c0_g1_i4	238.313	293.717	177.778	110.658	81.21	59.062	183.807	250.741	285.768	26.051	53.358	58.171	ATP synthase subunit beta, chloroplastic OS=Beaucarnea recurvata OX=39519 GN=atpB PE=3 SV=1	8e-19	63.5	2	1157	1270	373	410	0.842	0.816
DN39637_c3_g1_i6	36.665	46.962	29.207	92.96	70.326	89.967	37.667	35.082	39.321	32.513	71.244	51.872	B3 domain-containing protein Os07g0679700 OS=Oryza sativa subsp. japonica OX=39947 GN=Os07g0679700 PE=2 SV=1	0	869	-3	374	2968	15	916	0.679	0.55
DN37598_c1_g1_i9	21.63	62.385	24.079	0	0	0.497	7.72	36.424	34.406	0.32	0.371	0.744	--	--	--	--	--	--	--	--	--	--	--	--	--	--	--	--	--	--	--	--	--	--	--	--	--	--	--	--	--	--	--	--	--	--	--	--	--
DN32237_c0_g1_i6	2.82	2.869	3.256	6.789	9.22	9.527	6.511	5.539	5.957	12.788	14.839	6.354	U-box domain-containing protein 21 OS=Arabidopsis thaliana OX=3702 GN=PUB21 PE=2 SV=1	4e-28	120	3	408	1187	186	435	0.578	0.346
DN31236_c0_g4_i1	4.708	6.167	4.306	1.396	1.557	1.591	4.931	6.457	4.63	1.7	1.592	2.544	--	--	--	--	--	--	--	--	--	--	--	--	--	--	--	--	--	--	--	--	--	--	--	--	--	--	--	--	--	--	--	--	--	--	--	--	--
DN34288_c4_g1_i1	1.777	2.754	1.508	0.27	0.472	0.434	1.644	3.055	1.975	0.439	0.606	0.634	--	--	--	--	--	--	--	--	--	--	--	--	--	--	--	--	--	--	--	--	--	--	--	--	--	--	--	--	--	--	--	--	--	--	--	--	--
DN32561_c2_g2_i2	20.487	16.544	22.727	9.928	8.259	8.949	13.977	14.301	17.444	18.4	12.192	17.043	L-type lectin-domain containing receptor kinase S.4 OS=Arabidopsis thaliana OX=3702 GN=LECRKS4 PE=2 SV=1	0	647	1	265	2010	44	618	0.726	0.576
DN29467_c0_g1_i1	7.495	6.817	4.608	13.991	15.85	18.196	21.262	6.479	10.434	25.649	18.717	18.383	Tryptophan aminotransferase-related protein 1 OS=Oryza sativa subsp. japonica OX=39947 GN=TAR1 PE=2 SV=1	1e-139	424	-1	207	1319	75	441	0.734	0.588
DN31374_c4_g1_i3	2.143	2.848	2.569	6.721	10.617	9.446	5.133	3.894	5.892	13.921	17.174	12.176	Pyrophosphate-energized vacuolar membrane proton pump OS=Vigna radiata var. radiata OX=3916 PE=1 SV=4	2e-18	91.3	1	1150	1302	84	134	0.902	0.843
DN32098_c1_g5_i1	1.71	4.084	4.327	15.33	34.673	44.744	3.192	3.089	2.293	18.245	36.028	47.115	Putative DNA-binding protein (Fragment) n=1 Tax=Dendrobium grex Madame Thong-In RepID=Q9ZSM2_9ASPA	2e-92	279	2	500	916	31	169	0.95	0.921
DN40384_c2_g9_i1	12.259	12.638	10.953	5.017	5.269	3.625	10.074	3.066	3.95	1.051	1.631	1.634	LRR receptor-like serine/threonine-protein kinase ERL1 OS=Arabidopsis thaliana OX=3702 GN=ERL1 PE=1 SV=1	1e-30	130	-3	300	1319	32	374	0.471	0.335
DN34550_c0_g1_i2	53.61	32.219	42.427	10.515	6.426	15.593	169.533	122.523	95.966	43.464	22.166	5.243	UDP-glucose:2-hydroxyflavanone C-glucosyltransferase OS=Oryza sativa subsp. japonica OX=39947 GN=CGT PE=3 SV=1	1e-47	171	2	5	442	262	406	0.76	0.568
DN33800_c7_g1_i1	31.124	32.585	30.756	6.769	14.818	12.727	16.67	15.61	11.926	6.069	9.036	18.209	--	--	--	--	--	--	--	--	--	--	--	--	--	--	--	--	--	--	--	--	--	--	--	--	--	--	--	--	--	--	--	--	--	--	--	--	--
DN36707_c0_g1_i1	121.077	101.253	129.558	60.731	43.431	29.594	93.966	73.006	55.438	34.021	57.07	50.779	Mitogen-activated protein kinase kinase 5 OS=Arabidopsis thaliana OX=3702 GN=MKK5 PE=1 SV=2	4e-133	394	3	564	1295	66	307	0.857	0.754
DN32538_c1_g2_i1	5.186	7.968	5.565	13.481	12.789	14.969	8.749	8.46	10.017	10.091	11.166	7.934	39S ribosomal protein L47, mitochondrial OS=Bos taurus OX=9913 GN=MRPL47 PE=2 SV=1	7e-13	73.6	1	511	759	63	144	0.614	0.506
DN32098_c1_g2_i1	1.077	2.272	3.568	10.582	19.001	26.964	1.919	0.929	2.633	9.479	20.974	20.413	Dof-type zinc finger protein 15 n=1 Tax=Sorghum bicolor RepID=E6PBM2_SORBI	1e-24	110	-3	260	616	406	528	0.664	0.576
DN28308_c0_g1_i1	2.732	4	3.328	23.774	13.964	11.218	32.768	17.826	2.743	18.208	22.771	13.012	Protein TIFY 10a OS=Oryza sativa subsp. japonica OX=39947 GN=TIFY10A PE=1 SV=1	4e-32	126	-1	255	899	14	208	0.579	0.421
DN31788_c4_g2_i2	5.741	6.722	7.749	2.937	2.848	2.784	6.946	8.147	7.877	3.729	3.82	3.361	Protein FAR1-RELATED SEQUENCE 5 OS=Arabidopsis thaliana OX=3702 GN=FRS5 PE=1 SV=1	3e-138	441	-3	6	1727	70	663	0.571	0.4
DN31385_c4_g2_i6	6.107	6.052	6.054	3.014	2.456	2.441	6.066	3.827	4.509	5.338	2.735	5.05	Receptor-like cytoplasmic kinase 176 OS=Oryza sativa subsp. japonica OX=39947 GN=RLCK176 PE=1 SV=1	3e-117	372	-2	655	1494	123	360	0.775	0.661
DN11479_c0_g1_i1	12.869	10.576	10.973	24.959	37.975	34.846	12.715	11.179	8.141	25.63	33.292	36.564	--	--	--	--	--	--	--	--	--	--	--	--	--	--	--	--	--	--	--	--	--	--	--	--	--	--	--	--	--	--	--	--	--	--	--	--	--
DN34012_c7_g4_i1	2.632	2.147	2.413	0.376	0.587	0.515	1.41	2.842	1.733	0.814	0.137	0.854	--	--	--	--	--	--	--	--	--	--	--	--	--	--	--	--	--	--	--	--	--	--	--	--	--	--	--	--	--	--	--	--	--	--	--	--	--
DN27969_c0_g1_i1	10.804	10.722	8.196	2.609	0.632	1.618	10.329	16.741	13.44	3.848	3.868	3.535	BAG family molecular chaperone regulator 5, mitochondrial OS=Arabidopsis thaliana OX=3702 GN=BAG5 PE=1 SV=1	9e-30	117	1	178	597	22	153	0.65	0.464
DN35027_c4_g1_i2	7.373	13.392	13.615	40.452	27.162	29.332	7.54	9.12	5.694	13.958	23.182	15.711	Mannose-specific lectin 3 OS=Crocus vernus OX=87752 PE=1 SV=3	7e-57	195	2	758	1441	3	222	0.625	0.453
DN21254_c0_g1_i2	16.012	10.083	9.34	66.547	44.178	33.21	11.198	34.533	25.706	34.113	48.903	33.718	--	--	--	--	--	--	--	--	--	--	--	--	--	--	--	--	--	--	--	--	--	--	--	--	--	--	--	--	--	--	--	--	--	--	--	--	--
DN35104_c2_g1_i6	44.949	32.282	42.135	18.189	17.052	20.51	28.42	42.445	29.524	17.568	15.533	16.29	F-box/LRR-repeat protein At3g48880 OS=Arabidopsis thaliana OX=3702 GN=At3g48880 PE=2 SV=1	6e-08	58.9	2	233	544	11	122	0.509	0.316
DN39487_c0_g1_i6	9.827	7.455	7.218	3.178	3.079	3.354	6.299	7.419	7.384	2.742	2.765	2.562	Pentatricopeptide repeat-containing protein At4g38010 OS=Arabidopsis thaliana OX=3702 GN=PCMP-E45 PE=3 SV=1	1e-87	298	1	49	1542	58	552	0.552	0.341
DN32993_c5_g2_i4	3.142	3.089	2.652	7.973	7.903	5.984	4.093	3.838	4.268	5.43	6.057	3.838	Subtilisin-like protease SBT2.2 OS=Arabidopsis thaliana OX=3702 GN=SBT2.2 PE=3 SV=1	0	726	3	1527	3167	304	852	0.851	0.704
DN30148_c1_g8_i1	2.199	2.503	2.673	6.201	5.055	5.903	3.256	1.858	2.359	6.965	7.717	5.831	Pentatricopeptide repeat-containing protein At5g39710 OS=Arabidopsis thaliana OX=3702 GN=EMB2745 PE=2 SV=1	0	681	-3	925	2763	132	743	0.729	0.529
DN39398_c5_g3_i7	99.491	84.636	102.879	55.589	39.221	49.381	70.233	90.227	64.796	43.189	47.623	51.881	BRCA1-associated RING domain protein 1 OS=Rattus norvegicus OX=10116 GN=Bard1 PE=2 SV=1	1e-16	88.2	-3	1603	1974	418	533	0.597	0.379
DN33715_c4_g1_i2	6.363	5.455	8.633	24.911	16.411	18.44	6.766	8.27	8.645	9.991	21.472	17.235	Serine-protein kinase ATM n=1 Tax=Medicago truncatula RepID=G7J5G3_MEDTR	2e-08	65.1	1	1021	1179	156	208	0.774	0.491
DN27591_c0_g1_i2	0.866	0.963	0.26	5.296	4.468	4.004	0.573	1.533	1.328	3.473	2.921	1.267	Uncharacterized protein n=1 Tax=Musa acuminata subsp. malaccensis RepID=M0TIT4_MUSAM	2e-34	138	-2	320	1096	1	297	0.531	0.4
DN32197_c4_g1_i5	3.553	3.078	3.141	10.563	7.093	7.738	6.946	3.849	4.52	7.715	9.105	7.034	Protein MALE DISCOVERER 2 OS=Arabidopsis thaliana OX=3702 GN=MDIS2 PE=1 SV=1	2e-128	412	-3	932	2059	300	677	0.709	0.534
DN38499_c5_g1_i3	1.01	1.351	1.248	4.574	3.773	4.664	1.082	2.82	2.677	5.512	8.558	5.776	NAC domain-containing protein 104 OS=Arabidopsis thaliana OX=3702 GN=NAC104 PE=2 SV=1	9e-32	95.9	-1	255	746	49	187	0.518	0.388
DN36281_c2_g7_i1	0.389	0.88	0.426	3.149	2.67	2.974	17.868	5.584	0.713	10.393	36.975	4.013	Cytochrome P450 81Q32 OS=Catharanthus roseus OX=4058 GN=CYP81Q32 PE=2 SV=1	3e-156	467	2	275	1783	42	491	0.632	0.473
DN36379_c2_g1_i1	1.699	3.654	1.945	6.817	6.951	7.774	13.542	13.753	21.131	17.193	12.582	9.476	Probable methyltransferase PMT27 OS=Arabidopsis thaliana OX=3702 GN=At3g51070 PE=3 SV=1	0	917	1	1048	2625	368	893	0.897	0.766
DN34295_c8_g1_i1	2.343	3.309	2.195	0.144	0.142	0	1.622	3.726	2.556	0.558	0.83	1.304	--	--	--	--	--	--	--	--	--	--	--	--	--	--	--	--	--	--	--	--	--	--	--	--	--	--	--	--	--	--	--	--	--	--	--	--	--
DN39845_c1_g2_i3	2.509	2.23	2.704	7.357	5.215	6.608	3.171	2.719	2.874	7.779	7.493	4.316	Pentatricopeptide repeat-containing protein At2g29760, chloroplastic OS=Arabidopsis thaliana OX=3702 GN=PCMP-H33 PE=2 SV=1	0	550	1	190	2175	36	738	0.603	0.404
DN33211_c6_g2_i2	3.897	5.926	5.242	1.078	1.976	1.437	6.808	4.051	4.443	2.02	1.241	2.13	--	--	--	--	--	--	--	--	--	--	--	--	--	--	--	--	--	--	--	--	--	--	--	--	--	--	--	--	--	--	--	--	--	--	--	--	--
DN30945_c4_g1_i3	3468.48	4629.4	3250.35	1895.64	1248.43	1823.54	5701.84	2762.74	3667.31	1355.27	1483.99	1356.49	--	--	--	--	--	--	--	--	--	--	--	--	--	--	--	--	--	--	--	--	--	--	--	--	--	--	--	--	--	--	--	--	--	--	--	--	--
DN31280_c4_g2_i8	3445.53	2996.43	3946.17	1799.83	1196.76	1806.81	1686	5215.51	4134.46	2130.28	2419.81	2430.94	Metallothionein-like protein type 2 OS=Musa acuminata OX=4641 PE=3 SV=2	8e-16	76.6	3	165	326	25	78	0.778	0.63
DN37438_c7_g2_i9	5.663	5.267	6.844	11.94	12.94	11.642	6.691	7.207	7.998	7.276	10.502	8.925	Beta-galactosidase 2 OS=Oryza sativa subsp. japonica OX=39947 GN=Os01g0580200 PE=2 SV=1	0	646	-1	1059	2312	55	471	0.821	0.727
DN37967_c9_g1_i1	133.658	183.554	109.151	330.674	271.326	340.976	123.149	114.13	140.092	167.877	270.94	164.338	Tetraspanin-3 OS=Arabidopsis thaliana OX=3702 GN=TET3 PE=1 SV=1	5e-114	345	1	178	1050	1	285	0.766	0.646
DN39862_c2_g2_i2	8.506	14.429	12.742	23.168	29.262	27.886	17.688	15.935	18.914	41.791	33.615	32.396	--	--	--	--	--	--	--	--	--	--	--	--	--	--	--	--	--	--	--	--	--	--	--	--	--	--	--	--	--	--	--	--	--	--	--	--	--
DN40572_c2_g1_i2	48.48	27.413	42.936	10.611	9.434	8.587	3.712	2.305	1.251	2.669	1.954	2.856	--	--	--	--	--	--	--	--	--	--	--	--	--	--	--	--	--	--	--	--	--	--	--	--	--	--	--	--	--	--	--	--	--	--	--	--	--
DN37072_c0_g1_i4	1.976	2.429	2.122	4.786	5.26	4.348	5.737	2.842	3.357	6.115	6.838	4.885	Lysine-specific demethylase REF6 OS=Arabidopsis thaliana OX=3702 GN=REF6 PE=1 SV=1	2e-172	452	3	327	1319	1	344	0.774	0.656
DN30709_c3_g1_i3	2.687	2.335	3.578	0	0	0.28	3.012	2.965	3.16	0.192	0	0.45	10 kDa chaperonin, mitochondrial OS=Arabidopsis thaliana OX=3702 GN=CPN10 PE=1 SV=1	2e-07	53.5	3	27	134	1	36	0.889	0.639
DN38215_c4_g3_i3	0.999	1.633	1.498	3.649	3.453	3.01	4.327	1.444	2.216	11.152	6.721	5.5	Uncharacterized protein n=1 Tax=Prunus persica RepID=M5W9E3_PRUPE	1e-70	270	-3	4706	6286	2	588	0.526	0.386
DN31946_c3_g1_i4	1.133	1.183	1.248	0	0.125	0.063	0.308	1.723	1.218	0.046	0.137	0.046	Dicarboxylate transporter 1, chloroplastic OS=Arabidopsis thaliana OX=3702 GN=DIT1 PE=1 SV=1	2e-06	55.1	3	2355	2435	437	463	1	0.926
DN30732_c2_g3_i3	6.263	8.083	6.449	16.909	13.679	14.969	10.339	14.357	8.7	10.493	8.919	7.879	Chloroplast envelope membrane protein OS=Rhodomonas salina OX=52970 GN=cemA PE=3 SV=1	5e-35	138	3	855	1604	42	277	0.568	0.324
DN38450_c3_g1_i8	38.098	26.282	27.813	15.156	8.232	8.858	41.389	61.054	45.081	5.612	13.227	6.272	UPI0002C333EC related cluster n=1 Tax=unknown RepID=UPI0002C333EC	1e-42	158	2	977	1444	18	175	0.679	0.525
DN38364_c3_g1_i8	2.487	2.555	3.11	6.134	5.66	6.174	3.786	2.619	3.291	6.563	3.751	2.736	Protein NSP-INTERACTING KINASE 2 OS=Arabidopsis thaliana OX=3702 GN=NIK2 PE=1 SV=1	0	619	3	1758	2852	270	635	0.913	0.818
DN38144_c0_g1_i19	3.509	6.555	3.193	1.05	1.317	0.886	3.924	5.36	4.432	1.225	0.821	1.047	Uncharacterized protein n=1 Tax=Musa acuminata subsp. malaccensis RepID=M0T290_MUSAM	0	821	-1	2042	3958	337	899	0.734	0.613
DN39800_c2_g4_i2	69.622	55.286	63.843	35.666	25.017	25.481	52.45	46.54	51.96	19.908	20.788	20.44	NHP2-like protein 1 OS=Xenopus tropicalis OX=8364 GN=snu13 PE=2 SV=1	8e-53	178	-3	849	1205	1	120	0.917	0.825
DN32781_c2_g2_i2	8.561	11.822	7.697	1.926	3.168	3.363	7.603	9.333	6.923	3.062	2.315	2.36	--	--	--	--	--	--	--	--	--	--	--	--	--	--	--	--	--	--	--	--	--	--	--	--	--	--	--	--	--	--	--	--	--	--	--	--	--
DN39107_c6_g1_i4	6.54	6.335	6.563	2.455	2.501	2.088	2.407	3.144	2.501	1.581	1.28	1.203	--	--	--	--	--	--	--	--	--	--	--	--	--	--	--	--	--	--	--	--	--	--	--	--	--	--	--	--	--	--	--	--	--	--	--	--	--
DN39649_c3_g3_i1	3.875	5.131	7.333	0.616	1.629	1.193	4.157	4.029	2.194	1.645	2.481	2.902	--	--	--	--	--	--	--	--	--	--	--	--	--	--	--	--	--	--	--	--	--	--	--	--	--	--	--	--	--	--	--	--	--	--	--	--	--
DN32159_c3_g1_i6	1.444	1.016	1.945	4.073	4.45	4.908	2.089	1.298	1.613	2.669	2.432	2.158	Uncharacterized protein n=1 Tax=Musa acuminata subsp. malaccensis RepID=M0TAN9_MUSAM	2e-38	154	2	1025	1741	5	233	0.524	0.391
DN33509_c4_g1_i8	1.055	4.879	1.175	13.057	26.13	13.369	10.933	8.135	19.66	68.299	179.025	122.971	Bidirectional sugar transporter SWEET14 OS=Oryza sativa subsp. japonica OX=39947 GN=SWEET14 PE=2 SV=1	2e-76	210	-1	944	1405	2	154	0.831	0.688
DN31462_c0_g4_i3	3.154	3.434	2.465	9.966	8.312	15.466	1.485	3.357	1.81	3.592	2.892	8.218	Probable purple acid phosphatase 20 OS=Arabidopsis thaliana OX=3702 GN=PAP20 PE=2 SV=1	2e-169	493	3	261	1469	22	425	0.759	0.576
DN31539_c2_g1_i1	70.954	60.123	59.152	136.512	108.078	162.985	59.353	100.332	76.996	127.192	135.035	116.507	Zinc finger A20 and AN1 domain-containing stress-associated protein 6 OS=Oryza sativa subsp. japonica OX=39947 GN=SAP6 PE=2 SV=1	8e-40	146	-3	622	1059	1	160	0.606	0.469
DN29518_c1_g3_i2	0.355	0.22	0	3.524	2.661	2.992	9.226	2.249	7.23	13.976	10.892	8.108	Expansin-A15 OS=Arabidopsis thaliana OX=3702 GN=EXPA15 PE=2 SV=2	2e-113	339	-3	379	1134	1	252	0.845	0.75
DN35633_c1_g2_i2	1.488	2.649	1.997	11.805	13.973	6.445	6.437	1.757	1.295	8.291	20.534	12.562	Uncharacterized protein OS=Musa acuminata subsp. malaccensis PE=4 SV=1	2e-71	248	3	78	1439	1	465	0.524	0.391
DN36905_c2_g1_i1	7.795	5.612	7.073	2.571	1.495	1.455	15.44	17.77	7.724	4.196	0.703	0.367	MYB4 n=1 Tax=Dendrobium sp. XMW-2002-4 RepID=Q84U50_9ASPA	2e-09	62.8	2	2	124	63	103	0.78	0.707
DN33844_c1_g1_i13	0.977	0.712	0.874	2.86	3.391	3.607	1.888	1.6	1.086	5.85	4.494	4.729	Serine/threonine-protein kinase Nek6 OS=Oryza sativa subsp. japonica OX=39947 GN=NEK6 PE=1 SV=2	4e-121	378	1	505	1851	75	533	0.588	0.472
DN30180_c3_g1_i3	0.278	0.157	0.114	1.001	1.371	1.076	0.201	0.213	0.154	0.329	0.762	0.624	LINE-1 reverse transcriptase homolog OS=Nycticebus coucang OX=9470 PE=4 SV=1	4e-32	140	3	1731	3101	439	894	0.467	0.272
DN31000_c1_g1_i3	10.371	24.763	18.369	51.487	77.526	49.2	16.288	28.938	34.23	62.339	56.503	37.198	Predicted protein n=1 Tax=Populus trichocarpa RepID=B9HW02_POPTR	8e-28	113	-3	200	493	1	100	0.83	0.67
DN37538_c6_g1_i1	1.91	2.01	2.091	9.263	6.399	15.746	4.825	5.315	4.312	8.72	8.782	6.097	Predicted protein n=1 Tax=Populus trichocarpa RepID=B9I075_POPTR	0	579	1	418	1716	1	438	0.799	0.704
DN32701_c11_g1_i1	0.677	0.9	0	8.445	7.244	9.175	0.944	0.671	1.284	14.378	16.578	3.205	--	--	--	--	--	--	--	--	--	--	--	--	--	--	--	--	--	--	--	--	--	--	--	--	--	--	--	--	--	--	--	--	--	--	--	--	--
DN31172_c3_g4_i1	0	0.084	0.26	2.648	2.857	1.889	0.286	0.302	0	1.545	1.631	5.142	--	--	--	--	--	--	--	--	--	--	--	--	--	--	--	--	--	--	--	--	--	--	--	--	--	--	--	--	--	--	--	--	--	--	--	--	--
DN35945_c1_g2_i8	3.298	3.162	3.193	8.262	10.315	6.255	3.277	3.939	4.158	8.108	6.106	7.75	Serine/threonine-protein kinase STY46 OS=Arabidopsis thaliana OX=3702 GN=STY46 PE=1 SV=1	2e-103	347	-1	1972	3030	159	504	0.659	0.534
DN35642_c3_g1_i3	7.029	7.487	4.961	14.598	13.679	13.821	9.661	10.407	11.926	14.113	19.899	11.166	Cytochrome P450 71A1 OS=Persea americana OX=3435 GN=CYP71A1 PE=1 SV=2	5e-73	256	-2	581	1177	300	498	0.749	0.593
DN40714_c4_g1_i2	2646.73	2284.78	2501.66	966.716	1528.21	1128.76	1083.75	901.581	684.979	1092.26	593.596	1320.82	Uncharacterized protein n=1 Tax=Musa acuminata subsp. malaccensis RepID=M0TCV6_MUSAM	2e-06	60.1	3	1038	1283	9	85	0.59	0.458
DN31112_c3_g11_i1	5.041	3.749	2.912	18.44	12.922	20.89	1.845	7.621	5.387	3.967	6.203	4.655	--	--	--	--	--	--	--	--	--	--	--	--	--	--	--	--	--	--	--	--	--	--	--	--	--	--	--	--	--	--	--	--	--	--	--	--	--
DN31453_c8_g3_i4	10.96	12.324	9.195	3.062	3.658	4.257	11.686	13.921	12.387	5.183	6.447	4.224	--	--	--	--	--	--	--	--	--	--	--	--	--	--	--	--	--	--	--	--	--	--	--	--	--	--	--	--	--	--	--	--	--	--	--	--	--
DN32106_c3_g1_i1	0.511	1.099	0.874	0	0	0	0.329	0.593	1.097	0	0	0	--	--	--	--	--	--	--	--	--	--	--	--	--	--	--	--	--	--	--	--	--	--	--	--	--	--	--	--	--	--	--	--	--	--	--	--	--
DN33082_c4_g1_i25	10.549	10.429	9.507	4.574	4.948	5.731	7.497	7.005	6.188	5.192	4.816	5.959	Myb-related protein 1 OS=Arabidopsis thaliana OX=3702 GN=MYR1 PE=1 SV=1	2e-30	84.3	3	975	1178	1	67	0.735	0.632
DN35612_c0_g2_i4	13.769	14.952	12.44	47.972	57.029	32.098	14.369	8.18	5.617	30.813	15.601	31.239	--	--	--	--	--	--	--	--	--	--	--	--	--	--	--	--	--	--	--	--	--	--	--	--	--	--	--	--	--	--	--	--	--	--	--	--	--
DN31995_c6_g2_i1	278.864	138.487	169.946	71.881	50.47	37.476	71.506	213.589	137.645	15.475	33.507	37.262	Predicted protein n=1 Tax=Hordeum vulgare var. distichum RepID=F2DUA9_HORVD	3e-10	63.2	2	383	502	64	103	0.775	0.65
DN29629_c0_g1_i1	27.482	30.564	25.785	75.473	71.687	47.645	31.506	23.914	21.58	40.639	35.5	73.698	CBS domain-containing protein CBSX6 OS=Arabidopsis thaliana OX=3702 GN=CBSX6 PE=1 SV=1	4e-125	383	-1	270	1466	1	407	0.731	0.604
DN29916_c8_g6_i1	13.88	17.738	14.104	1.801	5.002	2.721	1.697	4.834	2.304	5.576	3.839	8.126	Uncharacterized protein n=1 Tax=Brachypodium distachyon RepID=I1IWC2_BRADI	4e-43	123	3	318	635	129	235	0.729	0.495
DN35221_c2_g3_i5	3.442	5.529	6.282	11.853	12.424	12.266	7.37	5.785	6.221	28.208	13.901	19.072	Auxin response factor 19 OS=Arabidopsis thaliana OX=3702 GN=ARF19 PE=1 SV=2	2e-13	78.2	-1	1393	1536	10	57	0.812	0.708
DN32186_c3_g1_i2	38.131	36.836	38.963	218.263	138.774	88.548	84.889	65.128	69.678	220.874	196.667	233.427	Hydrophobic protein LTI6A OS=Oryza sativa subsp. japonica OX=39947 GN=LTI6A PE=2 SV=1	2e-14	53.5	-2	472	561	1	30	0.867	0.8
DN34809_c4_g2_i3	17.855	23.727	21.957	42.561	102.81	76.824	34.814	58.078	54.066	92.457	102.817	59.162	--	--	--	--	--	--	--	--	--	--	--	--	--	--	--	--	--	--	--	--	--	--	--	--	--	--	--	--	--	--	--	--	--	--	--	--	--
DN35724_c3_g3_i6	24.839	23.266	24.578	10.794	6.782	11.914	12.821	41.102	20.385	2.642	8.235	11.588	--	--	--	--	--	--	--	--	--	--	--	--	--	--	--	--	--	--	--	--	--	--	--	--	--	--	--	--	--	--	--	--	--	--	--	--	--
DN31408_c1_g6_i2	74.874	43.538	51.445	173.074	157.321	116.009	185.981	49.416	55.01	125.446	169.725	149.903	--	--	--	--	--	--	--	--	--	--	--	--	--	--	--	--	--	--	--	--	--	--	--	--	--	--	--	--	--	--	--	--	--	--	--	--	--
DN40784_c6_g1_i2	6.24	9.864	8.851	1.878	2.519	3.58	8.706	8.314	6.934	2.98	2.374	2.176	--	--	--	--	--	--	--	--	--	--	--	--	--	--	--	--	--	--	--	--	--	--	--	--	--	--	--	--	--	--	--	--	--	--	--	--	--
DN31709_c4_g1_i2	5.685	4.974	6.095	15.127	12.175	19.145	3.648	2.238	2.885	20.594	13.081	13.388	Ethylene-responsive transcription factor 5 OS=Arabidopsis thaliana OX=3702 GN=ERF5 PE=2 SV=1	6e-22	99	2	980	1264	122	217	0.752	0.673
DN32371_c0_g2_i4	15.879	11.822	15.862	38.863	29.325	28.392	12.397	15.286	14.317	25.338	29.522	28.631	Uncharacterized protein n=1 Tax=Musa acuminata subsp. malaccensis RepID=M0U8S0_MUSAM	5e-35	139	-2	1114	1734	1	183	0.612	0.397
DN40628_c0_g2_i3	22.73	19.402	20.636	8.031	7.591	11.95	11.824	7.833	8.558	13.647	9.906	10.358	NADPH-dependent aldo-keto reductase, chloroplastic OS=Arabidopsis thaliana OX=3702 GN=AKR4C9 PE=1 SV=1	3e-21	99	2	935	1198	214	304	0.736	0.516
DN30741_c0_g2_i1	28.926	26.208	25.961	60.346	44.739	63.518	30.668	30.012	29.721	58.39	55.653	44.03	Protein FAM126B OS=Pongo abelii OX=9601 GN=FAM126B PE=2 SV=1	3e-11	69.7	-2	778	1269	54	220	0.451	0.309
DN31753_c3_g3_i1	2.187	1.56	1.695	0.221	0	0	2.587	2.014	5.255	0.603	1.28	2.378	--	--	--	--	--	--	--	--	--	--	--	--	--	--	--	--	--	--	--	--	--	--	--	--	--	--	--	--	--	--	--	--	--	--	--	--	--
DN36025_c1_g2_i1	9.094	7.162	7.447	14.261	16.091	18.847	26.935	14.279	12.683	27.641	49.352	40.293	Protein DWARF 53-LIKE OS=Oryza sativa subsp. japonica OX=39947 GN=D53-L PE=3 SV=2	3e-108	375	-2	273	2459	394	1128	0.511	0.35
DN29461_c0_g1_i1	1.899	2.325	3.193	5.652	5.678	6.291	7.402	5.17	4.652	18.126	18.287	7.75	Putative WEB family protein At1g65010, chloroplastic OS=Arabidopsis thaliana OX=3702 GN=At1g65010 PE=1 SV=1	4e-64	241	-3	844	2670	34	650	0.597	0.354
DN40308_c4_g1_i7	1.976	3.476	2.736	7.405	7.013	6.327	1.41	2.921	2.896	13.236	10.257	8.99	G-type lectin S-receptor-like serine/threonine-protein kinase SD2-5 OS=Arabidopsis thaliana OX=3702 GN=SD25 PE=1 SV=1	9e-83	179	3	213	710	446	618	0.674	0.52
DN34860_c8_g1_i1	5.974	7.738	6.688	13.259	13.127	17.247	8.208	6.233	6.802	13.126	13.422	10.284	Pentatricopeptide repeat-containing protein At3g58590 OS=Arabidopsis thaliana OX=3702 GN=At3g58590 PE=2 SV=2	5e-172	522	3	147	2261	25	728	0.606	0.421
DN39012_c3_g1_i5	1.044	1.885	0.458	11.536	9.496	6.373	10.159	7.061	6.725	37.449	45.396	29.916	Aldo-keto reductase family 4 member C10 OS=Arabidopsis thaliana OX=3702 GN=AKR4C10 PE=1 SV=1	9e-10	62.4	3	105	212	6	41	0.889	0.75
DN40193_c0_g7_i1	5.796	7.769	6.376	1.271	2.43	1.049	29.056	11.436	22.787	2.267	2.227	2.966	Pleiotropic drug resistance protein 1 OS=Nicotiana tabacum OX=4097 GN=PDR1 PE=2 SV=1	3e-157	487	3	216	1250	20	366	0.893	0.755
DN35865_c1_g1_i7	0.477	0.785	0.77	3.341	5.331	3.417	1.241	0.403	0.263	9.351	4.005	10.027	--	--	--	--	--	--	--	--	--	--	--	--	--	--	--	--	--	--	--	--	--	--	--	--	--	--	--	--	--	--	--	--	--	--	--	--	--
DN33945_c1_g1_i14	52.866	60.595	41.647	184.985	172.637	95.878	42.8	36.682	29.151	63.993	140.437	116.663	NAC domain-containing protein 48 OS=Oryza sativa subsp. japonica OX=39947 GN=NAC048 PE=1 SV=1	5e-81	275	1	163	591	1	144	0.972	0.896
DN35428_c0_g9_i1	7.14	6.199	6.241	1.685	1.442	0.868	18.293	8.426	7.548	7.258	7.483	5.987	Putative uncharacterized protein n=2 Tax=Vitis vinifera RepID=A5BRH5_VITVI	9e-17	85.5	-2	358	972	6	215	0.551	0.394
DN37122_c1_g1_i2	25.295	32.92	24.776	14.723	12.041	7.954	19.502	12.153	11.992	8.19	8.255	6.832	Predicted protein OS=Populus trichocarpa GN=POPTRDRAFT_828609 PE=4 SV=1	7e-117	380	-3	2678	3466	1	263	0.814	0.684
DN38173_c1_g1_i5	28.981	25.507	27.199	47.308	57.795	73.642	16.511	27.103	43.172	51.434	54.198	90.585	Cationic amino acid transporter 2, vacuolar OS=Arabidopsis thaliana OX=3702 GN=CAT2 PE=1 SV=1	1e-64	223	-2	475	921	1	150	0.842	0.77
DN30135_c2_g1_i3	24.606	14.554	9.954	3.418	3.506	2.721	1.029	2.328	4.685	0.146	0.811	0.11	--	--	--	--	--	--	--	--	--	--	--	--	--	--	--	--	--	--	--	--	--	--	--	--	--	--	--	--	--	--	--	--	--	--	--	--	--
DN39883_c0_g2_i9	1.988	2.482	1.872	7.097	4.868	9.509	1.082	1.634	1.898	7.203	3.741	1.442	Type IV inositol polyphosphate 5-phosphatase 7 OS=Arabidopsis thaliana OX=3702 GN=IP5P7 PE=1 SV=1	0	567	2	902	2278	93	594	0.691	0.584
DN39764_c5_g9_i3	12.814	19.675	18.129	34.26	34.949	44.021	18.908	27.942	26.287	46.434	43.599	33.066	Casein kinase 1-like protein 1 OS=Arabidopsis thaliana OX=3702 GN=CKL1 PE=2 SV=2	2e-145	426	-1	2	652	1	217	0.972	0.908
DN29249_c0_g1_i2	26.416	13.664	27.085	57.563	56.522	87.409	14.083	26.085	12.189	12.687	23.69	29.283	Uncharacterized protein n=1 Tax=Musa acuminata subsp. malaccensis RepID=M0U9C0_MUSAM	6e-22	103	-2	523	1302	15	235	0.462	0.309
DN37918_c1_g2_i7	7.34	10.303	9.101	4.323	4.014	3.869	7.603	8.762	6.561	10.695	6.301	9.201	Sucrase-like protein n=2 Tax=Medicago truncatula RepID=G7IVJ0_MEDTR	2e-81	278	3	1290	1874	63	257	0.805	0.662
DN37059_c8_g2_i4	0.067	0.021	0	0.982	0.837	0.479	0	0.045	0.219	0.521	2.599	1.286	Protein FAR1-RELATED SEQUENCE 5 OS=Arabidopsis thaliana OX=3702 GN=FRS5 PE=1 SV=1	9e-20	100	-3	3570	4352	377	637	0.475	0.275
DN39757_c1_g3_i1	1.899	1.298	1.373	7.231	5.909	4.474	2.683	1.097	1.854	5.164	8.001	9.302	Probable receptor-like protein kinase At5g20050 OS=Arabidopsis thaliana OX=3702 GN=At5g20050 PE=2 SV=1	3e-105	330	2	374	1414	54	400	0.729	0.528
DN37343_c3_g6_i1	35.222	21.842	28.614	12.749	8.508	8.388	33.881	29.229	23.018	10.219	10.072	10.009	Thymidine kinase OS=Oryza sativa subsp. japonica OX=39947 GN=TK PE=2 SV=2	3e-101	311	3	408	995	67	263	0.873	0.746
DN37494_c1_g9_i1	1.71	2.157	2.007	5.999	6.764	4.357	3.192	3.324	2.523	6.581	9.105	8.457	TOM1-like protein 6 OS=Arabidopsis thaliana OX=3702 GN=TOL6 PE=1 SV=1	2e-06	55.5	-3	2349	2423	13	37	0.96	0.92
DN28187_c0_g1_i1	16.767	12.827	18.285	32.864	29.2	38.191	12.831	18.005	16.237	25.905	23.074	20.009	Pentatricopeptide repeat-containing protein At3g29230 OS=Arabidopsis thaliana OX=3702 GN=PCMP-E27 PE=2 SV=1	1e-112	360	-1	467	1954	59	558	0.578	0.38
DN29283_c0_g1_i2	4.641	6.084	5.273	0.847	1.139	1.256	3.224	1.007	3.511	0.32	0.84	2.268	Transcription factor bHLH148 OS=Arabidopsis thaliana OX=3702 GN=BHLH148 PE=1 SV=1	2e-29	118	-1	204	653	47	220	0.602	0.455
DN40160_c2_g8_i1	2.343	4.858	4.629	10.139	10.066	10.901	3.298	2.417	2.205	4.726	4.826	5.096	Uncharacterized protein n=1 Tax=Prunus persica RepID=M5W8Y7_PRUPE	3e-22	99.4	-3	609	1151	89	272	0.535	0.319
DN35374_c1_g1_i2	10.482	5.319	5.898	1.724	1.967	1.112	3.022	5.998	7.998	1.828	0.664	0.79	Protein PIN-LIKES 6 OS=Arabidopsis thaliana OX=3702 GN=PILS6 PE=2 SV=1	2e-23	108	-3	996	1244	306	392	0.736	0.678
DN37903_c1_g3_i1	38.842	47.663	25.077	94.317	77.677	111.082	77.062	80.749	71.302	106.872	164.264	62.936	Flavonoid glucosyltransferase n=1 Tax=Crocus sativus RepID=B9UYP6_CROSA	1e-129	398	-3	474	1841	7	461	0.656	0.481
DN37186_c0_g1_i2	1.621	1.675	1.196	6.037	5.678	3.769	2.831	0.951	1.854	3.217	3.517	3.287	Putative uncharacterized protein n=1 Tax=Vitis vinifera RepID=A5BI84_VITVI	0	657	-1	107	1789	50	606	0.777	0.614
DN39332_c0_g1_i4	1.077	2.021	0.53	5.623	4.236	6.183	7.349	12.231	13.176	16.773	15.581	18.218	BTB/POZ domain-containing protein SR1IP1 OS=Arabidopsis thaliana OX=3702 GN=SR1IP1 PE=1 SV=2	0	700	1	193	1962	3	601	0.747	0.595
DN84692_c0_g1_i1	6.385	9.424	8.675	0.549	1.62	1.04	26.649	17.737	15.206	0.868	2.559	1.827	Multiprotein-bridging factor 1c OS=Arabidopsis thaliana OX=3702 GN=MBF1C PE=1 SV=1	4e-59	191	1	25	462	1	145	0.849	0.712
DN38379_c2_g1_i10	10.86	9.497	11.161	17.669	24.154	23.484	11.782	8.337	9.666	22.175	14.966	17.915	Serine carboxypeptidase-like 18 OS=Arabidopsis thaliana OX=3702 GN=SCPL18 PE=2 SV=2	4e-35	144	3	1512	1871	345	464	0.738	0.574
DN35125_c1_g1_i11	3.809	3.476	2.465	7.28	8.241	7.286	4.677	3.234	2.754	8.163	7.581	6.143	Putative protein FAR1-RELATED SEQUENCE 10 OS=Arabidopsis thaliana OX=3702 GN=FRS10 PE=2 SV=2	1e-136	438	-1	1117	2571	7	492	0.63	0.455
DN32014_c0_g1_i11	33.267	18.041	28.655	8.214	8.366	7.114	21.347	17.457	21.58	14.451	3.79	3.186	Thermospermine synthase ACAULIS5 OS=Arabidopsis thaliana OX=3702 GN=ACL5 PE=1 SV=1	7e-169	484	1	103	1071	1	335	0.795	0.697
DN37421_c0_g1_i5	74.518	68.552	55.719	29.35	25.186	12.357	78.081	72.972	78.477	11.325	21.023	29.926	RNA polymerase sigma factor sigE, chloroplastic/mitochondrial OS=Arabidopsis thaliana OX=3702 GN=SIGE PE=1 SV=1	5e-58	213	-3	707	1213	284	453	0.818	0.629
DN37941_c2_g3_i5	6.64	6.879	6.334	2.773	3.515	2.639	3.606	4.208	4.992	2.459	1.651	2.443	--	--	--	--	--	--	--	--	--	--	--	--	--	--	--	--	--	--	--	--	--	--	--	--	--	--	--	--	--	--	--	--	--	--	--	--	--
DN40161_c7_g1_i1	16.545	20.366	14.239	2.215	7.858	3.227	8.282	13.954	11.915	1.207	0.791	0.468	Putative uncharacterized protein n=1 Tax=Ricinus communis RepID=B9T325_RICCO	9e-09	65.1	-2	128	379	105	186	0.563	0.391
DN33459_c4_g1_i2	6.585	5.34	7.697	0.385	1.709	1.302	9.809	7.318	5.069	1.234	2.745	1.726	--	--	--	--	--	--	--	--	--	--	--	--	--	--	--	--	--	--	--	--	--	--	--	--	--	--	--	--	--	--	--	--	--	--	--	--	--
DN32513_c10_g6_i1	6.063	8.733	9.684	0.77	2.216	1.428	12.471	9.266	12.101	1.097	2.325	3.278	--	--	--	--	--	--	--	--	--	--	--	--	--	--	--	--	--	--	--	--	--	--	--	--	--	--	--	--	--	--	--	--	--	--	--	--	--
DN40094_c4_g1_i1	10.438	12.345	12.544	34.328	21.048	24.135	11.729	16.215	14.153	48.93	44.878	31.771	Probable WRKY transcription factor 70 OS=Arabidopsis thaliana OX=3702 GN=WRKY70 PE=1 SV=1	5e-11	68.6	3	1155	1280	138	179	0.81	0.643
DN33838_c1_g1_i1	268.615	147.984	209.741	95.357	56.914	49.969	139.374	140.964	125.906	30.804	55.497	41.293	ATP-dependent 6-phosphofructokinase 3 OS=Arabidopsis thaliana OX=3702 GN=PFK3 PE=1 SV=1	6e-104	323	-2	661	1269	274	473	0.867	0.764
DN39867_c3_g2_i3	111.739	99.232	109.275	59.729	55.49	38.073	147.667	101.283	47.429	73.655	138.288	88.491	Allene oxide cyclase, chloroplastic OS=Oryza sativa subsp. japonica OX=39947 GN=AOC PE=1 SV=1	2e-62	184	2	683	1012	107	216	0.9	0.782
DN38088_c2_g2_i2	0.266	0.366	0	2.629	4.405	5.487	0.52	1.399	1.437	5.027	8.206	5.39	--	--	--	--	--	--	--	--	--	--	--	--	--	--	--	--	--	--	--	--	--	--	--	--	--	--	--	--	--	--	--	--	--	--	--	--	--
DN34113_c5_g1_i4	0.888	1.078	0.738	3.466	3.551	2.45	1.665	1.186	1.657	0.722	1.104	1.212	Serine/threonine-protein kinase fray2 OS=Dictyostelium discoideum OX=44689 GN=fray2 PE=3 SV=1	1e-113	381	-2	1680	2618	61	371	0.707	0.567
DN27815_c0_g1_i2	41.351	41.768	36.893	102.618	66.757	83.929	31.845	52.091	41.702	56.672	75.211	74.497	Dormancy-associated protein homolog 3 OS=Arabidopsis thaliana OX=3702 GN=At1g56220 PE=1 SV=1	7e-09	58.9	-1	1477	1587	1	37	0.838	0.703
DN39289_c6_g4_i2	21.553	30.428	24.984	4.738	8.17	1.817	2.969	0	1.503	2.047	5.383	1.359	--	--	--	--	--	--	--	--	--	--	--	--	--	--	--	--	--	--	--	--	--	--	--	--	--	--	--	--	--	--	--	--	--	--	--	--	--
DN31880_c3_g1_i1	0.6	0.366	0.406	3.621	3.088	2.658	7.359	13.182	13.977	97.156	5.793	15.151	Protein EXORDIUM-like 5 OS=Arabidopsis thaliana OX=3702 GN=EXL5 PE=2 SV=1	3e-119	360	-3	238	1176	39	363	0.791	0.634
DN40694_c3_g2_i11	6.607	8.816	11.681	3.688	3.097	3.561	7.699	8.561	6.627	3.665	2.325	3.434	Protein FAR1-RELATED SEQUENCE 5 OS=Arabidopsis thaliana OX=3702 GN=FRS5 PE=1 SV=1	3e-149	472	-3	1005	2927	26	693	0.573	0.391
DN32947_c7_g4_i1	2.798	3.434	3.38	9.263	8.072	6.454	6.31	2.921	3.642	16.608	8.714	11.304	Probable inactive receptor kinase At2g26730 OS=Arabidopsis thaliana OX=3702 GN=At2g26730 PE=1 SV=1	0	617	-1	270	2183	24	652	0.751	0.618
DN32564_c2_g4_i1	82.291	101.755	91.167	40.076	56.433	37.748	49.65	40.419	37.982	24.926	25.37	51.44	Sugar kinase, putative OS=Medicago truncatula GN=MTR_7g099280 PE=3 SV=1	3e-68	226	-2	1	618	17	225	0.708	0.555
DN32952_c5_g4_i3	3.198	1.885	2.195	7.231	6.239	8.217	2.492	1.679	1.865	7.934	9.31	5.298	Protein IQ-DOMAIN 1 OS=Arabidopsis thaliana OX=3702 GN=IQD1 PE=1 SV=1	3e-17	88.6	-1	790	1371	106	294	0.595	0.41
DN33254_c11_g10_i1	54.987	40.92	43.342	118.053	100.523	82.482	28.6	41.662	41.669	48.665	65.911	64.305	Os01g0754500 protein n=4 Tax=Oryza RepID=Q5JML5_ORYSJ	3e-21	105	-3	267	584	481	594	0.605	0.465
DN28681_c0_g1_i1	2.687	3.466	2.257	0	0.338	0	4.178	2.977	0.571	0	0	0	Chaperone protein dnaJ 20, chloroplastic OS=Arabidopsis thaliana OX=3702 GN=ATJ20 PE=1 SV=2	1e-15	78.2	1	61	264	66	133	0.662	0.529
DN34614_c1_g4_i1	169.224	127.273	144.608	80.451	58.329	67.044	171.484	151.047	130.723	60.41	72.68	61.706	RGG repeats nuclear RNA binding protein B OS=Arabidopsis thaliana OX=3702 GN=RGGB PE=1 SV=1	2e-19	89	-2	253	672	211	359	0.614	0.503
DN34151_c7_g1_i1	15.879	11.13	13.584	27.395	29.894	44.03	12.969	19.449	19.573	30.749	36.125	14.426	Cytochrome P450 90A4 OS=Oryza sativa subsp. japonica OX=39947 GN=CYP90A4 PE=2 SV=1	3e-163	483	-3	402	1640	57	469	0.749	0.607
DN35643_c0_g2_i1	15.979	22.68	18.473	7.28	9.719	10.513	23.149	19.203	19.112	13.226	9.906	11.68	Kinesin-like protein KIN-12C OS=Oryza sativa subsp. japonica OX=39947 GN=KIN12C PE=2 SV=1	6e-169	541	1	898	3522	287	1129	0.657	0.495
DN34588_c2_g1_i4	11.348	19.12	9.912	4.112	4.877	3.39	20.901	10.351	5.244	4.397	5.676	5.61	Calcium uniporter protein 4, mitochondrial OS=Arabidopsis thaliana OX=3702 GN=At5g42610 PE=2 SV=1	3e-21	99.4	-1	1654	2250	1	166	0.502	0.346
DN29745_c0_g1_i1	7.928	16.041	9.309	3.351	2.617	3.164	10.308	7.945	12.2	15.521	9.173	16.538	Amino acid permease 6 OS=Arabidopsis thaliana OX=3702 GN=AAP6 PE=1 SV=1	2e-97	258	-2	1147	1875	17	264	0.722	0.544
DN35762_c1_g1_i6	18.111	12.565	16.777	6.297	4.192	7.286	22.884	7.509	9.852	8.473	5.158	4.206	Probable potassium transporter 17 OS=Oryza sativa subsp. japonica OX=39947 GN=HAK17 PE=2 SV=2	0	543	-1	328	1542	302	706	0.833	0.67
DN40700_c9_g2_i1	4.308	4.932	6.688	9.571	11.57	13.55	13.383	8.035	15.305	29.076	14.35	23.838	Cycloartenol-C-24-methyltransferase 1 OS=Oryza sativa subsp. japonica OX=39947 GN=Smt1-1 PE=2 SV=1	7e-27	119	-1	3985	4209	1	75	0.893	0.707
DN29616_c0_g1_i1	10.016	8.733	9.351	20.943	18.796	19.371	8.653	7.419	9.413	10.055	15.62	10.743	bZIP transcription factor 53 OS=Arabidopsis thaliana OX=3702 GN=BZIP53 PE=1 SV=1	5e-34	129	-2	261	632	23	146	0.734	0.492
DN34981_c0_g5_i1	22.186	17.591	23.975	50.312	41.037	42.213	20.254	21.788	19.101	55.73	62.179	71.008	Protein TITANIA OS=Oryza sativa subsp. japonica OX=39947 GN=TTA PE=1 SV=1	3e-22	102	-2	498	797	625	724	0.78	0.45
DN37075_c3_g2_i7	12.803	10.973	7.104	24.073	24.617	26.783	14.21	10.586	13.495	22.331	24.53	8.999	Uncharacterized protein n=1 Tax=Musa acuminata subsp. malaccensis RepID=M0SJ39_MUSAM	7e-70	231	2	551	1297	26	267	0.647	0.538
DN39162_c2_g5_i1	18.044	18.952	14.416	44.997	30.597	36.934	36.087	25.637	25.607	24.716	48.004	31.836	Serine acetyltransferase 5 OS=Arabidopsis thaliana OX=3702 GN=SAT5 PE=1 SV=1	8e-138	413	3	3	797	47	312	0.917	0.838
DN33025_c3_g2_i3	6.418	8.094	10.89	2.754	1.549	2.82	8.526	5.998	3.588	5.174	4.298	6.042	--	--	--	--	--	--	--	--	--	--	--	--	--	--	--	--	--	--	--	--	--	--	--	--	--	--	--	--	--	--	--	--	--	--	--	--	--
DN40221_c2_g4_i1	13.869	18.031	19.554	29.427	37.432	40.007	18.399	21.631	17.543	39.689	38.577	41.964	Exocyst complex component EXO70B1 OS=Arabidopsis thaliana OX=3702 GN=EXO70B1 PE=1 SV=1	7e-49	182	-2	2	961	85	392	0.523	0.337
DN33776_c1_g3_i10	11.748	18.785	7.104	39.181	61.043	34.557	12.46	4.711	3.105	12.532	74.585	37.896	NAC domain-containing protein 2 OS=Solanum lycopersicum OX=4081 GN=NAP2 PE=2 SV=1	5e-70	197	-3	2507	2989	58	229	0.657	0.56
DN30534_c0_g5_i1	121	161.324	185.797	73.624	41.686	35.199	53.849	81.756	58.971	48.189	43.755	33.112	G-type lectin S-receptor-like serine/threonine-protein kinase At4g27290 OS=Arabidopsis thaliana OX=3702 GN=At4g27290 PE=3 SV=4	1e-31	124	-3	2	463	204	358	0.596	0.365
DN40400_c2_g9_i2	18.066	20.01	16.309	6.817	6.951	4.8	24.454	20.378	17.751	4.808	4.455	8.98	Protein SAWADEE HOMEODOMAIN HOMOLOG 2 OS=Arabidopsis thaliana OX=3702 GN=SHH2 PE=2 SV=1	2e-25	107	-2	233	559	1	108	0.658	0.568
DN37563_c5_g3_i4	0.344	0	0.343	2.494	3.186	2.802	1.039	2.395	1.196	11.554	17.643	13.654	Uncharacterized N-acetyltransferase p20 OS=Bacillus licheniformis OX=1402 GN=p20 PE=4 SV=1	9e-09	58.9	-1	799	1077	81	173	0.585	0.415
DN38839_c2_g1_i3	14.224	19.141	21.572	6.49	6.532	9.347	9.862	13.574	8.031	7.303	8.548	6.777	Serine carboxypeptidase-like 50 OS=Arabidopsis thaliana OX=3702 GN=SCPL50 PE=2 SV=1	1e-135	408	-1	553	1650	59	421	0.698	0.538
DN34864_c1_g3_i5	4.619	3.989	3.62	1.493	1.344	0.814	1.729	1.679	1.349	1.316	0.674	0.257	Transcription factor bHLH25 OS=Arabidopsis thaliana OX=3702 GN=BHLH25 PE=2 SV=2	1e-20	97.8	-3	1037	1441	178	304	0.64	0.449
DN37718_c10_g1_i3	0	0.44	0	6.24	20.968	19.127	0	0	0.219	3.83	9.329	4.931	Polyprotein, putative n=1 Tax=Medicago truncatula RepID=A2Q4K6_MEDTR	6e-08	58.5	2	791	949	79	132	0.741	0.556
DN38340_c2_g6_i2	0.877	1.832	2.018	5.633	6.586	9.428	8.208	1.858	1.371	10.283	14.731	12.598	UPI0002C3500E related cluster n=1 Tax=unknown RepID=UPI0002C3500E	5e-54	183	3	192	557	32	153	0.803	0.656
DN29806_c0_g1_i1	4.586	4.848	4.816	13.375	8.651	11.525	4.305	3.402	3.302	8.839	11.908	8.099	Pentatricopeptide repeat-containing protein At2g33680 OS=Arabidopsis thaliana OX=3702 GN=PCMP-E19 PE=3 SV=1	0	730	-2	438	2546	1	704	0.704	0.511
DN38711_c1_g1_i15	4.797	4.157	4.493	1.714	2.074	1.618	3.33	3.312	2.447	1.746	1.895	3.333	--	--	--	--	--	--	--	--	--	--	--	--	--	--	--	--	--	--	--	--	--	--	--	--	--	--	--	--	--	--	--	--	--	--	--	--	--
DN35458_c0_g3_i3	18.544	22.01	10.11	38.892	65.262	52.174	9.905	19.594	18.366	76.214	80.554	166.698	Aspartyl protease family protein At5g10770 OS=Arabidopsis thaliana OX=3702 GN=At5g10770 PE=2 SV=1	1e-131	409	2	989	2215	57	474	0.674	0.493
DN33323_c5_g9_i1	0	0	0.385	5.489	17.007	18.594	0	0	0	6.426	7.581	4.481	--	--	--	--	--	--	--	--	--	--	--	--	--	--	--	--	--	--	--	--	--	--	--	--	--	--	--	--	--	--	--	--	--	--	--	--	--
DN23515_c0_g1_i1	31.591	45.454	27.99	9.851	7.467	17.22	7.381	10.284	12.233	1.051	2.012	2.195	Uncharacterized protein n=2 Tax=Solanum RepID=K4ASP5_SOLLC	8e-08	59.3	2	572	961	18	151	0.601	0.49
DN29797_c0_g1_i1	0.944	1.822	0.78	7.463	4.886	10.305	1.283	1.992	3.522	4.863	8.987	3.058	AP2-like ethylene-responsive transcription factor BBM1 OS=Brassica napus OX=3708 GN=BBM1 PE=2 SV=1	4e-14	77.8	2	17	340	344	438	0.694	0.528
DN37329_c2_g1_i1	5.008	5.518	4.213	10.919	9.051	11.507	6.087	4.689	5.222	11.115	12.924	10.358	Pentatricopeptide repeat-containing protein At5g03800 OS=Arabidopsis thaliana OX=3702 GN=EMB175 PE=2 SV=1	0	732	-1	214	2664	81	896	0.659	0.449
DN37601_c2_g4_i1	14.091	13.256	10.921	29.436	32.822	23.276	25.334	26.476	31.367	79.852	42.788	64.92	Cytochrome P450 81Q32 OS=Catharanthus roseus OX=4058 GN=CYP81Q32 PE=2 SV=1	8e-116	359	-2	232	1569	32	494	0.59	0.435
DN37082_c3_g1_i1	3.92	4.052	4.545	13.481	16.776	8.66	8.674	4.409	4.257	20.265	22.322	15.867	Aspartic proteinase nepenthesin-1 OS=Nepenthes gracilis OX=150966 GN=nep1 PE=1 SV=1	7e-38	151	-2	465	1631	93	434	0.441	0.311
DN38712_c1_g6_i1	9.949	7.497	8.082	20.202	15.637	19.434	10.657	11.582	12.979	17.705	20.007	18.65	Uncharacterized protein n=1 Tax=Musa acuminata subsp. malaccensis RepID=M0SE55_MUSAM	5e-39	160	3	228	1880	10	584	0.479	0.289
DN28972_c0_g1_i6	14.613	10.534	10.432	26.336	22.214	28.22	6.182	19.001	13.374	14.917	15.249	12.047	ACT domain-containing protein ACR3 OS=Arabidopsis thaliana OX=3702 GN=ACR3 PE=2 SV=1	3e-28	122	-1	1702	2271	226	409	0.576	0.419
DN34433_c1_g8_i1	7.206	3.707	2.528	0.164	0	0	9.767	239.506	169.868	0.11	0.117	0.129	Chlorophyll a-b binding protein of LHCII type I, chloroplastic (Fragment) OS=Cucumis sativus OX=3659 PE=2 SV=1	1e-142	412	2	2	634	45	255	0.981	0.934
DN29524_c0_g1_i1	0.911	1.298	0.895	4.805	3.364	4.239	1.41	0.895	1.382	1.609	2.237	1.644	Protein kinase PINOID 2 OS=Arabidopsis thaliana OX=3702 GN=PID2 PE=1 SV=1	0	531	-1	170	1486	61	525	0.716	0.571
DN34391_c2_g4_i2	3.62	2.335	2.767	9.831	6.799	7.322	4.496	7.341	4.652	8.674	11.488	5.041	3-dehydrosphinganine reductase TSC10B OS=Arabidopsis thaliana OX=3702 GN=TSC10B PE=1 SV=1	2e-27	119	-2	354	656	227	327	0.713	0.505
DN33414_c5_g2_i2	15.001	12.418	14.094	2.658	3.862	5.794	8.081	8.258	7.219	2.377	2.374	3.443	--	--	--	--	--	--	--	--	--	--	--	--	--	--	--	--	--	--	--	--	--	--	--	--	--	--	--	--	--	--	--	--	--	--	--	--	--
DN40198_c5_g3_i5	35.999	30.177	29.488	19.48	14.64	13.947	46.713	38.193	36.885	24.798	28.31	25.068	Uncharacterized protein n=1 Tax=Musa acuminata subsp. malaccensis RepID=M0TTP3_MUSAM	4e-116	390	3	2142	3632	330	820	0.619	0.482
DN32133_c4_g8_i1	3.22	3.235	3.214	1.021	1.317	0.94	2.248	3.402	4.037	0.384	1.416	1.203	--	--	--	--	--	--	--	--	--	--	--	--	--	--	--	--	--	--	--	--	--	--	--	--	--	--	--	--	--	--	--	--	--	--	--	--	--
DN32409_c2_g3_i3	2.376	3.277	2.725	6.981	6.087	7.521	4.549	4.04	4.059	5.137	8.157	4.582	BRASSINOSTEROID INSENSITIVE 1-associated receptor kinase 1, putative n=1 Tax=Ricinus communis RepID=B9RDW7_RICCO	0	561	2	419	1795	1	442	0.747	0.659
DN30914_c3_g4_i1	11.615	14.837	16.164	2.09	5.269	2.802	10.827	8.807	8.667	2.797	1.485	2.626	--	--	--	--	--	--	--	--	--	--	--	--	--	--	--	--	--	--	--	--	--	--	--	--	--	--	--	--	--	--	--	--	--	--	--	--	--
DN39346_c2_g3_i1	70.954	114.352	83.99	27.212	31.122	49.941	114.284	91.425	106.674	52.083	54.657	60.466	Glycine-rich RNA-binding protein RZ1B OS=Arabidopsis thaliana OX=3702 GN=RZ1B PE=2 SV=1	1e-31	129	2	2	394	16	131	0.649	0.527
DN37674_c1_g6_i3	0.355	0.859	0.156	5.123	6.007	3.254	0.817	0	0.636	1.033	1.045	0.441	Tropinone reductase OS=Cochlearia officinalis OX=270110 GN=TR PE=1 SV=1	1e-44	135	-2	665	1066	11	114	0.642	0.537
DN39101_c0_g1_i1	0	0.471	0	5.315	2.67	4.366	3.203	1.802	4.619	36.882	36.096	22.065	Scopoletin glucosyltransferase OS=Nicotiana tabacum OX=4097 GN=TOGT1 PE=1 SV=1	8e-62	209	-2	9	755	2	258	0.631	0.388
DN33834_c5_g3_i2	3.298	4.178	5.024	0	0.196	0.569	3.054	4.644	2.425	0.64	0.576	0.303	Uncharacterized protein n=1 Tax=Musa acuminata subsp. malaccensis RepID=M0TY26_MUSAM	4e-06	56.2	2	2	82	227	253	1	0.852
DN30521_c4_g1_i3	9.139	10.596	9.122	3.986	5.527	4.935	6.151	4.096	4.246	4.991	2.706	6.005	--	--	--	--	--	--	--	--	--	--	--	--	--	--	--	--	--	--	--	--	--	--	--	--	--	--	--	--	--	--	--	--	--	--	--	--	--
DN35943_c1_g2_i3	123.776	82.636	136.183	55.387	49.527	39.673	75.588	178.015	176.835	170.637	86.757	104.561	Zinc transporter 8 OS=Oryza sativa subsp. japonica OX=39947 GN=ZIP8 PE=2 SV=1	8e-40	157	-3	237	545	288	390	0.883	0.728
DN34939_c4_g7_i2	10.849	13.361	11.296	5.335	5.536	5.957	13.043	14.324	8.382	4.287	6.877	5.464	Predicted protein n=1 Tax=Hordeum vulgare var. distichum RepID=F2DH27_HORVD	1e-25	110	3	282	476	57	123	0.896	0.776
DN35934_c4_g5_i4	1.821	1.927	2.829	0.347	0.329	0.687	1.039	1.074	1.108	2.888	1.719	2.534	--	--	--	--	--	--	--	--	--	--	--	--	--	--	--	--	--	--	--	--	--	--	--	--	--	--	--	--	--	--	--	--	--	--	--	--	--
DN32536_c8_g6_i1	13.058	14.376	10.464	0.414	2.919	1.582	11.103	14.995	8.832	0.768	0.889	0	Uncharacterized mitochondrial protein AtMg00860 OS=Arabidopsis thaliana OX=3702 GN=AtMg00860 PE=4 SV=1	4e-29	111	2	71	469	21	152	0.593	0.452
DN32275_c0_g9_i1	35.299	30.659	33.627	98.573	62.903	70.307	51.018	68.977	81.198	97.795	97.591	85.534	Pyrophosphate-energized vacuolar membrane proton pump OS=Hordeum vulgare OX=4513 PE=2 SV=2	4e-53	189	-1	569	859	581	677	0.979	0.938
DN36645_c0_g1_i3	3.031	3.319	3.443	8.531	10.083	6.436	1.951	3.066	2.359	8.83	6.184	7.401	Tol-Pal system protein TolB OS=Pelobacter carbinolicus (strain DSM 2380 / NBRC 103641 / GraBd1) OX=338963 GN=tolB PE=3 SV=2	4e-14	79.3	-3	526	1347	179	428	0.445	0.27
DN35473_c3_g1_i10	5.285	4.01	2.684	0.501	1.086	0.461	1.718	4.353	3.171	0.74	0.361	0.376	UPI0002B426A4 related cluster n=1 Tax=unknown RepID=UPI0002B426A4	3e-84	300	1	967	2124	242	619	0.635	0.43
DN32165_c9_g2_i1	0.722	0.785	1.061	0	0	0	0.329	2.954	1.097	0.055	0	0	--	--	--	--	--	--	--	--	--	--	--	--	--	--	--	--	--	--	--	--	--	--	--	--	--	--	--	--	--	--	--	--	--	--	--	--	--
DN38353_c0_g1_i5	493.425	534.577	510.94	198.87	174.782	329.939	367.306	373.7	347.438	245.206	246.244	160.427	Eukaryotic translation initiation factor 5 OS=Phaseolus vulgaris OX=3885 GN=EIF5 PE=2 SV=1	2e-170	500	3	588	1907	1	442	0.774	0.664
DN31636_c2_g1_i3	41.773	53.464	65.06	24.073	28.488	25.879	14.867	16.741	11.893	43.253	17.828	31.551	Probable LRR receptor-like serine/threonine-protein kinase At1g56140 OS=Arabidopsis thaliana OX=3702 GN=At1g56140 PE=2 SV=2	9e-131	412	-2	386	1270	709	1003	0.81	0.668
DN37063_c2_g1_i1	191.199	110.97	111.824	62.483	46.617	47.112	69.014	117.532	159.149	16.005	25.956	16.042	Protein PIN-LIKES 2 OS=Arabidopsis thaliana OX=3702 GN=PILS2 PE=2 SV=1	0	586	1	559	1848	17	447	0.831	0.678
DN36176_c4_g1_i1	5.174	3.801	4.909	1.406	1.905	1.781	4.517	3.324	2.6	2.468	2.139	1.947	--	--	--	--	--	--	--	--	--	--	--	--	--	--	--	--	--	--	--	--	--	--	--	--	--	--	--	--	--	--	--	--	--	--	--	--	--
DN39371_c6_g1_i6	13.203	10.377	12.783	3.794	6.292	4.041	8.855	9.21	18.223	4.132	5.129	11.873	UPI0002C35531 related cluster n=1 Tax=unknown RepID=UPI0002C35531	6e-15	68.2	2	1829	1930	323	356	0.941	0.882
DN33863_c2_g2_i4	13.68	13.497	14.333	6.914	5.714	7.792	16.797	17.099	11.224	7.468	10.267	8.834	Putative uncharacterized protein Sb06g027220 OS=Sorghum bicolor GN=Sb06g027220 PE=4 SV=1	7e-41	166	1	391	1008	5	214	0.582	0.404
DN37431_c3_g1_i3	3.687	7.707	3.37	13.847	17.443	32.758	5.429	3.581	5.892	8.94	7.874	10.587	LRR receptor-like serine/threonine-protein kinase OS=Arabidopsis thaliana OX=3702 GN=RGI3 PE=1 SV=1	0	890	3	633	3719	35	1045	0.67	0.519
DN38078_c2_g1_i1	19.887	24.711	19.357	11.353	8.615	8.632	20.838	16.092	16.731	10.603	10.912	9.137	F-box protein At5g06550 OS=Arabidopsis thaliana OX=3702 GN=At5g06550 PE=2 SV=1	8e-178	513	-3	234	1220	176	502	0.867	0.724
DN36877_c3_g1_i9	14.18	13.507	12.409	39.287	32.092	24.162	15.525	17.054	12.057	35.164	57.421	53.607	Putative uncharacterized protein n=1 Tax=Vitis vinifera RepID=D7TZM6_VITVI	3e-15	80.1	3	93	392	1	126	0.54	0.413
DN39989_c2_g3_i4	0.1	0.22	0.53	1.598	2.198	1.645	0.095	0.056	0.274	2.952	3.175	4.187	--	--	--	--	--	--	--	--	--	--	--	--	--	--	--	--	--	--	--	--	--	--	--	--	--	--	--	--	--	--	--	--	--	--	--	--	--
DN30409_c0_g2_i2	13.314	18.125	23.122	33.509	55.944	60.906	52.28	9.724	11.849	63.884	47.33	37.914	Subtilisin-like protease SBT1.5 OS=Arabidopsis thaliana OX=3702 GN=SBT1.5 PE=2 SV=1	0	662	3	42	1391	94	544	0.866	0.739
DN35364_c7_g1_i5	4.219	2.838	3.412	13.837	12.54	8.452	3.637	1.533	3.182	6.819	11.957	11.588	Transcription factor bHLH130 OS=Arabidopsis thaliana OX=3702 GN=BHLH130 PE=1 SV=1	6e-14	76.6	1	1	144	311	358	0.854	0.708
DN34836_c1_g3_i3	18.632	39.454	29.196	1.964	7.004	3.769	31.357	29.554	30.555	3.291	8.02	8.117	Putative uncharacterized protein n=1 Tax=Ricinus communis RepID=B9T325_RICCO	3e-19	91.3	1	49	489	106	252	0.605	0.367
DN28127_c0_g1_i1	5.619	4.911	4.712	10.082	11.712	15.412	6.649	3.693	2.754	8.702	12.26	9.274	Uncharacterized protein OS=Musa acuminata subsp. malaccensis PE=4 SV=1	5e-175	521	3	60	1613	1	540	0.684	0.567
DN33095_c0_g2_i7	3.476	4.974	4.129	13.047	11.463	8.027	11.092	5.864	6.023	18.528	13.256	11.515	Glucan endo-1,3-beta-glucosidase 3 n=1 Tax=Zea mays RepID=B6TRK2_MAIZE	9e-33	132	2	635	880	22	103	0.829	0.72
DN40193_c0_g6_i2	54.654	31.402	35.011	12.624	14.693	6.526	14.358	29.341	24.115	39.46	16.207	37.556	Carbonic anhydrase, chloroplastic OS=Spinacia oleracea OX=3562 PE=1 SV=2	1e-96	298	-1	238	822	113	307	0.815	0.682
DN32764_c2_g1_i1	17.422	14.848	11.764	46.489	31.977	68.878	35.748	29.184	30.105	79.021	90.04	65.195	--	--	--	--	--	--	--	--	--	--	--	--	--	--	--	--	--	--	--	--	--	--	--	--	--	--	--	--	--	--	--	--	--	--	--	--	--
DN29603_c0_g1_i3	10.027	18.156	22.186	37.573	60.447	87.571	23.404	23.69	16.632	40.392	60.557	29.604	Patellin-6 OS=Arabidopsis thaliana OX=3702 GN=PATL6 PE=2 SV=1	0	557	3	18	1355	7	407	0.765	0.63
DN32153_c0_g1_i4	10.171	11.476	12.658	4.41	6.755	5.342	7.996	8.672	7.164	4.378	6.174	7.08	Uncharacterized protein n=1 Tax=Musa acuminata subsp. malaccensis RepID=M0TM34_MUSAM	7e-16	85.5	-3	367	831	64	212	0.565	0.398
DN32868_c5_g1_i3	12.181	8.45	8.81	21.714	20.816	21.17	13.224	14.324	15.667	39.478	32.218	36.243	Exocyst complex component EXO70A1 OS=Arabidopsis thaliana OX=3702 GN=EXO70A1 PE=1 SV=1	1e-58	211	-3	728	1519	382	630	0.626	0.43
DN34000_c2_g6_i1	114.881	103.776	104.22	286.187	170.937	268.581	140.944	211.15	219.897	121.799	319.208	221.38	Pyrophosphate-energized vacuolar membrane proton pump OS=Vigna radiata var. radiata OX=3916 PE=1 SV=4	2e-42	165	1	25	387	677	766	0.736	0.719
DN36047_c6_g3_i2	3.376	1.895	7.208	20.52	14.248	30.516	6.288	3.469	10.258	10.813	12.797	12.865	Probable histone H2A.2 OS=Medicago truncatula OX=3880 GN=MtrDRAFT_AC149210g4v1 PE=3 SV=1	4e-35	106	3	336	527	62	125	0.875	0.844
DN26312_c0_g1_i1	7.862	8.063	10.204	4.227	2.955	3.344	11.4	9.959	5.409	4.305	4.474	2.231	Predicted protein n=1 Tax=Populus trichocarpa RepID=A9PE57_POPTR	5e-51	192	2	218	1672	31	526	0.488	0.344
DN33990_c0_g1_i15	1.388	0.754	0.655	4.545	2.955	3.128	1.941	1.018	1.371	0.804	2.257	1.249	Pentatricopeptide repeat-containing protein At2g15820, chloroplastic OS=Arabidopsis thaliana OX=3702 GN=OTP51 PE=2 SV=3	2e-12	75.9	-3	2112	2246	222	266	0.867	0.667
DN32046_c3_g1_i10	8.061	9.968	9.84	3.823	5.037	5.008	10.997	8.672	8.667	7.779	5.812	6.795	Predicted protein n=2 Tax=Hordeum vulgare var. distichum RepID=F2E8L5_HORVD	5e-59	210	-1	612	1043	3	146	0.889	0.812
DN34554_c3_g1_i1	25.772	16.701	22.852	62.021	64.781	57.543	12.227	27.674	29.984	118.883	83.768	80.962	--	--	--	--	--	--	--	--	--	--	--	--	--	--	--	--	--	--	--	--	--	--	--	--	--	--	--	--	--	--	--	--	--	--	--	--	--
DN35009_c0_g6_i24	4.264	6.429	5.377	10.659	11.774	13.152	5.27	5.069	4.103	12.888	13.637	11.809	Thioredoxin-like 1-1, chloroplastic OS=Oryza sativa subsp. japonica OX=39947 GN=Os07g0684100 PE=2 SV=1	3e-26	113	-1	1168	1380	73	143	0.873	0.662
DN33837_c4_g7_i2	0.744	0.586	0.291	2.224	3.435	2.422	0.912	0.403	0.592	3.967	3.087	5.188	bZIP transcription factor RISBZ3 OS=Oryza sativa subsp. japonica OX=39947 GN=RISBZ3 PE=1 SV=1	2e-06	54.3	3	1815	1895	147	173	0.963	0.963
DN39019_c7_g1_i3	6.263	4.743	2.985	0.828	0.392	0.099	6.755	8.359	5.113	0.137	0.586	0.468	--	--	--	--	--	--	--	--	--	--	--	--	--	--	--	--	--	--	--	--	--	--	--	--	--	--	--	--	--	--	--	--	--	--	--	--	--
DN30748_c2_g6_i1	1.51	2.408	2.143	7.53	6.71	5.324	6.744	6.311	6.978	11.252	11.684	10.844	--	--	--	--	--	--	--	--	--	--	--	--	--	--	--	--	--	--	--	--	--	--	--	--	--	--	--	--	--	--	--	--	--	--	--	--	--
DN37112_c0_g1_i2	2.943	8.513	5.981	26.865	19.668	54.497	10.191	10.127	7.581	39.049	48.434	11.919	Cyanidin 3-O-rutinoside 5-O-glucosyltransferase OS=Iris hollandica OX=35876 GN=5GT PE=1 SV=1	3e-112	349	-2	202	1593	4	459	0.598	0.443
DN40231_c2_g1_i1	35.055	59.317	69.033	10.062	20.282	10.856	7.55	62.643	39.881	13.693	24.872	21.808	--	--	--	--	--	--	--	--	--	--	--	--	--	--	--	--	--	--	--	--	--	--	--	--	--	--	--	--	--	--	--	--	--	--	--	--	--
DN31048_c8_g2_i2	11.448	9.947	10.713	4.131	1.949	4.276	16.288	8.46	8.92	6.773	6.848	8.99	Probable uridine nucleosidase 2 OS=Arabidopsis thaliana OX=3702 GN=URH2 PE=2 SV=1	1e-164	473	2	65	1111	1	322	0.777	0.668
DN38117_c13_g1_i3	2.876	7.434	6.823	58.324	43.19	20.799	7.975	3.167	4.575	14.927	32.56	16.969	Calcium-binding allergen Ole e 8 OS=Olea europaea OX=4146 PE=1 SV=1	2e-48	164	3	54	518	10	167	0.703	0.525
DN31663_c1_g1_i4	23.129	15.371	26.086	10.582	7.894	6.987	16.988	24.395	19.375	8.702	7.063	5.262	Cytochrome P450 98A2 OS=Glycine max OX=3847 GN=CYP98A2 PE=2 SV=1	6e-126	409	1	2344	3108	40	295	0.906	0.805
DN37879_c0_g2_i2	1.877	2.209	2.517	10.862	8.348	5.351	1.347	3.525	1.58	6.782	5.051	6.024	Protein tesmin/TSO1-like CXC 5 OS=Arabidopsis thaliana OX=3702 GN=TCX5 PE=1 SV=1	5e-113	358	-3	254	1267	21	386	0.636	0.522
DN36751_c6_g1_i1	62.604	59.726	51.996	33.413	25.72	26.376	69.067	70.432	64.215	54.176	60.421	36.62	Transmembrane protein 184A OS=Homo sapiens OX=9606 GN=TMEM184A PE=1 SV=1	8e-14	74.3	2	446	811	77	194	0.549	0.336
DN37215_c0_g1_i7	0.433	0.356	0.843	1.637	2.786	2.766	0.233	0.213	0.329	1.408	1.807	2.13	--	--	--	--	--	--	--	--	--	--	--	--	--	--	--	--	--	--	--	--	--	--	--	--	--	--	--	--	--	--	--	--	--	--	--	--	--
DN32480_c1_g1_i7	39.219	30.659	31.006	90.263	64.203	62.551	42.216	55.258	39.288	58.025	64.279	50.173	Uncharacterized protein n=1 Tax=Musa acuminata subsp. malaccensis RepID=M0SVL7_MUSAM	5e-102	322	3	885	1730	58	338	0.731	0.541
DN34846_c10_g4_i1	2.287	3.005	4.098	0.289	0.73	0.353	3.902	4.655	5.167	0.494	0.889	0.716	Uncharacterized protein n=1 Tax=Glycine max RepID=K7MP05_SOYBN	3e-07	42.7	-3	3	113	868	904	0.73	0.486
DN31651_c6_g2_i2	13.103	13.591	14.479	2.33	6.31	5.225	7.073	8.594	6.462	5.841	4.044	8.319	--	--	--	--	--	--	--	--	--	--	--	--	--	--	--	--	--	--	--	--	--	--	--	--	--	--	--	--	--	--	--	--	--	--	--	--	--
DN34381_c5_g2_i1	7.739	6.052	10.713	1.83	2.456	2.486	3.266	7.71	10.192	2.98	3.614	0.165	Flavonoid 3'-monooxygenase CYP75B3 OS=Oryza sativa subsp. japonica OX=39947 GN=CYP75B3 PE=2 SV=1	3e-06	53.9	1	1492	1566	314	338	1	1
DN37767_c4_g1_i1	0.322	0.419	0.499	1.753	1.531	1.817	2.004	0.75	1.295	7.66	4.875	4.839	--	--	--	--	--	--	--	--	--	--	--	--	--	--	--	--	--	--	--	--	--	--	--	--	--	--	--	--	--	--	--	--	--	--	--	--	--
DN40242_c0_g7_i3	89.598	77.18	87.09	53.249	38.215	35.886	97.508	92.152	67.583	29.908	38.831	40.752	60S ribosomal protein L23 OS=Arabidopsis thaliana OX=3702 GN=RPL23A PE=2 SV=3	8e-91	277	3	450	869	1	140	1	0.971
DN31580_c0_g2_i2	5.585	3.937	3.64	8.897	12.335	16.09	9.767	6.893	5.025	28.025	31.339	14.251	Protein NRT1/ PTR FAMILY 2.13 OS=Arabidopsis thaliana OX=3702 GN=NPF2.13 PE=1 SV=1	1e-180	547	-1	1080	2735	46	594	0.716	0.516
DN34949_c1_g5_i1	10.849	10.46	7.957	21.8	24.661	18.621	12.206	10.485	12.694	22.12	30.909	18.053	--	--	--	--	--	--	--	--	--	--	--	--	--	--	--	--	--	--	--	--	--	--	--	--	--	--	--	--	--	--	--	--	--	--	--	--	--
DN38546_c4_g1_i1	8.095	10.01	4.067	0.982	0.632	0.307	1.697	1.813	1.613	0.731	1.524	3.067	--	--	--	--	--	--	--	--	--	--	--	--	--	--	--	--	--	--	--	--	--	--	--	--	--	--	--	--	--	--	--	--	--	--	--	--	--
DN32031_c1_g1_i2	2.254	1.351	1.706	8.031	7.583	4.239	2.163	2.484	5.003	4.387	5.529	4.628	Probable beta-D-xylosidase 7 OS=Arabidopsis thaliana OX=3702 GN=BXL7 PE=2 SV=2	0	957	-1	463	2682	26	765	0.765	0.609
DN38282_c2_g1_i3	0.7	0.796	1.227	2.581	2.839	2.676	0.795	0.19	0.187	3.455	2.393	1.745	TPR repeat-containing thioredoxin TTL1 OS=Arabidopsis thaliana OX=3702 GN=TTL1 PE=1 SV=1	5e-167	511	3	726	2237	136	652	0.663	0.521
DN33507_c1_g2_i11	3.076	2.827	3.412	1.069	1.308	1.148	3.754	3.1	2.776	2.413	1.426	1.506	--	--	--	--	--	--	--	--	--	--	--	--	--	--	--	--	--	--	--	--	--	--	--	--	--	--	--	--	--	--	--	--	--	--	--	--	--
DN34508_c4_g3_i4	8.15	8.22	11.826	1.704	0.543	2.82	12.789	9.489	8.47	2.888	4.191	5.491	--	--	--	--	--	--	--	--	--	--	--	--	--	--	--	--	--	--	--	--	--	--	--	--	--	--	--	--	--	--	--	--	--	--	--	--	--
DN39733_c8_g1_i7	4.808	5.476	4.847	1.675	3.062	2.025	8.102	7.822	6.649	5.384	4.816	3.453	LINE-1 retrotransposable element ORF2 protein OS=Mus musculus OX=10090 GN=Pol PE=1 SV=2	3e-35	152	1	2668	4074	314	781	0.458	0.25
DN36953_c0_g1_i2	21.586	14.282	14.645	7.097	6.995	6.092	138.536	134.485	45.158	25.649	40.531	10.569	Putative UPF0481 protein At3g02645 OS=Arabidopsis thaliana OX=3702 GN=At3g02645 PE=3 SV=1	8e-111	351	-1	341	1885	17	496	0.598	0.402
DN35640_c1_g4_i1	1.588	1.832	5.045	13.163	21.715	10.549	5.419	6.255	7.395	11.014	7.034	4.233	BTB/POZ domain-containing protein NPY3 OS=Arabidopsis thaliana OX=3702 GN=NPY3 PE=2 SV=1	3e-48	172	-3	1	330	40	147	0.83	0.732
DN31379_c8_g1_i10	8.039	7.089	8.123	2.677	3.524	3.869	5.546	4.678	3.983	3.409	2.481	4.738	Putative ALA-interacting subunit 2 OS=Arabidopsis thaliana OX=3702 GN=ALIS2 PE=2 SV=1	9e-81	269	-1	422	1066	129	340	0.819	0.656
DN36257_c4_g1_i1	0.233	0.073	0	5.103	16.963	16.786	0	0	0.11	8.748	10.121	4.922	--	--	--	--	--	--	--	--	--	--	--	--	--	--	--	--	--	--	--	--	--	--	--	--	--	--	--	--	--	--	--	--	--	--	--	--	--
DN30641_c3_g1_i1	51.611	65.202	273.865	6.769	11.828	11.389	8.844	15.823	11.97	2.98	3.849	1.8	Asparagine synthetase [glutamine-hydrolyzing] OS=Asparagus officinalis OX=4686 PE=2 SV=2	0	1016	3	165	1934	1	590	0.936	0.849
DN34603_c2_g1_i2	0.344	1.162	1.186	3.052	6.995	7.15	1.782	1.03	1.229	3.638	7.063	3.875	--	--	--	--	--	--	--	--	--	--	--	--	--	--	--	--	--	--	--	--	--	--	--	--	--	--	--	--	--	--	--	--	--	--	--	--	--
DN33223_c3_g1_i1	6.785	6.733	6.99	11.738	14.916	15.574	8.091	9.198	8.371	14.424	13.178	10.698	Pentatricopeptide repeat-containing protein At3g57430, chloroplastic OS=Arabidopsis thaliana OX=3702 GN=PCMP-H81 PE=2 SV=2	0	696	-2	3	1865	65	671	0.741	0.535
DN35207_c0_g1_i1	6.34	5.068	4.608	15.281	12.371	14.381	5.027	4.745	4.059	11.362	17.945	7.208	Uncharacterized protein n=1 Tax=Musa acuminata subsp. malaccensis RepID=M0S316_MUSAM	2e-20	91.7	-2	428	679	1	86	0.849	0.744
DN40795_c10_g1_i2	0.122	2.031	0.291	4.651	6.016	4.7	0.88	0.604	3.061	5.658	7.473	3.489	--	--	--	--	--	--	--	--	--	--	--	--	--	--	--	--	--	--	--	--	--	--	--	--	--	--	--	--	--	--	--	--	--	--	--	--	--
DN36916_c5_g2_i2	27.771	18.952	22.654	9.388	10.048	11.859	19.926	23.03	21.548	8.757	10.228	14.371	Transcription factor SRM1 OS=Arabidopsis thaliana OX=3702 GN=SRM1 PE=1 SV=1	4e-78	258	3	912	1652	12	266	0.701	0.59
DN37122_c2_g2_i1	23.529	29.559	21.957	118.361	130.176	53.132	45.695	17.457	15.151	96.717	187.963	217.505	Uncharacterized protein n=1 Tax=Musa acuminata subsp. malaccensis RepID=M0SZJ1_MUSAM	1e-40	148	3	492	746	1	86	0.849	0.779
DN28549_c0_g1_i1	43.505	42.354	30.507	17.458	18.823	19.958	43.733	79.63	78.631	25.402	18.297	25.261	Inositol-tetrakisphosphate 1-kinase 1 OS=Oryza sativa subsp. japonica OX=39947 GN=ITPK1 PE=2 SV=1	2e-150	442	3	333	1349	1	354	0.811	0.672
DN39543_c0_g1_i3	6.907	5.843	4.889	16.995	16.901	12.076	3.733	4.431	4.729	9.186	16.939	18.613	Putative uncharacterized protein n=1 Tax=Oryza sativa subsp. indica RepID=B8AGT5_ORYSI	1e-40	150	1	664	885	6	79	0.986	0.959
DN31616_c12_g1_i1	0	0.084	0	1.05	1.104	1.284	0.095	0	0.132	1.042	1.661	1.653	--	--	--	--	--	--	--	--	--	--	--	--	--	--	--	--	--	--	--	--	--	--	--	--	--	--	--	--	--	--	--	--	--	--	--	--	--
DN37066_c2_g1_i14	13.191	20.963	17.901	80.769	89.158	34.313	21.941	15.029	23.917	49.314	61.651	52.909	Probable alpha,alpha-trehalose-phosphate synthase [UDP-forming] 7 OS=Arabidopsis thaliana OX=3702 GN=TPS7 PE=1 SV=1	0	1278	-2	995	3538	1	838	0.854	0.723
DN33157_c1_g11_i1	3.742	2.639	4.025	11.565	8.179	13.495	5.249	14.682	10.028	13.327	11.684	11.212	Dof zinc finger protein DOF3.5 OS=Arabidopsis thaliana OX=3702 GN=DOF3.5 PE=3 SV=1	8e-34	131	-2	628	1035	13	122	0.617	0.525
DN36751_c5_g1_i6	0.755	1.948	1.259	9.071	7.218	4.14	3.022	8.617	7.131	18.528	7.952	24.343	Beta-xylosidase/alpha-L-arabinofuranosidase 2 OS=Medicago sativa subsp. varia OX=36902 GN=Xyl2 PE=2 SV=1	0	585	1	508	1845	331	771	0.756	0.621
DN33058_c0_g2_i1	8.339	9.769	8.425	4.006	3.489	5.288	10.933	10.508	10.763	6.334	7.532	5.473	Uncharacterized protein n=1 Tax=Musa acuminata subsp. malaccensis RepID=M0T9B4_MUSAM	0	718	1	151	2775	34	847	0.599	0.467
DN40736_c2_g3_i2	5.274	5.811	6.74	10.159	15.646	13.74	19.883	7.587	6.671	16.672	26.669	23.25	Putative uncharacterized protein OS=Vitis vinifera GN=VITISV_006557 PE=4 SV=1	5e-68	255	-3	1	1002	1	331	0.652	0.503
DN33891_c4_g1_i2	1.41	1.686	2.122	4.131	5.553	4.655	2.131	2.104	1.931	4.534	5.783	4.509	--	--	--	--	--	--	--	--	--	--	--	--	--	--	--	--	--	--	--	--	--	--	--	--	--	--	--	--	--	--	--	--	--	--	--	--	--
DN36206_c4_g3_i3	3.22	5.057	2.881	12.816	9.3	9.238	7.296	3.368	4.136	17.175	11.84	12.378	Transcription factor PCF2 OS=Oryza sativa subsp. japonica OX=39947 GN=PCF2 PE=1 SV=1	4e-35	139	2	833	1303	44	224	0.698	0.538
DN35136_c0_g3_i2	3.731	2.932	3.599	7.857	7.057	8.108	3.043	3.447	3.807	5.832	8.401	6.914	Pentatricopeptide repeat-containing protein At4g14050, mitochondrial OS=Arabidopsis thaliana OX=3702 GN=PCMP-H13 PE=1 SV=3	0	595	-3	380	2155	20	612	0.719	0.54
DN36005_c2_g1_i26	2.465	4.042	2.559	6.5	5.936	7.493	2.789	3.95	4.081	6.079	6.047	5.335	Auxin response factor 19 OS=Arabidopsis thaliana OX=3702 GN=ARF19 PE=1 SV=2	5e-111	387	1	3454	4329	181	472	0.844	0.728
DN36194_c4_g4_i6	10.982	13.403	11.92	7.01	4.566	6.12	14.263	8.93	8.25	8.665	6.096	5.161	Protein arginine N-methyltransferase 5 OS=Oryza sativa subsp. japonica OX=39947 GN=PRMT5 PE=2 SV=1	0	880	-2	302	2122	81	649	0.796	0.689
DN32186_c4_g7_i1	603.388	918.113	823.945	266.9	232.862	419.571	1103.82	1630.96	1118.23	561.828	613.73	476.89	Polyubiquitin (Fragment) OS=Hordeum vulgare OX=4513 PE=2 SV=1	9e-91	267	3	3	404	15	148	1	1
DN36109_c0_g2_i6	10.404	8.722	7.322	3.466	4.396	3.019	5.302	4.644	4.147	4.04	2.765	4.665	UDP-galactose/UDP-glucose transporter 7 OS=Arabidopsis thaliana OX=3702 GN=UTR7 PE=1 SV=1	2e-29	125	2	1889	2152	236	323	0.92	0.852
DN37198_c2_g1_i1	3.109	5.707	4.004	0.25	1.415	0.461	3.266	4.409	3.127	0.969	1.426	1.506	--	--	--	--	--	--	--	--	--	--	--	--	--	--	--	--	--	--	--	--	--	--	--	--	--	--	--	--	--	--	--	--	--	--	--	--	--
DN30832_c5_g1_i1	85.678	132.037	67.951	25.787	32.003	43.207	56.872	47.391	57.182	34.031	28.984	24.223	Putative uncharacterized protein n=1 Tax=Vitis vinifera RepID=D7TA35_VITVI	6e-52	174	-1	268	726	12	164	0.843	0.647
DN40058_c4_g6_i1	0	0.168	0	1.81	1.077	1.464	3.69	2.216	3.105	9.433	3.39	5.675	Leucine-rich repeat extensin-like protein 4 OS=Arabidopsis thaliana OX=3702 GN=LRX4 PE=1 SV=1	0	548	-1	3	1094	30	393	0.833	0.723
DN28576_c0_g1_i1	26.45	26.345	21.655	73.547	48.388	47.98	24.984	26.029	26.682	43.336	48.62	39.595	R3H domain-containing protein 2 OS=Bos taurus OX=9913 GN=R3HDM2 PE=2 SV=1	2e-07	57.8	-2	793	1272	151	304	0.482	0.301
DN34402_c0_g3_i2	5.219	5.864	5.825	9.571	11.089	14.002	5.037	7.979	7.746	7.934	13.09	7.3	Uncharacterized protein n=1 Tax=Musa acuminata subsp. malaccensis RepID=M0U8W6_MUSAM	1e-168	526	2	431	2989	1	868	0.617	0.474
DN94743_c0_g1_i1	22.363	42.627	51.881	8.666	5.874	7.385	4.146	2.417	2.534	0	0	0	Putative uncharacterized protein n=1 Tax=Ricinus communis RepID=B9R8L1_RICCO	9e-25	98.6	2	2	283	5	89	0.734	0.564
DN37379_c4_g2_i2	0.777	0.283	2.278	6.018	8.179	4.474	1.622	0.414	1.602	20.923	5.969	14.003	--	--	--	--	--	--	--	--	--	--	--	--	--	--	--	--	--	--	--	--	--	--	--	--	--	--	--	--	--	--	--	--	--	--	--	--	--
DN36102_c2_g1_i1	0.966	0.869	0.728	6.124	8.321	3.796	1.347	1.298	1.306	2.925	1.456	2.277	Probable RNA-binding protein ARP1 OS=Arabidopsis thaliana OX=3702 GN=ARP1 PE=2 SV=1	3e-31	124	3	69	323	11	95	0.824	0.647
DN30504_c4_g5_i1	5.73	4.188	7.426	14.164	11.018	15.24	11.273	8.617	7.833	30.886	24.999	10.698	Protein SCARECROW OS=Ipomoea nil OX=35883 GN=SCR PE=1 SV=1	0	650	-1	383	1504	402	778	0.931	0.854
DN38347_c3_g1_i3	3.864	3.487	3.64	9.658	8.348	7.394	4.337	5.125	5.014	4.762	11.137	8.365	Cation/H(+) antiporter 19 OS=Arabidopsis thaliana OX=3702 GN=CHX19 PE=2 SV=1	0	644	3	3	1667	236	799	0.701	0.586
DN30598_c2_g3_i3	5.963	3.183	4.254	12.065	14.337	12.275	6.14	3.682	5.749	9.342	14.263	8.549	Uncharacterized protein n=1 Tax=Musa acuminata subsp. malaccensis RepID=M0RT65_MUSAM	3e-10	63.9	3	57	320	1	80	0.557	0.42
DN31867_c7_g1_i4	0.466	0.366	0.364	1.194	2.038	1.799	0.551	0.515	1.185	1.91	2.989	2.002	Chromo domain-like protein n=1 Tax=Macrophomina phaseolina (strain MS6) RepID=K2RWR9_MACPH	2e-07	58.2	-1	1790	2023	72	147	0.667	0.372
DN30232_c5_g4_i3	41.073	56.176	33.918	21.415	15.512	19.57	42.46	24.82	26.803	12.285	17.076	12.488	Ninja-family protein AFP2 OS=Arabidopsis thaliana OX=3702 GN=AFP2 PE=1 SV=1	4e-44	163	-1	189	1133	28	347	0.536	0.373
DN37166_c5_g2_i3	23.374	35.8	20.823	13.972	10.333	10.404	30.827	36.615	31.422	12.943	13.676	11.166	DnaJ protein ERDJ3A OS=Oryza sativa subsp. japonica OX=39947 GN=ERDJ3A PE=1 SV=2	0	581	2	170	1822	24	582	0.719	0.562
DN30511_c3_g4_i1	6.274	11.13	5.554	17.246	28.541	23.863	11.506	16.685	14.307	35.237	40.111	30.431	Putative uncharacterized protein n=1 Tax=Vitis vinifera RepID=A5B2I6_VITVI	9e-33	85.1	3	558	1058	1103	1248	0.587	0.389
DN40733_c3_g1_i12	21.819	30.261	36.789	10.014	14.738	14.002	7.444	9.266	7.91	23.775	10.287	19.816	Probable LRR receptor-like serine/threonine-protein kinase At1g56140 OS=Arabidopsis thaliana OX=3702 GN=At1g56140 PE=2 SV=2	1e-146	463	2	989	1972	667	993	0.823	0.671
DN31376_c0_g1_i2	18.41	12.911	14.655	35.965	27.287	30.137	17.815	20.982	20.615	24.872	27.871	22.782	Putative uncharacterized protein n=1 Tax=Ricinus communis RepID=B9SQP4_RICCO	7e-54	194	2	2924	3313	65	196	0.811	0.712
DN30680_c4_g6_i1	11.815	9.947	14.437	1.05	1.077	2.016	10.636	55.448	39.047	2.861	0.742	1.873	--	--	--	--	--	--	--	--	--	--	--	--	--	--	--	--	--	--	--	--	--	--	--	--	--	--	--	--	--	--	--	--	--	--	--	--	--
DN39618_c3_g2_i3	8.217	11.246	12.003	3.572	4.646	5.668	5.79	4.532	7.735	8.099	5.217	5.666	Uncharacterized protein n=1 Tax=Musa acuminata subsp. malaccensis RepID=M0SU06_MUSAM	6e-64	239	3	609	1187	1	194	0.774	0.667
DN29317_c0_g1_i1	2.065	1.832	1.519	8.233	8.09	4.402	6.426	1.645	3.796	6.929	7.024	9.541	Putative uncharacterized protein n=3 Tax=Vitis vinifera RepID=A5AD59_VITVI	1e-56	205	-1	522	1520	10	425	0.502	0.4
DN26729_c0_g1_i3	8.694	9.822	8.321	23.466	15.53	29.115	19.777	24.216	20.736	16.142	21.755	7.08	Fatty acid desaturase, putative n=2 Tax=Ricinus communis RepID=B9RRR1_RICCO	0	670	3	237	1577	2	447	0.837	0.707
DN36313_c5_g3_i2	1037.11	679.588	640.644	390.808	333.277	251.334	2467.3	1534.17	937.79	463.173	900.828	296.823	Probable aquaporin TIP1-1 OS=Oryza sativa subsp. japonica OX=39947 GN=TIP1-1 PE=2 SV=1	1e-85	269	2	431	1045	46	250	0.893	0.795
DN35914_c6_g1_i6	12.481	16.471	18.577	7.491	8.74	5.424	6.055	3.536	6.089	4.141	3.956	3.287	Non-lysosomal glucosylceramidase OS=Rattus norvegicus OX=10116 GN=Gba2 PE=2 SV=2	2e-135	442	2	1412	3277	304	875	0.566	0.413
DN33831_c4_g2_i6	33.923	31.465	20.178	63.745	63.197	56.703	38.155	56.892	53.628	42.257	66.536	51.55	E3 ubiquitin-protein ligase SINAT5 OS=Arabidopsis thaliana OX=3702 GN=SINAT5 PE=1 SV=2	3e-163	471	1	220	1053	28	305	0.863	0.791
DN32691_c0_g1_i1	0.056	0.042	0.073	0.713	1.095	1.609	0	0	0	1.38	1.299	0.487	--	--	--	--	--	--	--	--	--	--	--	--	--	--	--	--	--	--	--	--	--	--	--	--	--	--	--	--	--	--	--	--	--	--	--	--	--
DN36338_c2_g4_i1	0.677	0.869	0.915	2.571	2.252	2.404	5.514	0.828	1.58	2.477	2.647	1.203	Probably inactive leucine-rich repeat receptor-like protein kinase At3g28040 OS=Arabidopsis thaliana OX=3702 GN=At3g28040 PE=1 SV=1	0	610	3	135	2522	172	1012	0.648	0.493
DN36956_c2_g4_i3	6.54	6.471	7.739	15.108	18.885	17.644	5.239	8.057	11.739	15.987	14.546	11.717	RING-H2 finger protein ATL57 OS=Arabidopsis thaliana OX=3702 GN=ATL57 PE=2 SV=1	5e-14	72.4	-2	176	364	140	203	0.719	0.469
DN30409_c0_g3_i1	4.486	5.853	5.409	11.276	14.151	19.335	26.458	4.275	9.468	38.647	33.791	24.278	Subtilisin-like protease SBT1.5 OS=Arabidopsis thaliana OX=3702 GN=SBT1.5 PE=2 SV=1	7e-96	308	-1	324	1064	537	775	0.745	0.623
DN37352_c6_g7_i1	11.47	18.094	20.792	2.532	4.245	3.218	27.826	25.111	29.568	6.49	2.696	4.279	DnaJ protein homolog 2 OS=Allium porrum OX=4681 GN=LDJ2 PE=2 SV=1	1e-89	275	-2	59	577	246	418	0.913	0.815
DN31460_c3_g2_i2	6.54	9.455	6.917	2.86	3.987	3.146	3.107	1.746	2.205	6.627	2.227	5.408	Transcription factor GAMYB OS=Oryza sativa subsp. indica OX=39946 GN=GAM1 PE=2 SV=1	9e-101	334	3	1182	2690	1	502	0.577	0.415
DN38740_c2_g1_i1	28.404	21.015	23.216	48.762	42.728	55.69	17.041	21.922	15.919	19.323	32.286	30.339	Plastid division protein PDV2 OS=Arabidopsis thaliana OX=3702 GN=PDV2 PE=1 SV=1	4e-54	186	-2	178	942	1	307	0.529	0.38
DN32596_c8_g1_i3	8.483	14.282	9.684	21.386	43.84	45.774	11.166	14.368	19.002	34.204	37.63	27.676	Retrovirus-related Pol polyprotein from transposon 17.6 OS=Drosophila melanogaster OX=7227 GN=pol PE=4 SV=1	3e-59	167	3	351	1028	306	534	0.593	0.377
DN33374_c1_g2_i9	20.953	16.293	18.233	10.399	8.633	6.725	16.437	18.162	19.639	6.581	9.193	8.916	O-acyltransferase WSD1 OS=Arabidopsis thaliana OX=3702 GN=WSD1 PE=2 SV=1	4e-15	82.4	-3	395	643	388	470	0.675	0.506
DN39873_c3_g1_i1	26.994	23.329	18.587	42.705	67.825	68.182	13.987	25.29	23.007	35.977	48.297	32.432	Transposon Tf2-8 polyprotein OS=Schizosaccharomyces pombe (strain 972 / ATCC 24843) OX=284812 GN=Tf2-8 PE=3 SV=1	4e-16	80.5	-3	169	513	1025	1139	0.539	0.357
DN40286_c2_g1_i1	50.467	42.993	53.39	20.577	18.387	28.736	42.672	30.527	27.329	20.877	28.515	22.231	CBL-interacting protein kinase 18 OS=Oryza sativa subsp. japonica OX=39947 GN=CIPK18 PE=2 SV=1	3e-42	156	1	1	369	323	445	0.854	0.74
DN35329_c1_g1_i4	6.307	6.471	7.187	18.006	14.391	11.471	6.935	5.562	5.321	15.713	14.175	16.602	Mannan endo-1,4-beta-mannosidase 6 OS=Oryza sativa subsp. japonica OX=39947 GN=MAN6 PE=2 SV=2	5e-148	451	-3	406	1344	128	439	0.826	0.684
DN37120_c0_g1_i1	10.471	11.832	8.019	2.205	1.833	2.088	1.739	3.089	2.754	3.19	1.837	1.341	Serine/threonine-protein kinase n=1 Tax=Ipomoea trifida RepID=Q40096_IPOTF	4e-62	174	-3	186	626	638	757	0.703	0.595
DN32543_c3_g3_i1	2.443	4.607	2.704	0.539	0.765	0.416	4.327	2.238	1.997	0.695	1.036	0.542	--	--	--	--	--	--	--	--	--	--	--	--	--	--	--	--	--	--	--	--	--	--	--	--	--	--	--	--	--	--	--	--	--	--	--	--	--
DN35020_c2_g1_i1	0.444	0.649	0.863	1.993	2.065	1.591	0.403	0.873	0.79	1.316	1.397	1.267	Retrovirus-related Pol polyprotein from transposon RE1 OS=Arabidopsis thaliana OX=3702 GN=RE1 PE=2 SV=1	1e-37	94	2	2741	3145	628	763	0.543	0.399
DN33051_c1_g1_i21	3.109	2.785	2.86	5.72	6.123	5.993	3.955	4.801	3.346	6.846	5.285	4.389	Uncharacterized exonuclease domain-containing protein At3g15140 OS=Arabidopsis thaliana OX=3702 GN=At3g15140 PE=2 SV=1	2e-58	174	2	1421	1786	162	285	0.758	0.629
DN38433_c1_g6_i2	6.329	8.178	6.178	17.929	13.866	19.407	18.25	10.351	9.688	19.387	19.508	11.79	Transcription factor bHLH78 OS=Arabidopsis thaliana OX=3702 GN=BHLH78 PE=1 SV=1	8e-26	111	1	493	1059	140	333	0.539	0.413
DN34911_c0_g9_i1	0.189	0.691	0.25	18.854	13.545	5.875	4.422	2.171	1.514	18.363	24.881	20.477	Probable xyloglucan glycosyltransferase 9 OS=Oryza sativa subsp. japonica OX=39947 GN=CSLC9 PE=2 SV=2	1e-27	116	-2	554	853	497	595	0.87	0.76
DN39380_c2_g1_i1	6.696	6.984	6.542	0.664	1.326	0.949	0.795	5.752	4.301	1.252	2.139	0.487	--	--	--	--	--	--	--	--	--	--	--	--	--	--	--	--	--	--	--	--	--	--	--	--	--	--	--	--	--	--	--	--	--	--	--	--	--
DN36268_c3_g6_i1	16.956	12.691	14.739	43.861	32.929	26.177	15.716	16.125	19.452	18.245	20.202	20.174	Interactor of constitutive active ROPs 2, chloroplastic OS=Arabidopsis thaliana OX=3702 GN=ICR2 PE=1 SV=1	5e-80	275	1	16	1602	78	583	0.598	0.407
DN36373_c2_g1_i3	15.779	27.769	16.798	8.262	7.725	7.701	36.723	36.894	29.897	39.753	14.79	24.361	Ubiquinol oxidase 1b, mitochondrial OS=Arabidopsis thaliana OX=3702 GN=AOX1B PE=1 SV=1	4e-139	413	-2	657	1331	101	325	0.929	0.853
DN31987_c5_g1_i14	53.987	38.365	47.606	22.205	16.856	26.476	32.195	41.024	35.931	29.213	30.303	21.395	Spermine synthase OS=Arabidopsis thaliana OX=3702 GN=SPMS PE=1 SV=1	5e-129	397	2	500	1408	1	303	0.803	0.672
DN37927_c0_g5_i3	5.063	4.607	6.23	11.603	12.344	13.007	6.278	4.387	3.873	16.133	13.803	10.936	Two-component response regulator ORR21 OS=Oryza sativa subsp. japonica OX=39947 GN=RR21 PE=2 SV=1	7e-08	58.2	-2	950	1075	637	678	0.81	0.619
DN33018_c3_g1_i1	6.274	5.016	4.847	0.761	1.985	1.853	1.273	1.287	2.414	0.814	0.782	0.376	--	--	--	--	--	--	--	--	--	--	--	--	--	--	--	--	--	--	--	--	--	--	--	--	--	--	--	--	--	--	--	--	--	--	--	--	--
DN29875_c0_g1_i3	2.31	1.518	2.548	6.192	5.553	10.91	4.231	2.551	1.317	2.02	9.867	8.145	Aspartyl protease family protein At5g10770 OS=Arabidopsis thaliana OX=3702 GN=At5g10770 PE=2 SV=1	6e-82	275	-3	470	1729	54	473	0.565	0.395
DN38116_c2_g5_i4	9.594	7.225	8.217	0.867	2.109	0	0	0	0	0.137	0	0	--	--	--	--	--	--	--	--	--	--	--	--	--	--	--	--	--	--	--	--	--	--	--	--	--	--	--	--	--	--	--	--	--	--	--	--	--
DN30324_c5_g1_i4	1.566	2.147	2.195	5.171	5.349	4.61	1.633	1.466	0.998	2.806	4.63	3.085	Pentatricopeptide repeat-containing protein At1g77405 OS=Arabidopsis thaliana OX=3702 GN=At1g77405 PE=2 SV=1	2e-165	489	-2	716	1942	9	434	0.728	0.595
DN33019_c5_g3_i2	0.866	1.487	1.29	0.183	0.276	0.298	2.778	4.163	4.18	0.165	0.234	0.165	--	--	--	--	--	--	--	--	--	--	--	--	--	--	--	--	--	--	--	--	--	--	--	--	--	--	--	--	--	--	--	--	--	--	--	--	--
DN34572_c6_g1_i1	35.333	12.931	34.033	78.554	108.79	73.696	83.298	111.489	91.764	187.849	108.757	139.243	UDP-glucuronate 4-epimerase 6 OS=Arabidopsis thaliana OX=3702 GN=GAE6 PE=1 SV=1	5e-26	108	1	487	699	98	168	0.845	0.662
DN32737_c2_g3_i1	15.468	16.094	14.739	33.278	25.969	39.528	16.691	20.545	14.471	35.146	39.144	29.182	Casein kinase 1-like protein 2 OS=Arabidopsis thaliana OX=3702 GN=CKL2 PE=1 SV=1	1e-94	298	-1	401	1228	170	465	0.691	0.579
DN40401_c5_g2_i1	5.785	6.063	6.22	12.345	13.189	11.968	12.948	10.306	14.076	15.996	21.775	8.733	Probable auxin efflux carrier component 1c OS=Oryza sativa subsp. japonica OX=39947 GN=PIN1C PE=2 SV=1	2e-137	416	-2	2	715	1	239	0.9	0.833
DN30363_c1_g3_i2	71.609	64.144	68.846	36.148	33.516	18.25	126.734	35.753	56.601	30.402	38.089	50.347	Amino acid permease 3 OS=Arabidopsis thaliana OX=3702 GN=AAP3 PE=1 SV=2	2e-89	283	-1	471	1019	92	275	0.849	0.741
DN36155_c1_g5_i1	1.11	1.267	1.113	5.431	7.467	3.525	1.654	0.694	0.889	5.932	2.227	9.182	ALA-interacting subunit 3 OS=Arabidopsis thaliana OX=3702 GN=ALIS3 PE=1 SV=1	4e-164	475	-3	201	1187	22	347	0.796	0.699
DN31947_c8_g1_i1	5.918	6.848	3.266	0.607	0.392	0	1.442	0.862	0.878	0.384	1.592	0.753	--	--	--	--	--	--	--	--	--	--	--	--	--	--	--	--	--	--	--	--	--	--	--	--	--	--	--	--	--	--	--	--	--	--	--	--	--
DN35035_c2_g1_i7	0.366	0.126	0.426	1.271	2.056	2.323	0.689	0.739	0.571	1.718	2.384	2.828	Aldehyde dehydrogenase family 7 member A1 OS=Brassica napus OX=3708 GN=BTG-26 PE=1 SV=3	2e-19	96.3	-3	788	925	147	192	0.978	0.935
DN31811_c5_g2_i1	12.359	19.381	11.202	4.468	6.185	4.248	20.817	4.991	6.572	1.883	3.644	2.58	Probable protein phosphatase 2C 8 OS=Oryza sativa subsp. japonica OX=39947 GN=Os01g0656200 PE=2 SV=1	4e-95	299	-3	307	1128	88	394	0.733	0.622
DN31846_c2_g1_i1	19.243	18.45	11.265	0.703	6.684	1.817	7.253	17.401	8.448	0.183	1.104	0.735	--	--	--	--	--	--	--	--	--	--	--	--	--	--	--	--	--	--	--	--	--	--	--	--	--	--	--	--	--	--	--	--	--	--	--	--	--
DN30242_c1_g4_i4	26.716	25.329	30.964	16.09	10.786	14.824	29.905	25.201	21.932	13.967	13.569	16.097	60S ribosomal protein L27-3 OS=Arabidopsis thaliana OX=3702 GN=RPL27C PE=2 SV=2	2e-61	205	-1	1419	1769	19	135	0.915	0.821
DN32369_c5_g8_i2	0.355	0.157	0.947	3.284	6.577	5.315	1.559	0.56	0.954	8.044	5.314	8.769	Lysine-specific demethylase JMJ706 OS=Oryza sativa subsp. japonica OX=39947 GN=JMJ706 PE=2 SV=1	5e-35	139	-1	2	379	2	128	0.701	0.512
DN36699_c5_g4_i1	0	0.325	0.156	1.348	2.536	1.925	0.541	0.257	0.417	3.62	3.097	2.984	--	--	--	--	--	--	--	--	--	--	--	--	--	--	--	--	--	--	--	--	--	--	--	--	--	--	--	--	--	--	--	--	--	--	--	--	--
DN36757_c2_g7_i2	1.121	1.288	1.196	4.189	4.272	2.712	1.177	0.962	0.976	3.702	1.817	3.563	ABC transporter G family member 28 OS=Arabidopsis thaliana OX=3702 GN=ABCG28 PE=3 SV=1	0	1043	-3	186	2657	258	1109	0.773	0.65
DN37321_c2_g1_i1	5.83	9.57	7.052	17.101	14.934	13.532	13.468	15.073	16.369	21.288	24.725	19.917	Probable methyltransferase PMT20 OS=Arabidopsis thaliana OX=3702 GN=At1g31850 PE=2 SV=1	0	915	1	1816	3582	2	598	0.844	0.698
DN39167_c3_g1_i8	0.722	1.613	1.675	3.399	6.586	5.469	1.357	3.189	3.467	4.616	4.865	2.865	--	--	--	--	--	--	--	--	--	--	--	--	--	--	--	--	--	--	--	--	--	--	--	--	--	--	--	--	--	--	--	--	--	--	--	--	--
DN27858_c0_g2_i1	2.354	0.597	3.297	8.743	8.214	10.214	3.733	2.619	2.831	0.823	3.116	3.499	--	--	--	--	--	--	--	--	--	--	--	--	--	--	--	--	--	--	--	--	--	--	--	--	--	--	--	--	--	--	--	--	--	--	--	--	--
DN32900_c2_g2_i15	1.654	2.838	1.383	0.125	0.125	0	4.327	3.089	1.13	0.165	1.016	0.386	--	--	--	--	--	--	--	--	--	--	--	--	--	--	--	--	--	--	--	--	--	--	--	--	--	--	--	--	--	--	--	--	--	--	--	--	--
DN33395_c2_g4_i1	1.255	1.571	1.862	0.414	0.534	0.452	2.46	1.914	1.514	0.768	1.387	1.175	--	--	--	--	--	--	--	--	--	--	--	--	--	--	--	--	--	--	--	--	--	--	--	--	--	--	--	--	--	--	--	--	--	--	--	--	--
DN6856_c0_g1_i1	8.361	8.743	10.276	2.552	3.159	2.82	0	1.768	2.523	0	1.495	0	--	--	--	--	--	--	--	--	--	--	--	--	--	--	--	--	--	--	--	--	--	--	--	--	--	--	--	--	--	--	--	--	--	--	--	--	--
DN34940_c3_g1_i1	0.511	1.068	0.177	3.332	5.367	2.838	0.976	0.694	2.063	10.375	10.746	11.01	Protein NRT1/ PTR FAMILY 5.8 OS=Arabidopsis thaliana OX=3702 GN=NPF5.8 PE=2 SV=1	6e-173	512	3	204	1787	8	551	0.677	0.507
DN36048_c8_g1_i1	714.704	455.219	469.689	1912.52	1163.13	1631.2	504.114	623.815	695.479	3469.97	2464.22	2440.28	--	--	--	--	--	--	--	--	--	--	--	--	--	--	--	--	--	--	--	--	--	--	--	--	--	--	--	--	--	--	--	--	--	--	--	--	--
DN31718_c3_g6_i2	0.089	0	0	0.732	1.388	1.356	0.17	0.09	0.121	1.015	2.472	1.102	Glucan endo-1,3-beta-glucosidase 11 OS=Arabidopsis thaliana OX=3702 GN=At1g32860 PE=2 SV=1	9e-116	356	-2	508	1470	28	350	0.724	0.526
DN35014_c3_g1_i2	0.056	0.241	0.135	1.31	1.415	1.021	0.159	0.056	0.219	1.353	1.964	1.432	--	--	--	--	--	--	--	--	--	--	--	--	--	--	--	--	--	--	--	--	--	--	--	--	--	--	--	--	--	--	--	--	--	--	--	--	--
DN34848_c4_g3_i1	13.602	16.994	11.67	5.758	5.642	7.412	14.486	13.798	9.512	10.347	9.085	9.623	Geranylgeranyl diphosphate reductase, chloroplastic OS=Arabidopsis thaliana OX=3702 GN=CHLP PE=1 SV=1	4e-166	488	2	65	1420	4	465	0.708	0.585
DN37789_c3_g3_i5	3.498	2.649	4.785	8.541	8.517	7.295	6.978	9.344	7.395	18.245	20.69	7.594	Uncharacterized protein n=1 Tax=Musa acuminata subsp. malaccensis RepID=M0TX97_MUSAM	4e-23	102	1	1972	2235	1	85	0.714	0.681
DN35649_c2_g8_i1	2.498	1.979	2.455	0.318	0.498	0.289	3.415	2.048	1.613	1.143	1.27	1.102	--	--	--	--	--	--	--	--	--	--	--	--	--	--	--	--	--	--	--	--	--	--	--	--	--	--	--	--	--	--	--	--	--	--	--	--	--
DN29504_c0_g1_i1	1.632	3.79	3.828	9.571	11.694	7.466	1.156	5.461	6.681	47.467	16.783	30.522	Sugar transport protein MST4 OS=Oryza sativa subsp. japonica OX=39947 GN=MST4 PE=1 SV=1	0	859	-3	287	1825	2	510	0.928	0.838
DN39286_c1_g1_i2	8.383	12.555	10.401	2.59	4.646	1.609	25.535	8.952	4.718	4.735	6.662	5.666	--	--	--	--	--	--	--	--	--	--	--	--	--	--	--	--	--	--	--	--	--	--	--	--	--	--	--	--	--	--	--	--	--	--	--	--	--
DN31066_c3_g2_i3	13.291	18.303	19.502	9.976	6.221	7.882	29.321	20.859	20.823	11.234	13.52	11.946	60S ribosomal protein L19-3 OS=Arabidopsis thaliana OX=3702 GN=RPL19C PE=2 SV=3	6e-29	121	2	2	235	82	159	0.987	0.962
DN29348_c0_g1_i5	1.022	0.932	1.175	5.238	2.866	3.896	2.853	1.88	3.335	7.989	7.288	5.381	Galacturonokinase OS=Arabidopsis thaliana OX=3702 GN=GALAK PE=1 SV=1	1e-161	476	1	208	1563	2	423	0.735	0.618
DN36020_c0_g2_i2	0.977	0.722	1.394	3.919	2.759	3.534	3.807	1.768	1.865	7.194	3.898	3.471	Uncharacterized protein n=1 Tax=Musa acuminata subsp. malaccensis RepID=M0TUW3_MUSAM	4e-87	198	-2	249	869	118	317	0.667	0.556
DN36320_c0_g7_i1	34.045	19.214	22.009	6.346	6.951	3.742	71.813	39.133	62.251	3.272	5.197	3.857	Pleiotropic drug resistance ABC transporter family protein (Fragment) n=1 Tax=Eleutherococcus senticosus RepID=M9TIG3_9APIA	6e-111	322	-3	3	530	7	182	0.949	0.869
DN31219_c3_g2_i1	4.997	7.214	6.022	13.375	12.602	13.288	19.798	8.829	10.006	10.256	16.421	10.762	Uncharacterized protein n=1 Tax=Musa acuminata subsp. malaccensis RepID=M0T410_MUSAM	3e-117	352	-2	187	906	66	305	0.846	0.771
DN39604_c5_g2_i3	3.875	4.01	3.921	9.119	9.532	10.314	2.503	1.69	3.621	5.494	5.441	4.444	--	--	--	--	--	--	--	--	--	--	--	--	--	--	--	--	--	--	--	--	--	--	--	--	--	--	--	--	--	--	--	--	--	--	--	--	--
DN34813_c7_g6_i1	3.054	4.293	3.651	0.433	1.273	0.859	2.556	3.435	1.712	1.06	1.846	1.956	40S ribosomal protein S3-1 OS=Arabidopsis thaliana OX=3702 GN=RPS3A PE=1 SV=1	8e-07	54.3	-1	3	77	117	141	1	0.96
DN37681_c0_g2_i6	2.732	3.152	4.296	7.126	6.337	6.626	3.203	2.82	3.851	13.939	12.27	9.495	Putative uncharacterized protein n=1 Tax=Vitis vinifera RepID=F6I633_VITVI	4e-43	179	1	1216	3771	4	937	0.425	0.251
DN33051_c1_g2_i1	4.564	4.974	5.065	2.561	2.261	1.971	4.666	2.798	3.906	1.892	2.051	2.47	Uncharacterized protein n=1 Tax=Musa acuminata subsp. malaccensis RepID=M0T979_MUSAM	2e-27	120	2	329	736	107	244	0.79	0.645
DN34829_c2_g2_i1	140.087	124.362	126.625	75.926	48.361	33.373	83.372	92.029	97.041	32.833	57.373	45.022	--	--	--	--	--	--	--	--	--	--	--	--	--	--	--	--	--	--	--	--	--	--	--	--	--	--	--	--	--	--	--	--	--	--	--	--	--
DN35111_c0_g1_i2	0	0	0	3.274	7.858	4.737	0	0.459	0	0.658	0	1.561	--	--	--	--	--	--	--	--	--	--	--	--	--	--	--	--	--	--	--	--	--	--	--	--	--	--	--	--	--	--	--	--	--	--	--	--	--
DN39803_c2_g1_i3	11.459	12.806	8.134	29.147	20.843	21.351	11.76	13.966	10.017	14.716	17.223	12.727	Pentatricopeptide repeat-containing protein At5g02860 OS=Arabidopsis thaliana OX=3702 GN=At5g02860 PE=2 SV=1	0	927	-1	599	2812	78	816	0.774	0.592
DN32075_c2_g3_i2	7.895	5.728	6.012	12.97	11.552	15.358	6.978	8.012	6.341	12.614	10.58	10.936	E3 ubiquitin-protein ligase GW2 OS=Oryza sativa subsp. japonica OX=39947 GN=GW2 PE=1 SV=1	3e-83	284	-3	566	1759	1	418	0.616	0.452
DN31174_c1_g1_i7	4.63	4.356	4.181	13.741	9.274	9.039	4.464	5.45	5.639	10.1	9.759	8.898	Mannan endo-1,4-beta-mannosidase 7 OS=Oryza sativa subsp. japonica OX=39947 GN=MAN7 PE=2 SV=3	1e-177	518	1	667	1785	8	377	0.777	0.66
DN36541_c1_g2_i4	2.376	3.78	3.256	5.922	6.968	7.367	2.333	1.891	2.085	4.57	4.132	4.334	Pentatricopeptide repeat-containing protein At1g20230 OS=Arabidopsis thaliana OX=3702 GN=PCMP-H21 PE=2 SV=2	0	753	3	114	2291	33	760	0.703	0.514
DN39286_c1_g2_i2	0.666	1.455	1.779	4.458	7.129	5.369	1.315	1.265	1.448	9.899	10.492	8.126	--	--	--	--	--	--	--	--	--	--	--	--	--	--	--	--	--	--	--	--	--	--	--	--	--	--	--	--	--	--	--	--	--	--	--	--	--
DN34153_c1_g2_i3	2.976	2.775	2.101	5.855	5.5	7.403	2.577	2.551	2.973	7.34	7.854	5.941	E3 ubiquitin-protein ligase RMA3 OS=Arabidopsis thaliana OX=3702 GN=RMA3 PE=1 SV=1	1e-23	106	1	1861	2091	29	110	0.695	0.585
DN35308_c1_g1_i1	10.393	8.209	12.502	2.956	3.302	1.482	7.275	5.383	11.487	0.283	5.021	5.206	Uncharacterized protein OS=Solanum tuberosum GN=PGSC0003DMG402031434 PE=4 SV=1	6e-09	66.2	-2	416	778	704	824	0.537	0.298
DN34096_c6_g1_i4	12.736	8.942	7.645	3.909	3.533	2.097	5.461	3.961	2.962	2.157	2.618	1.836	Uncharacterized protein n=1 Tax=Musa acuminata subsp. malaccensis RepID=M0SZC5_MUSAM	4e-11	68.2	2	1232	1456	47	121	0.88	0.667
DN37699_c0_g1_i3	7.195	6.262	7.707	30.13	25.738	13.893	18.091	11.839	10.851	104.029	100.014	87.325	Flavonol 3-O-glucosyltransferase UGT89B1 OS=Arabidopsis thaliana OX=3702 GN=UGT89B1 PE=1 SV=2	1e-99	315	-3	270	1586	24	469	0.645	0.476
DN30802_c4_g1_i1	0.477	0.503	0.832	2.85	3.346	1.989	2.556	5.383	1.24	8.976	19.225	3.967	IAA-amino acid hydrolase ILR1-like 6 OS=Oryza sativa subsp. japonica OX=39947 GN=ILL6 PE=2 SV=1	0	541	2	362	1540	95	488	0.813	0.688
DN30905_c0_g3_i1	2.265	1.11	3.037	7.097	5.794	8.361	9.48	1.298	2.765	2.239	11.146	3.278	Probable alpha-glucosidase Os06g0675700 OS=Oryza sativa subsp. japonica OX=39947 GN=Os06g0675700 PE=1 SV=1	4e-135	420	2	2	1210	475	883	0.724	0.555
DN38745_c2_g3_i21	13.214	10.01	7.312	4.564	4.058	2.956	11.75	16.752	17.126	2.148	3.37	3.241	Two-component response regulator-like PRR95 OS=Oryza sativa subsp. japonica OX=39947 GN=PRR95 PE=2 SV=1	4e-106	358	2	299	1984	51	611	0.521	0.403
DN33042_c1_g1_i15	3.165	3.989	3.973	8.676	8.651	6.734	11.018	4.342	5.475	22.011	15.62	16.749	Transcription factor bHLH68 OS=Arabidopsis thaliana OX=3702 GN=BHLH68 PE=1 SV=2	3e-21	100	-2	552	788	285	401	0.564	0.496
DN33527_c1_g3_i1	0.4	1.351	1.269	0	0	0	1.442	2.272	3.313	0.037	0	0.129	Retrotransposon gag protein n=1 Tax=Asparagus officinalis RepID=Q2AA09_ASPOF	6e-42	162	-1	1372	1908	2	180	0.644	0.45
DN32300_c1_g1_i1	1.321	2.241	2.632	4.025	5.278	6.797	4.464	3.849	3.752	8.665	7.893	4.564	ABC transporter C family member 5 OS=Arabidopsis thaliana OX=3702 GN=ABCC5 PE=2 SV=2	0	1677	-3	1560	4841	104	1207	0.849	0.757
DN34766_c1_g1_i1	1.976	2.911	3.1	0.799	0.427	1.012	1.919	2.059	2.106	0.941	0.498	0.762	--	--	--	--	--	--	--	--	--	--	--	--	--	--	--	--	--	--	--	--	--	--	--	--	--	--	--	--	--	--	--	--	--	--	--	--	--
DN35137_c2_g2_i6	1.888	1.738	2.371	5.007	4.129	4.601	2.672	2.708	2.03	5.219	5.93	4.242	U6 snRNA phosphodiesterase OS=Danio rerio OX=7955 GN=usb1 PE=2 SV=1	4e-14	77.8	3	1854	2195	124	236	0.586	0.379
DN32712_c2_g2_i4	3.165	2.859	1.81	0.366	0.516	0	2.418	1.298	2.82	0.192	0.606	0.367	Putative uncharacterized protein n=1 Tax=Vitis vinifera RepID=F6HPQ6_VITVI	1e-15	56.6	2	2120	2392	144	234	0.582	0.407
DN29037_c0_g1_i1	8.017	6.932	7.187	17.246	13.412	17.78	8.282	6.054	4.191	13.062	13.911	14.086	Ras-related protein RABC2a OS=Arabidopsis thaliana OX=3702 GN=RABC2A PE=1 SV=1	1e-110	331	3	321	959	1	209	0.864	0.761
DN37098_c1_g1_i2	9.305	9.131	8.165	3.524	1.228	1.889	14.358	13.428	9.808	6.819	4.308	7.061	Uncharacterized protein n=1 Tax=Setaria italica RepID=K4AGG1_SETIT	1e-60	194	-3	287	619	10	120	0.883	0.766
DN36715_c1_g3_i1	2.654	3.016	2.912	0.453	1.335	0.786	2.598	2.775	2.578	1.143	0.567	0.477	--	--	--	--	--	--	--	--	--	--	--	--	--	--	--	--	--	--	--	--	--	--	--	--	--	--	--	--	--	--	--	--	--	--	--	--	--
DN31887_c2_g4_i8	5.086	6.502	9.902	1.618	2.091	2.242	6.638	5.908	5.464	4.753	3.224	3.811	--	--	--	--	--	--	--	--	--	--	--	--	--	--	--	--	--	--	--	--	--	--	--	--	--	--	--	--	--	--	--	--	--	--	--	--	--
DN33533_c1_g1_i22	2.132	3.152	3.058	5.691	8.597	6.246	2.206	1.802	2.008	8.729	6.916	14.82	Probable protein phosphatase 2C 60 OS=Oryza sativa subsp. japonica OX=39947 GN=Os06g0717800 PE=2 SV=1	1e-38	154	-2	1842	2159	1	106	0.811	0.698
DN39321_c6_g1_i1	1.244	0.251	0.364	3.775	7.066	4.14	0.138	0.436	0.746	2.075	8.558	4.591	--	--	--	--	--	--	--	--	--	--	--	--	--	--	--	--	--	--	--	--	--	--	--	--	--	--	--	--	--	--	--	--	--	--	--	--	--
DN31020_c6_g5_i3	2.487	3.162	2.319	7.366	5.18	6.707	3.987	2.238	3.039	6.38	7.376	4.343	Probable receptor-like protein kinase At1g49730 OS=Arabidopsis thaliana OX=3702 GN=At1g49730 PE=2 SV=1	0	603	-2	295	2247	24	661	0.689	0.516
DN29817_c0_g1_i2	15.035	13.738	15.664	6.981	5.616	9.093	18.218	15.521	12.683	21.27	15.015	17.309	Caffeoylshikimate esterase OS=Arabidopsis thaliana OX=3702 GN=CSE PE=1 SV=1	5e-41	157	3	531	1463	24	326	0.521	0.319
DN31316_c0_g1_i5	2.032	2.084	1.966	7.463	7.066	4.52	3.34	3.48	1.799	6.307	4.24	7.364	Protein NDL1 OS=Arabidopsis thaliana OX=3702 GN=NDL1 PE=1 SV=1	2e-131	355	-3	432	1208	86	344	0.803	0.653
DN30303_c2_g5_i1	1.61	2.063	1.508	5.845	8.17	7.846	3.521	1.88	0.296	8.903	4.562	2.25	--	--	--	--	--	--	--	--	--	--	--	--	--	--	--	--	--	--	--	--	--	--	--	--	--	--	--	--	--	--	--	--	--	--	--	--	--
DN31483_c2_g4_i1	8.172	9.424	7.447	19.99	17.791	13.749	20.414	20.277	16.205	14.899	17.564	15.298	Probable proline transporter 2 OS=Oryza sativa subsp. japonica OX=39947 GN=LOC_Os07g01090 PE=2 SV=1	3e-89	297	3	381	965	4	195	0.897	0.81
DN28325_c0_g1_i1	1.077	1.874	1.051	6.596	4.067	4.746	2.428	2.081	2.545	8.62	7.59	4.481	Transcription repressor OFP4 OS=Arabidopsis thaliana OX=3702 GN=OFP4 PE=1 SV=1	1e-14	78.2	2	833	1204	191	309	0.645	0.492
DN31940_c9_g2_i3	13.48	17.329	15.758	8.483	8.481	5.424	17.625	16.349	14.197	9.122	7.385	5.794	TBCC domain-containing protein 1 OS=Bos taurus OX=9913 GN=TBCCD1 PE=2 SV=1	7e-30	129	-1	602	1441	287	542	0.493	0.279
DN40639_c2_g1_i1	6.773	6.073	4.753	13.731	25.783	17.852	8.77	6.412	10.072	4.022	3.956	7.722	--	--	--	--	--	--	--	--	--	--	--	--	--	--	--	--	--	--	--	--	--	--	--	--	--	--	--	--	--	--	--	--	--	--	--	--	--
DN40198_c4_g3_i4	0.355	0.639	0	2.821	6.515	5.062	2.068	0.548	1.174	17.724	24.315	24.297	Chaperone protein dnaJ 11, chloroplastic OS=Arabidopsis thaliana OX=3702 GN=ATJ11 PE=1 SV=2	2e-12	67.8	-1	407	670	65	161	0.526	0.433
DN33460_c6_g1_i1	12.048	11.979	15.976	1.762	3.115	3.796	11.082	8.874	4.674	3.519	6.272	5.105	--	--	--	--	--	--	--	--	--	--	--	--	--	--	--	--	--	--	--	--	--	--	--	--	--	--	--	--	--	--	--	--	--	--	--	--	--
DN31485_c5_g4_i1	1.81	2.188	1.56	0.144	0.552	0.533	1.951	2.965	2.589	0.567	0.664	0.624	--	--	--	--	--	--	--	--	--	--	--	--	--	--	--	--	--	--	--	--	--	--	--	--	--	--	--	--	--	--	--	--	--	--	--	--	--
DN37794_c5_g1_i12	4.231	5.728	3.505	9.427	9.772	10.07	10.551	8.359	12.979	6.791	7.932	3.958	Pectate lyase OS=Lilium longiflorum OX=4690 PE=2 SV=1	2e-166	493	-1	315	1415	69	434	0.804	0.67
DN39029_c7_g4_i1	1.999	1.152	0	6.442	12.691	8.298	1.23	0.38	0	3.09	5.07	1.809	--	--	--	--	--	--	--	--	--	--	--	--	--	--	--	--	--	--	--	--	--	--	--	--	--	--	--	--	--	--	--	--	--	--	--	--	--
DN38691_c1_g1_i2	28.115	25.832	26.378	17.429	12.709	10.467	27.656	28.379	24.751	19.524	18.639	11.331	Renalase OS=Pseudomonas syringae pv. tomato (strain ATCC BAA-871 / DC3000) OX=223283 GN=PSPTO_1126 PE=1 SV=1	3e-23	105	-3	690	1709	21	328	0.446	0.27
DN37368_c5_g2_i3	0	0.136	0.822	3.611	11.872	9.184	3.616	0.481	0.625	4.342	11.234	5.078	--	--	--	--	--	--	--	--	--	--	--	--	--	--	--	--	--	--	--	--	--	--	--	--	--	--	--	--	--	--	--	--	--	--	--	--	--
DN34974_c4_g2_i7	0.544	0.597	0.53	1.406	3.969	3.344	0.774	0.414	0.779	1.7	2.813	1.175	Alanine--tRNA ligase, chloroplastic/mitochondrial OS=Populus trichocarpa OX=3694 GN=POPTRDRAFT_821063 PE=3 SV=1	3e-96	342	1	5503	6192	761	991	0.87	0.745
DN30296_c7_g1_i1	22.419	10.136	10.412	4.564	2.261	2.133	0.679	2.574	1.712	0.247	0.274	0.119	NAC domain-containing protein 21/22 OS=Arabidopsis thaliana OX=3702 GN=NAC021 PE=1 SV=2	2e-41	157	2	1103	1783	65	300	0.56	0.429
DN36063_c1_g6_i1	9.694	7.612	9.049	23.948	16.554	19.543	13.892	17.927	12.858	19.14	14.517	17.089	Novel plant SNARE 11 OS=Arabidopsis thaliana OX=3702 GN=NPSN11 PE=1 SV=2	2e-117	349	3	174	959	4	265	0.854	0.704
DN36019_c0_g1_i1	5.719	6.021	6.542	0.231	2.038	0.651	4.804	3.357	4.301	1.764	2.491	3.278	--	--	--	--	--	--	--	--	--	--	--	--	--	--	--	--	--	--	--	--	--	--	--	--	--	--	--	--	--	--	--	--	--	--	--	--	--
DN36757_c2_g6_i3	165.082	161.146	206.995	388.612	281.285	518.568	210.233	200.251	179.753	302.298	258.817	345.03	Uncharacterized protein n=1 Tax=Musa acuminata subsp. malaccensis RepID=M0T665_MUSAM	1e-12	73.6	2	32	379	1	136	0.49	0.399
DN32676_c0_g10_i1	13.824	13.623	17.37	6.413	5.215	7.43	10.445	11.571	11.213	7.971	7.317	7.53	--	--	--	--	--	--	--	--	--	--	--	--	--	--	--	--	--	--	--	--	--	--	--	--	--	--	--	--	--	--	--	--	--	--	--	--	--
DN27623_c0_g1_i1	8.339	6.104	9.902	2.889	1.566	1.681	10.042	6.132	7.482	4.598	1.68	3.223	Protein LURP-one-related 8 OS=Arabidopsis thaliana OX=3702 GN=At2g38640 PE=2 SV=1	2e-50	172	3	54	662	1	195	0.638	0.454
DN34071_c1_g1_i1	2.154	1.141	2.382	6.394	6.826	7.611	5.589	3.738	3.346	8.921	11.01	8.163	--	--	--	--	--	--	--	--	--	--	--	--	--	--	--	--	--	--	--	--	--	--	--	--	--	--	--	--	--	--	--	--	--	--	--	--	--
DN36888_c0_g2_i2	0.133	0.241	0	1.791	2.643	1.663	1.294	1.936	1.777	8.711	3.019	2.663	Cellulose synthase-like protein E2 OS=Oryza sativa subsp. japonica OX=39947 GN=CSLE2 PE=2 SV=1	4e-11	68.6	1	13	192	242	304	0.73	0.492
DN39245_c8_g1_i7	10.926	12.942	12.44	4.998	3.604	7.828	14.91	13.529	13.1	9.963	7.786	3.306	Protein STRICTOSIDINE SYNTHASE-LIKE 2 OS=Arabidopsis thaliana OX=3702 GN=SSL2 PE=2 SV=1	1e-42	167	-1	736	1350	169	376	0.623	0.442
DN36975_c5_g2_i1	11.759	10.544	7.718	1.05	4.708	1.139	4.178	7.733	5.924	0.667	0.371	0.395	--	--	--	--	--	--	--	--	--	--	--	--	--	--	--	--	--	--	--	--	--	--	--	--	--	--	--	--	--	--	--	--	--	--	--	--	--
DN29626_c0_g1_i1	22.685	11.193	25.857	3.284	2.901	2.422	31.898	25.167	22.623	5.201	1.036	1.065	E3 ubiquitin-protein ligase RHA2A OS=Arabidopsis thaliana OX=3702 GN=RHA2A PE=1 SV=1	3e-11	62.8	3	162	350	85	147	0.625	0.453
DN29092_c0_g1_i1	3.231	4.607	3.588	1.579	0.845	0.823	4.019	2.193	1.415	0.951	1.69	2.672	Protein ALP1-like OS=Arabidopsis thaliana OX=3702 GN=At3g55350 PE=2 SV=1	1e-38	150	3	465	1343	50	354	0.497	0.302
DN33500_c2_g2_i2	1.654	1.675	1.914	0.385	0.525	0.75	1.23	1.242	1.755	0.804	0.733	0.744	--	--	--	--	--	--	--	--	--	--	--	--	--	--	--	--	--	--	--	--	--	--	--	--	--	--	--	--	--	--	--	--	--	--	--	--	--
DN37880_c6_g4_i1	1.71	2.586	1.134	7.414	9.656	5.577	4.062	1.947	4.619	17.961	14.477	10.771	Ethylene-responsive transcription factor ERF105 OS=Arabidopsis thaliana OX=3702 GN=ERF105 PE=2 SV=1	2e-32	125	3	405	845	62	220	0.669	0.494
DN38536_c2_g1_i2	5.719	6.659	3.464	0.799	0.97	0.75	7.815	7.162	3.28	0.896	2.579	2.837	--	--	--	--	--	--	--	--	--	--	--	--	--	--	--	--	--	--	--	--	--	--	--	--	--	--	--	--	--	--	--	--	--	--	--	--	--
DN34099_c1_g1_i2	2.132	3.162	3.588	0.279	0.4	0.515	4.327	2.842	4.125	1.069	0.596	2.296	--	--	--	--	--	--	--	--	--	--	--	--	--	--	--	--	--	--	--	--	--	--	--	--	--	--	--	--	--	--	--	--	--	--	--	--	--
DN33139_c1_g3_i1	213.917	191.92	168.157	87.991	59.762	116.217	147.115	95.901	125.149	45.703	80.925	59.622	Phospholipase C, putative n=1 Tax=Ricinus communis RepID=B9SQL5_RICCO	6e-124	369	1	4	741	73	318	0.874	0.699
DN40676_c3_g2_i2	28.693	21.591	34.605	60.346	47.738	68.381	18.271	29.721	26.627	39.414	52.957	39.631	Putative uncharacterized protein n=1 Tax=Oryza sativa subsp. indica RepID=A2YW92_ORYSI	5e-39	150	3	90	791	1	230	0.651	0.465
DN34100_c4_g2_i3	1.388	1.55	1.269	0.125	0.24	0.407	1.601	0.962	0.834	0.402	0.674	0.569	--	--	--	--	--	--	--	--	--	--	--	--	--	--	--	--	--	--	--	--	--	--	--	--	--	--	--	--	--	--	--	--	--	--	--	--	--
DN37150_c1_g2_i1	1.932	1.131	2.933	5.98	12.282	7.611	1.495	0.436	1.865	6.526	6.828	11.065	--	--	--	--	--	--	--	--	--	--	--	--	--	--	--	--	--	--	--	--	--	--	--	--	--	--	--	--	--	--	--	--	--	--	--	--	--
DN39714_c0_g2_i1	16.256	15.884	15.976	56.966	30.615	42.945	38.377	36.111	35.514	72.247	114.921	51.615	12-oxophytodienoate reductase 1 OS=Oryza sativa subsp. japonica OX=39947 GN=OPR1 PE=2 SV=1	3e-54	185	-2	398	733	258	370	0.876	0.77
DN32160_c0_g1_i2	29.226	27.025	26.409	64.101	42.665	69.123	30.17	54.877	50.018	43.692	53.289	47.684	1,4-dihydroxy-2-naphthoyl-CoA synthase, peroxisomal OS=Arabidopsis thaliana OX=3702 GN=MENB PE=1 SV=2	1e-165	477	2	95	1156	6	337	0.754	0.668
DN30908_c4_g4_i1	1.766	2.01	0.738	5.508	5.384	9.69	7.561	3.514	3.774	8.812	16.324	10.505	Probable aquaporin TIP2-1 OS=Oryza sativa subsp. japonica OX=39947 GN=TIP2-1 PE=2 SV=1	4e-112	336	-1	427	1170	1	247	0.927	0.827
DN35458_c0_g2_i2	1.965	0.377	1.425	13.134	12.246	5.017	1.06	30.505	45.366	1.91	4.328	0.542	Aspartyl protease family protein At5g10770 OS=Arabidopsis thaliana OX=3702 GN=At5g10770 PE=2 SV=1	6e-88	286	3	246	1508	58	474	0.567	0.375
DN30646_c4_g1_i1	1.888	1.319	1.779	7.491	6.346	4.366	7.497	4.006	2.128	5.676	6.731	6.529	Probable arabinose 5-phosphate isomerase OS=Arabidopsis thaliana OX=3702 GN=SETH3 PE=2 SV=1	1e-159	461	1	274	1215	37	349	0.847	0.713
DN33440_c0_g2_i1	7.118	5.979	7.489	1.897	2.483	3.064	6.808	3.335	4.301	2.13	3.048	3.554	Trihelix transcription factor ASIL2 OS=Arabidopsis thaliana OX=3702 GN=ASIL2 PE=1 SV=1	3e-37	146	-2	731	1093	54	178	0.685	0.6
DN35115_c2_g5_i1	3.198	4.502	5.679	9.87	10.315	8.669	4.316	2.585	4.29	6.746	7.307	6.024	Pentatricopeptide repeat-containing protein At2g41080 OS=Arabidopsis thaliana OX=3702 GN=PCMP-H29 PE=2 SV=2	0	721	3	279	2174	20	650	0.722	0.55
DN34149_c2_g4_i1	0.655	8.722	4.233	18.613	35.626	33.879	4.571	2.283	4.542	22.285	20.407	25.353	--	--	--	--	--	--	--	--	--	--	--	--	--	--	--	--	--	--	--	--	--	--	--	--	--	--	--	--	--	--	--	--	--	--	--	--	--
DN38483_c0_g1_i1	1.732	2.785	1.779	13.712	7.6	6.599	4.995	3.089	4.871	5.585	7.19	8.007	Putative uncharacterized protein n=1 Tax=Vitis vinifera RepID=A5BLI8_VITVI	1e-45	164	3	219	791	59	268	0.609	0.465
DN32414_c8_g3_i6	4.775	3.612	3.848	9.09	7.556	8.985	4.772	6.434	5.233	4.589	6.682	5.454	WD repeat-containing protein 25 OS=Homo sapiens OX=9606 GN=WDR25 PE=1 SV=3	1e-53	117	-1	296	649	425	542	0.636	0.398
DN33366_c1_g1_i2	18.544	9.884	14.884	89.522	37.735	43.623	65.705	43.989	30.127	122.237	97.015	72.927	Calcium-binding protein CP1 OS=Arabidopsis thaliana OX=3702 GN=CP1 PE=2 SV=1	5e-36	133	3	159	605	1	160	0.637	0.425
DN32808_c1_g5_i2	0	0.555	0	2.542	1.94	1.88	0.106	0.112	0.56	4.406	4.816	6.005	Uncharacterized protein n=2 Tax=Glycine max RepID=I1N8I9_SOYBN	3e-20	99.4	-1	401	1210	14	284	0.472	0.347
DN36914_c2_g2_i4	34.367	73.505	26.606	13.124	7.796	11.48	44.719	28.67	18.684	4.47	8.968	5.565	16.0 kDa heat shock protein, peroxisomal OS=Oryza sativa subsp. japonica OX=39947 GN=HSP16.0 PE=2 SV=1	8e-30	118	3	282	620	31	146	0.735	0.496
DN39343_c1_g1_i1	1.233	2.869	2.33	0	0	0	0.17	3.301	2.348	0.137	0.313	0	--	--	--	--	--	--	--	--	--	--	--	--	--	--	--	--	--	--	--	--	--	--	--	--	--	--	--	--	--	--	--	--	--	--	--	--	--
DN38104_c0_g1_i1	0.178	0.199	0.062	0.828	1.041	1.374	0.265	1.085	1.349	2.623	1.543	3.471	Probable LRR receptor-like serine/threonine-protein kinase At3g47570 OS=Arabidopsis thaliana OX=3702 GN=At3g47570 PE=2 SV=1	1e-143	459	2	629	2818	68	787	0.591	0.404
DN31269_c6_g5_i1	2.554	2.722	1.591	0.183	0.178	0	0.732	2.988	2.425	0.238	0	0.138	--	--	--	--	--	--	--	--	--	--	--	--	--	--	--	--	--	--	--	--	--	--	--	--	--	--	--	--	--	--	--	--	--	--	--	--	--
DN30024_c5_g8_i1	5.285	4.942	2.798	20.539	10.875	15.728	35.822	22.526	13.857	13.949	21.736	12.332	pEARLI1-like lipid transfer protein 2 OS=Arabidopsis thaliana OX=3702 GN=At4g12490 PE=2 SV=1	1e-20	91.3	2	263	505	101	181	0.877	0.679
DN36038_c5_g5_i1	5.241	3.759	3.682	1.512	1.62	1.058	4.072	6.434	5.551	2.367	3.341	2.865	Uncharacterized protein n=1 Tax=Musa acuminata subsp. malaccensis RepID=M0TTM3_MUSAM	2e-31	132	-1	921	1640	1	272	0.487	0.344
DN36772_c6_g1_i2	1.244	1.005	0.843	2.118	3.106	2.667	2.45	0.403	0.658	3.19	8.44	3.251	Polygalacturonase-1 non-catalytic subunit beta OS=Solanum lycopersicum OX=4081 GN=GP1 PE=1 SV=1	1e-103	351	1	3868	5097	34	447	0.636	0.469
DN32945_c2_g3_i6	15.024	12.848	14.551	5.546	7.894	7.774	22.577	17.345	17.96	10.046	10.257	9.743	Uncharacterized protein OS=Musa acuminata subsp. malaccensis PE=4 SV=1	6e-130	403	3	48	1055	42	373	0.81	0.721
DN34389_c1_g3_i2	4.43	2.167	2.58	0.193	0.837	0.118	4.115	10.105	12.65	1.316	0.723	0.964	Predicted protein n=1 Tax=Populus trichocarpa RepID=B9IMK5_POPTR	2e-109	300	1	412	1662	3	410	0.541	0.423
DN29344_c0_g1_i4	0.255	0.408	0.343	1.358	2.483	1.835	0.827	0.201	0.176	1.59	1.368	0.955	Aspartic proteinase-like protein 1 OS=Arabidopsis thaliana OX=3702 GN=At5g10080 PE=2 SV=1	8e-137	419	1	346	1560	24	431	0.699	0.54
DN36055_c2_g1_i4	13.613	13.193	21.135	42.994	38.144	91.793	10.774	7.609	13.846	34.771	45.142	35.453	Uncharacterized protein n=1 Tax=Chelonia mydas RepID=M7BE12_CHEMY	4e-12	74.7	1	13	546	163	321	0.5	0.393
DN36394_c5_g2_i1	11.137	9.602	6.958	0.587	3.515	2.052	7.147	4.89	6.133	0.283	2.003	1.102	RNA polymerase sigma factor sigE, chloroplastic/mitochondrial OS=Arabidopsis thaliana OX=3702 GN=SIGE PE=1 SV=1	7e-08	58.2	-1	1109	1207	333	365	0.879	0.727
DN32430_c9_g1_i3	1.721	2.199	1.04	0.106	0.098	0.099	1.209	1.466	0.834	0.347	0.615	0.652	60S ribosomal protein L23 OS=Arabidopsis thaliana OX=3702 GN=RPL23A PE=2 SV=3	7e-06	49.7	-1	3	74	100	123	1	1
DN30680_c4_g1_i1	16.056	14.502	16.08	9.032	5.402	8.741	22.163	16.875	15.832	14.799	18.395	15.61	--	--	--	--	--	--	--	--	--	--	--	--	--	--	--	--	--	--	--	--	--	--	--	--	--	--	--	--	--	--	--	--	--	--	--	--	--
DN35724_c3_g6_i3	3.498	3.047	2.684	6.798	7.333	7.43	6.172	7.039	7.362	28.912	10.384	12.644	FCS-Like Zinc finger 18 OS=Arabidopsis thaliana OX=3702 GN=FLZ18 PE=1 SV=1	2e-12	68.9	-2	974	1231	6	92	0.621	0.437
DN35333_c3_g1_i6	2.954	3.644	3.755	0.674	0.952	1.681	3.033	2.484	3.215	0.612	0.391	0.872	--	--	--	--	--	--	--	--	--	--	--	--	--	--	--	--	--	--	--	--	--	--	--	--	--	--	--	--	--	--	--	--	--	--	--	--	--
DN33012_c0_g4_i1	7.606	11.11	10.588	5.036	3.934	4.8	4.125	3.402	3.972	3.976	2.286	5.225	Heavy metal-associated isoprenylated plant protein 4 OS=Arabidopsis thaliana OX=3702 GN=HIPP04 PE=3 SV=2	1e-30	127	2	626	1099	13	178	0.661	0.446
DN32173_c4_g4_i1	0.422	1.047	1.685	3.929	4.361	4.113	1.039	0.783	0.856	6.618	8.968	9.495	--	--	--	--	--	--	--	--	--	--	--	--	--	--	--	--	--	--	--	--	--	--	--	--	--	--	--	--	--	--	--	--	--	--	--	--	--
DN32564_c2_g1_i2	7.229	8.094	9.912	4.179	4.77	3.525	4.931	2.764	3.423	3.016	2.345	7.97	Putative uncharacterized protein Sb07g023500 n=2 Tax=Panicoideae RepID=C5YMQ2_SORBI	6e-13	65.5	1	211	336	229	270	0.833	0.69
DN38107_c2_g2_i7	2.931	3.937	2.34	0.809	1.095	1.275	4.443	6.289	5.113	6.773	3.429	5.225	Phosphate transporter PHO1-3 OS=Oryza sativa subsp. japonica OX=39947 GN=PHO1-3 PE=2 SV=1	0	648	-2	474	1649	437	828	0.906	0.791
DN35919_c0_g2_i5	50.023	21.528	23.143	10.929	4.085	4.655	23.086	84.285	41.79	11.024	6.145	3.315	Uncharacterized protein C24B11.05 OS=Schizosaccharomyces pombe (strain 972 / ATCC 24843) OX=284812 GN=SPAC24B11.05 PE=3 SV=1	9e-14	74.3	-2	582	959	8	135	0.558	0.357
DN32303_c4_g1_i5	7.895	7.057	7.811	15.474	12.353	19.317	6.501	7.229	6.067	9.881	11.01	11.092	Anaphase-promoting complex subunit 8 OS=Arabidopsis thaliana OX=3702 GN=APC8 PE=1 SV=1	0	624	2	911	2161	148	564	0.861	0.719
DN39233_c0_g1_i2	0.089	0.419	0.229	1.117	2.643	2.73	0.042	0.134	0.241	2.029	2.696	2.167	Uncharacterized aarF domain-containing protein kinase At1g71810, chloroplastic OS=Arabidopsis thaliana OX=3702 GN=At1g71810 PE=1 SV=1	9e-12	72.8	-1	2421	2531	324	360	0.919	0.838
DN37220_c3_g3_i4	3.242	3.037	2.174	8.233	7.511	6.065	6.946	5.36	5.859	6.353	5.051	5.317	Protein NDL1 OS=Arabidopsis thaliana OX=3702 GN=NDL1 PE=1 SV=1	8e-135	366	-3	549	1325	86	344	0.861	0.722
DN31000_c5_g1_i1	23.762	23.235	22.019	15.522	8.704	8.922	24.274	19.729	15.491	12.422	11.752	8.475	Uncharacterized protein n=1 Tax=Musa acuminata subsp. malaccensis RepID=M0TAN1_MUSAM	2e-130	398	2	53	1174	1	378	0.765	0.575
DN34613_c1_g1_i1	1.455	2.283	0.884	0	0	0	0.392	1.667	1.075	0	0	0	--	--	--	--	--	--	--	--	--	--	--	--	--	--	--	--	--	--	--	--	--	--	--	--	--	--	--	--	--	--	--	--	--	--	--	--	--
DN38633_c0_g2_i1	3.975	4.597	5.461	17.804	13.332	9.916	4.316	8.348	4.257	31.535	12.709	9.981	Probable BOI-related E3 ubiquitin-protein ligase 3 OS=Arabidopsis thaliana OX=3702 GN=BRG3 PE=1 SV=1	1e-40	151	-1	250	759	157	334	0.622	0.454
DN35937_c1_g1_i2	14.058	10.534	11.358	29.985	22.321	25.789	19.162	14.234	15.206	17.13	30.127	21.019	Uncharacterized protein n=1 Tax=Musa acuminata subsp. malaccensis RepID=M0RWV0_MUSAM	9e-49	141	-3	349	633	70	164	0.853	0.695
DN33918_c6_g1_i2	12.448	12.942	15.591	2.07	2.795	7.322	1.644	0.873	1.119	2.879	0.586	0.615	Putative uncharacterized protein n=3 Tax=Medicago truncatula RepID=G7J6U8_MEDTR	3e-06	57	-1	2	85	544	571	0.964	0.821
DN28980_c0_g1_i1	41.484	17.434	21.759	90.995	59.486	76.697	30.679	49.674	45.432	36.224	57.763	47.932	Uncharacterized protein n=3 Tax=Hordeum vulgare var. distichum RepID=M0XPM4_HORVD	1e-06	55.8	-3	402	521	166	205	0.775	0.625
DN36821_c4_g1_i7	5.941	7.078	7.229	26.162	26.904	11.887	11.135	9.814	11.893	47.339	28.672	68.409	U-box domain-containing protein 24 OS=Oryza sativa subsp. japonica OX=39947 GN=PUB24 PE=1 SV=1	6e-15	84	-2	2226	2945	25	283	0.469	0.305
DN40087_c2_g2_i8	1.899	4.555	1.758	11.266	10.849	6.264	4.146	0.862	0.954	12.523	11.859	17.832	Disease resistance protein Piks-2 OS=Oryza sativa subsp. japonica OX=39947 GN=PIKS-2 PE=3 SV=1	4e-52	204	3	1392	2975	103	659	0.502	0.309
DN39342_c3_g2_i3	2.931	3.937	3.235	1.184	0.819	0.895	2.492	2.204	1.898	1.526	1.387	1.212	--	--	--	--	--	--	--	--	--	--	--	--	--	--	--	--	--	--	--	--	--	--	--	--	--	--	--	--	--	--	--	--	--	--	--	--	--
DN33318_c0_g1_i1	8.528	9.508	11.504	2.667	4.307	2.694	11.092	17.692	10.609	8.007	7.131	9.706	Uncharacterized protein n=1 Tax=Musa acuminata subsp. malaccensis RepID=M0SDG6_MUSAM	1e-06	52.8	3	3	104	7	38	0.853	0.824
DN40164_c3_g4_i10	45.293	46.082	31.141	18.594	14.72	23.43	90.042	81.32	99.049	23.098	20.388	18.135	Palmitoyl-acyl carrier protein thioesterase, chloroplastic OS=Gossypium hirsutum OX=3635 GN=FATB1 PE=1 SV=1	5e-157	466	1	367	1581	41	397	0.717	0.607
DN33250_c2_g10_i1	41.029	24.25	46.514	9.562	9.38	6.02	7.413	58.178	40.89	11.773	17.887	25.94	--	--	--	--	--	--	--	--	--	--	--	--	--	--	--	--	--	--	--	--	--	--	--	--	--	--	--	--	--	--	--	--	--	--	--	--	--
DN34474_c8_g3_i2	3.065	22.114	2.049	102.049	60.456	38.733	0.986	1.533	1.942	12.568	18.131	9.899	Beta-fructofuranosidase 1 OS=Zea mays OX=4577 GN=IVR1 PE=3 SV=1	0	664	1	2608	4158	142	663	0.751	0.637
DN37507_c7_g1_i1	0	0.88	0.426	4.718	6.684	4.854	0.615	0	0	0.484	6.711	2.856	--	--	--	--	--	--	--	--	--	--	--	--	--	--	--	--	--	--	--	--	--	--	--	--	--	--	--	--	--	--	--	--	--	--	--	--	--
DN38644_c0_g2_i4	0.333	1.256	0.947	0	0	0	0.795	0.895	0.812	0.137	0.117	0.156	--	--	--	--	--	--	--	--	--	--	--	--	--	--	--	--	--	--	--	--	--	--	--	--	--	--	--	--	--	--	--	--	--	--	--	--	--
DN36283_c2_g2_i3	19.554	11.434	14.385	1.935	2.029	0	3.51	3.749	8.031	1.545	1.827	1.827	NEP1-interacting protein 2 OS=Arabidopsis thaliana OX=3702 GN=NIP2 PE=1 SV=1	6e-11	61.6	-2	235	357	200	240	0.732	0.585
DN34821_c4_g3_i1	0.1	0.23	0.073	1.146	1.557	0.877	0.361	0.873	0.351	1.197	0.957	1.203	Probable cytokinin riboside 5'-monophosphate phosphoribohydrolase LOGL6 OS=Oryza sativa subsp. japonica OX=39947 GN=LOGL6 PE=2 SV=1	3e-18	89.7	-1	1894	2061	89	144	0.857	0.786
DN37825_c2_g1_i2	6.351	5.874	4.358	14.877	10.546	12.366	10.636	8.661	10.094	21.215	23.602	15.895	Phytochrome A-associated F-box protein OS=Arabidopsis thaliana OX=3702 GN=EID1 PE=1 SV=2	2e-47	174	1	676	1050	209	335	0.748	0.638
DN36655_c1_g3_i2	4.864	6.136	4.795	10.284	10.813	18.431	10.361	11.716	10.434	31.773	13.364	12.213	Probable pectate lyase 12 OS=Arabidopsis thaliana OX=3702 GN=At3g53190 PE=2 SV=2	1e-149	459	-3	653	1678	1	352	0.788	0.666
DN32403_c7_g1_i2	20.265	23.277	24.245	6.683	13.341	11.416	21.273	13.149	12.101	18.29	18.121	21.395	--	--	--	--	--	--	--	--	--	--	--	--	--	--	--	--	--	--	--	--	--	--	--	--	--	--	--	--	--	--	--	--	--	--	--	--	--
DN35324_c5_g4_i1	12.603	10.743	10.724	4.67	3.854	5.532	19.47	15.196	12.156	7.504	7.59	6.85	Probable adenylate kinase 7, mitochondrial OS=Oryza sativa subsp. japonica OX=39947 GN=Os08g0118900 PE=2 SV=1	2e-88	276	-1	132	815	72	299	0.741	0.566
DN39166_c1_g2_i4	0.633	0.555	0.322	1.627	1.522	1.229	0.933	1.153	1.832	0.558	0.899	0.964	Transposon Ty3-G Gag-Pol polyprotein OS=Saccharomyces cerevisiae (strain ATCC 204508 / S288c) OX=559292 GN=TY3B-G PE=1 SV=3	3e-89	327	1	4909	6747	522	1171	0.514	0.325
DN38347_c3_g3_i3	3.698	5.016	3.339	10.948	13.163	9.428	5.737	4.554	5.837	7.331	19.587	9.495	Cation/H(+) antiporter 19 OS=Arabidopsis thaliana OX=3702 GN=CHX19 PE=2 SV=1	1e-67	231	-3	1	726	17	259	0.811	0.65
DN38901_c0_g6_i1	9.294	6.45	8.55	3.11	2.225	3.643	3.977	8.594	6.638	2.303	3.839	2.69	Uncharacterized protein OS=Glycine max PE=4 SV=2	7e-37	156	2	545	1126	839	1059	0.593	0.421
DN34048_c8_g1_i2	0.466	1.424	0.936	2.715	8.028	5.785	1.676	0.862	1.251	4.04	7.297	2.498	Retrovirus-related Pol polyprotein from transposon RE1 OS=Arabidopsis thaliana OX=3702 GN=RE1 PE=2 SV=1	5e-87	232	3	1866	2900	354	697	0.56	0.391
DN34343_c1_g3_i2	1.188	1.811	0.999	3.129	3.382	2.865	1.527	1.141	1.108	2.76	3.605	3.471	Pentatricopeptide repeat-containing protein At3g14730 OS=Arabidopsis thaliana OX=3702 GN=PCMP-E31 PE=2 SV=1	7e-133	436	-2	3490	5052	106	633	0.63	0.433
DN30922_c2_g6_i1	0.1	0.272	0	1.83	2.67	1.238	0.191	0.213	0	1.645	1.485	1.644	Putative uncharacterized protein n=1 Tax=Beta vulgaris subsp. vulgaris RepID=F4NCJ6_BETVU	1e-07	59.3	-3	254	1153	988	1288	0.401	0.245
DN32549_c1_g3_i1	7.484	7.078	11.473	22.792	18.743	15.936	9.533	7.788	7.318	7.897	11.85	12.525	Mitochondrial inner membrane protease subunit 2 OS=Danio rerio OX=7955 GN=immp2l PE=2 SV=1	2e-23	102	1	760	1209	26	166	0.562	0.34
DN30435_c0_g1_i1	0.977	2.398	1.799	4.295	5.126	7.403	0.371	0.392	0.757	4.205	1.7	1.331	BTB/POZ domain-containing protein At3g08570 OS=Arabidopsis thaliana OX=3702 GN=At3g08570 PE=2 SV=2	0	642	-2	219	1979	22	612	0.728	0.583
DN34359_c2_g1_i1	1.421	1.361	2.548	6.307	4.913	4.158	6.119	1.533	2.348	11.435	10.726	6.161	Phosphatidylinositol/phosphatidylcholine transfer protein SFH6 OS=Arabidopsis thaliana OX=3702 GN=SFH6 PE=2 SV=1	3e-154	465	2	398	1804	20	459	0.674	0.516
DN33714_c2_g3_i2	2.798	2.628	2.028	9.205	9.888	5.234	2.015	2.775	2.085	11.042	5.285	17.768	Protein IMPAIRED IN BABA-INDUCED STERILITY 1 OS=Arabidopsis thaliana OX=3702 GN=IBS1 PE=3 SV=1	8e-54	200	-1	767	1825	363	709	0.543	0.386
DN36489_c4_g3_i9	2.754	4.126	3.682	8.936	8.384	8.018	5.472	5.383	4.213	5.366	6.477	4.114	Uncharacterized protein n=1 Tax=Musa acuminata subsp. malaccensis RepID=M0TZA1_MUSAM	5e-65	218	2	86	676	114	309	0.898	0.782
DN27986_c0_g1_i1	34.011	26.763	26.107	67.982	98.12	50.312	28.07	22.907	35.711	117.091	119.19	173.677	Chaperone protein dnaJ 11, chloroplastic OS=Arabidopsis thaliana OX=3702 GN=ATJ11 PE=1 SV=2	5e-23	99	-3	815	1096	63	161	0.644	0.564
DN29451_c0_g1_i4	7.617	9.979	5.055	26.316	24.723	14.897	5.811	8.236	6.835	15.219	10.697	16.134	F-box/WD-40 repeat-containing protein At3g52030 OS=Arabidopsis thaliana OX=3702 GN=At3g52030 PE=4 SV=2	4e-78	260	-2	191	961	199	454	0.681	0.455
DN36816_c4_g1_i1	6.518	6.837	8.862	1.781	3.195	3.507	3.712	5.271	4.476	3.601	3.204	3.186	--	--	--	--	--	--	--	--	--	--	--	--	--	--	--	--	--	--	--	--	--	--	--	--	--	--	--	--	--	--	--	--	--	--	--	--	--
DN37117_c1_g2_i13	9.716	5.602	8.103	16.899	20.113	14.734	5.928	22.381	23.457	16.837	12.524	24.471	Transcription factor PHYTOCHROME INTERACTING FACTOR-LIKE 13 OS=Oryza sativa subsp. japonica OX=39947 GN=PIL13 PE=1 SV=1	5e-41	105	1	1429	1890	253	401	0.554	0.459
DN32220_c0_g1_i4	6.64	4.775	6.605	2.253	2.652	2.531	7.2	9.624	5.738	2.916	2.286	3.682	Transmembrane protein 53-B OS=Xenopus laevis OX=8355 GN=tmem53-b PE=2 SV=1	7e-23	104	-2	253	1104	8	269	0.456	0.279
DN30407_c2_g1_i3	14.435	13.026	18.764	39.412	39.915	25.029	20.848	15.957	15.864	35.831	40.531	53.396	NDR1/HIN1-like protein 12 OS=Arabidopsis thaliana OX=3702 GN=NHL12 PE=2 SV=1	1e-50	178	2	2	499	44	210	0.702	0.506
DN38387_c6_g7_i1	4.619	4.785	2.559	10.669	13.866	9.6	8.727	3.648	5.573	2.642	5.91	2.608	Cation/H(+) antiporter 20 OS=Arabidopsis thaliana OX=3702 GN=CHX20 PE=2 SV=1	2e-133	409	-1	2	1078	1	366	0.839	0.719
DN32440_c1_g2_i5	443.125	269.802	273.428	839.785	639.268	644.909	383.732	720.387	812.641	499.059	612.05	305.858	Serine--glyoxylate aminotransferase OS=Arabidopsis thaliana OX=3702 GN=AGT1 PE=1 SV=2	0	536	-2	1007	1876	68	357	0.959	0.859
DN39898_c2_g2_i1	24.695	25.706	32.733	48.261	54.991	68.399	5.366	13.954	9.973	15.749	19.118	19.77	--	--	--	--	--	--	--	--	--	--	--	--	--	--	--	--	--	--	--	--	--	--	--	--	--	--	--	--	--	--	--	--	--	--	--	--	--
DN34556_c1_g1_i2	7547.32	8051.19	7804.4	2914.73	5432.79	3744.87	3748.33	3137.3	2529.16	3315.62	2163.93	4975.15	--	--	--	--	--	--	--	--	--	--	--	--	--	--	--	--	--	--	--	--	--	--	--	--	--	--	--	--	--	--	--	--	--	--	--	--	--
DN39372_c3_g1_i12	2.598	2.387	2.361	5.72	4.192	5.541	2.99	2.965	3.302	3.839	3.947	2.589	Putative uncharacterized protein n=2 Tax=Vitis vinifera RepID=D7TW31_VITVI	2e-70	161	-3	364	765	165	298	0.746	0.575
DN37388_c4_g3_i3	18.788	23.727	21.749	10.13	11.596	5.695	13.309	10.967	11.926	9.799	12.934	23.489	--	--	--	--	--	--	--	--	--	--	--	--	--	--	--	--	--	--	--	--	--	--	--	--	--	--	--	--	--	--	--	--	--	--	--	--	--
DN37497_c5_g2_i3	5.585	2.419	4.556	13.365	9.727	10.006	4.857	7.766	6.605	39.085	14.526	12.653	Cinnamoyl-CoA reductase-like SNL6 OS=Oryza sativa subsp. japonica OX=39947 GN=SNL6 PE=3 SV=1	4e-14	79	1	2116	2412	219	325	0.579	0.383
DN34281_c2_g4_i1	14.635	39.737	16.652	61.578	65.369	66.239	19.661	11.873	13.999	12.44	61.212	69.171	F-box/LRR-repeat MAX2 homolog A OS=Petunia hybrida OX=4102 GN=MAX2A PE=1 SV=1	4e-25	106	1	241	525	12	111	0.66	0.55
DN35834_c6_g6_i1	5.541	5.361	5.887	13.24	10.341	16.822	9.968	4.789	5.244	33.957	29.961	21.689	Uncharacterized protein n=1 Tax=Prunus persica RepID=M5XKZ3_PRUPE	2e-42	167	3	3	1022	657	1012	0.572	0.398
DN35654_c0_g3_i2	4.519	3.476	2.902	8.329	8.25	16.216	15.525	15.924	11.454	42.833	25.292	12.828	Uncharacterized protein OS=Musa acuminata subsp. malaccensis PE=4 SV=1	5e-113	367	-2	284	1453	1	387	0.701	0.542
DN33776_c0_g3_i1	91.185	83.61	99.415	31.227	53.55	18.277	4.539	6.323	5.903	0.183	1.436	0.386	Uncharacterized protein n=1 Tax=Musa acuminata subsp. malaccensis RepID=M0UC62_MUSAM	2e-25	115	3	915	1430	144	300	0.538	0.462
DN33254_c11_g6_i1	4.553	6.136	5.533	16.658	11.187	11.344	7.603	12.97	9.062	12.413	15.22	19.044	Uncharacterized protein n=1 Tax=Musa acuminata subsp. malaccensis RepID=M0SM15_MUSAM	3e-25	115	3	1098	1346	49	131	0.821	0.619
DN35992_c7_g1_i1	18.266	17.863	14.791	9.254	7.111	8.904	17.656	21.038	22.392	11.453	9.417	11.579	Serine/threonine-protein kinase EDR1 OS=Arabidopsis thaliana OX=3702 GN=EDR1 PE=1 SV=1	4e-26	115	3	3	245	824	904	0.778	0.605
DN38752_c3_g8_i1	87.654	41.464	85.436	154.961	154.864	196.403	44.114	56.578	45.388	83.746	119.981	110.272	Transcription factor MYBS3 OS=Oryza sativa subsp. japonica OX=39947 GN=MYBS3 PE=2 SV=1	4e-27	108	3	63	335	219	311	0.731	0.57
DN37836_c0_g1_i2	40.007	39.852	41.449	28.348	17.577	15.99	42.503	37.364	45.871	25.822	22.84	16.097	--	--	--	--	--	--	--	--	--	--	--	--	--	--	--	--	--	--	--	--	--	--	--	--	--	--	--	--	--	--	--	--	--	--	--	--	--
DN33494_c3_g7_i2	487.729	701.786	407.063	308.122	209.633	231.9	585.895	434.855	337.169	214.027	258.954	155.055	20 kDa chaperonin, chloroplastic OS=Arabidopsis thaliana OX=3702 GN=CPN20 PE=1 SV=2	7e-106	325	-1	826	1590	1	251	0.793	0.664
DN33874_c2_g1_i3	3.009	4.398	6.116	14.126	9.612	10.151	3.351	1.466	3.204	13.437	12.787	16.427	Uncharacterized protein n=1 Tax=Musa acuminata subsp. malaccensis RepID=M0TUE8_MUSAM	1e-22	102	3	693	1193	6	163	0.588	0.412
DN30769_c1_g3_i1	2.587	2.419	3.235	5.258	5.375	6.806	1.676	2.048	2.063	5.256	5.549	3.039	Pentatricopeptide repeat-containing protein At1g08070, chloroplastic OS=Arabidopsis thaliana OX=3702 GN=PCMP-H12 PE=2 SV=1	2e-66	126	-1	449	1045	427	625	0.55	0.361
DN34099_c0_g1_i1	0.566	1.078	1.851	7.703	2.786	5.568	2.131	3.581	1.382	7.824	9.613	19.127	Pentatricopeptide repeat-containing protein At2g40720 OS=Arabidopsis thaliana OX=3702 GN=PCMP-E26 PE=3 SV=1	0	655	3	249	2642	41	853	0.646	0.442
DN32861_c1_g1_i3	5.53	4.345	6.459	11.025	10.092	11.444	11.379	9.478	10.148	11.49	11.85	9.541	Reticulon-like protein B21 OS=Arabidopsis thaliana OX=3702 GN=RTNLB21 PE=2 SV=2	7e-84	278	3	876	1535	225	440	0.732	0.564
DN35612_c0_g3_i2	5.441	5.047	4.972	20.52	14.311	9.744	7.487	8.784	8.536	27.55	15.308	31.946	Proline-rich receptor-like protein kinase PERK1 OS=Arabidopsis thaliana OX=3702 GN=PERK1 PE=1 SV=1	2e-135	417	1	793	1611	367	647	0.851	0.726
DN36528_c1_g1_i15	2.743	3.256	2.788	5.19	7.378	6.083	1.835	1.869	2.425	3.812	5.392	3.673	CBL-interacting protein kinase 32 OS=Oryza sativa subsp. japonica OX=39947 GN=CIPK32 PE=2 SV=2	2e-22	105	-1	2151	2324	1	58	0.966	0.845
DN36622_c7_g3_i1	4.153	3.256	6.678	10.544	16.936	30.507	3.871	4.051	2.666	12.852	24.061	13.113	Adenine phosphoribosyltransferase 5 OS=Arabidopsis thaliana OX=3702 GN=APT5 PE=1 SV=1	1e-77	250	3	318	836	11	183	0.844	0.705
DN38690_c0_g1_i3	2.509	2.366	1.976	3.707	4.975	5.903	3.913	3.055	4.246	4.799	5.5	3.37	RINT1-like protein MAG2L OS=Arabidopsis thaliana OX=3702 GN=MAG2L PE=2 SV=1	3e-137	457	2	1586	3601	130	784	0.575	0.374
DN29011_c0_g1_i2	8.117	6.796	6.314	12.547	13.501	18.53	8.229	6.893	7.23	10.466	14.849	15.463	La-related protein 1B OS=Arabidopsis thaliana OX=3702 GN=LARP1B PE=1 SV=2	2e-27	119	-3	483	1112	244	446	0.55	0.367
DN38887_c1_g1_i2	14.146	25.633	19.19	40.346	38.838	71.012	35.599	28.435	18.465	63.052	53.709	70.613	Homeobox-leucine zipper protein HOX11 OS=Oryza sativa subsp. indica OX=39946 GN=HOX11 PE=2 SV=1	1e-27	116	-1	953	1144	78	141	0.906	0.875
DN40787_c3_g2_i2	8.284	10.806	9.933	1.993	4.904	4.746	11.177	6.613	7.877	5.74	4.357	4.913	Transposon TX1 uncharacterized 149 kDa protein OS=Xenopus laevis OX=8355 PE=4 SV=1	8e-10	67	-1	3	485	374	536	0.452	0.295
DN31064_c4_g8_i2	36.954	25.371	34.959	11.073	9.229	18.919	19.48	20.691	17.982	15.74	10.042	11.561	Protein MICRORCHIDIA 2 OS=Arabidopsis thaliana OX=3702 GN=MORC2 PE=1 SV=1	5e-15	80.1	1	919	1116	97	162	0.697	0.576
DN37166_c3_g3_i1	34.833	20.491	26.367	12.479	9.665	13.378	31.771	28.479	28.876	12.788	15.826	10.817	Reticulon-like protein B2 OS=Arabidopsis thaliana OX=3702 GN=RTNLB2 PE=1 SV=1	6e-70	234	1	1006	1677	76	269	0.679	0.545
DN31569_c5_g4_i1	108.03	65.474	94.006	28.31	28.088	52.915	109.438	130.188	69.415	52.942	30.43	23.81	Zinc finger protein GIS OS=Arabidopsis thaliana OX=3702 GN=GIS PE=1 SV=1	9e-24	105	3	792	1088	7	118	0.619	0.54
DN27493_c0_g1_i2	10.682	10.555	7.676	19.894	18.921	33.12	12.492	11.884	13.155	18.062	22.508	21.836	Protein RKD5 OS=Arabidopsis thaliana OX=3702 GN=RKD5 PE=3 SV=1	3e-07	56.2	-2	899	1120	233	303	0.608	0.392
DN32429_c2_g3_i1	760.708	544.891	499.904	229.635	212.802	65.887	820.922	954.824	752.211	71.937	149.317	199.801	Vacuolar cation/proton exchanger 1a OS=Oryza sativa subsp. japonica OX=39947 GN=CAX1a PE=1 SV=1	0	546	-1	462	1727	10	433	0.809	0.72
DN39720_c1_g6_i3	64.614	116.111	123.255	184.638	207.595	201.375	99.406	141.188	146.126	189.375	167.995	159.389	Protein TSS OS=Arabidopsis thaliana OX=3702 GN=TSS PE=1 SV=1	0	791	-1	324	2891	24	890	0.649	0.498
DN31718_c3_g8_i2	55.009	51.056	43.446	33.49	13.385	13.966	65.249	37.141	39.134	14.479	25.751	15.904	Uncharacterized protein n=1 Tax=Musa acuminata subsp. malaccensis RepID=M0SZC0_MUSAM	2e-52	179	1	628	990	55	179	0.784	0.672
DN39417_c2_g4_i4	4.02	4.084	5.305	14.463	30.935	9.798	4.083	2.596	2.874	13.903	15.474	29.843	Retrovirus-related Pol polyprotein from transposon RE2 OS=Arabidopsis thaliana OX=3702 GN=RE2 PE=4 SV=1	4e-118	407	3	249	1886	910	1453	0.6	0.434
DN40340_c1_g1_i3	177.507	149.052	144.754	79.036	75.87	33.355	178.176	102.884	117.755	41.782	49.626	78.161	Homeobox-leucine zipper protein HAT5 OS=Arabidopsis thaliana OX=3702 GN=HAT5 PE=1 SV=1	2e-34	138	2	806	1081	66	157	0.859	0.685
DN29000_c0_g2_i1	25.35	18.785	22.831	71.15	54.662	36.383	15.928	10.004	10.543	45.904	27.587	45.903	Mitogen-activated protein kinase 4 OS=Oryza sativa subsp. japonica OX=39947 GN=MPK4 PE=2 SV=1	0	588	-3	248	1333	1	362	0.925	0.843
DN39521_c2_g1_i2	15.368	14.136	17.172	24.005	49.776	35.669	10.467	6.658	7.548	20	32.042	28.291	Retrovirus-related Pol polyprotein from transposon RE2 OS=Arabidopsis thaliana OX=3702 GN=RE2 PE=4 SV=1	3e-86	149	3	2256	2723	910	1067	0.62	0.481
DN35109_c2_g3_i2	238.723	151.125	259.657	675.56	461.362	389.796	119.3	191.242	109.943	169.019	256.199	203.703	--	--	--	--	--	--	--	--	--	--	--	--	--	--	--	--	--	--	--	--	--	--	--	--	--	--	--	--	--	--	--	--	--	--	--	--	--
DN30470_c2_g1_i1	21.275	27.989	26.617	69.282	51.111	39.718	25.928	38.114	28.723	41.398	46.744	42.864	Cyclin-U4-1 OS=Arabidopsis thaliana OX=3702 GN=CYCU4-1 PE=1 SV=1	2e-23	102	2	839	1045	44	112	0.797	0.638
DN30833_c0_g2_i2	60.483	40.239	38.973	127.605	81.949	90.871	67.794	90.72	95.636	64.853	104.244	55.829	Cytochrome b6-f complex subunit 7 (Fragment) OS=Spinacia oleracea OX=3562 GN=petM PE=1 SV=1	2e-06	50.1	-2	1465	1551	1	29	0.931	0.828
DN38003_c4_g1_i10	106.609	93.965	115.298	72.815	38.723	33.68	42.089	63.852	53.77	29.25	26.308	5.243	3-hydroxyisobutyryl-CoA hydrolase-like protein 5 OS=Arabidopsis thaliana OX=3702 GN=At1g06550 PE=1 SV=2	4e-83	270	1	469	1047	61	254	0.82	0.649
DN32538_c1_g1_i4	257.023	209.971	263.609	155.087	115.643	76.038	218.611	344.471	311.386	79.487	94.221	113.541	50S ribosomal protein L6, chloroplastic OS=Spinacia oleracea OX=3562 GN=RPL6 PE=1 SV=2	3e-105	314	3	210	827	7	211	0.859	0.748
DN38676_c4_g1_i8	24.14	56.459	43.342	89.426	96.633	79.554	50.467	85.572	104.94	79.176	85.468	42.533	Protein TSS OS=Arabidopsis thaliana OX=3702 GN=TSS PE=1 SV=1	0	1016	1	613	3537	24	997	0.701	0.551
DN40566_c1_g3_i3	13.924	11.664	9.892	12.075	12.851	9.374	3389.62	3482.52	2924.44	1305.69	2238.27	2567.94	Cytochrome b559 subunit alpha OS=Mesembryanthemum crystallinum OX=3544 GN=psbE PE=3 SV=2	2e-46	167	-3	1197	1445	1	83	1	1
DN40566_c1_g2_i5	4.819	5.382	4.327	4.709	3.782	4.655	547.666	644.304	621.62	363.86	443.048	531.59	ATP-dependent Clp protease proteolytic subunit OS=Piper cenocladum OX=398741 GN=clpP PE=3 SV=1	2e-73	249	2	548	913	1	122	0.992	0.975
DN38709_c4_g3_i5	4.619	7.036	6.293	3.38	4.112	6.942	1609.73	1831.21	1494.02	1090.53	1171.87	1490.76	50S ribosomal protein L16, chloroplastic OS=Phalaenopsis aphrodite subsp. formosana OX=308872 GN=rpl16 PE=3 SV=1	2e-84	266	-2	547	945	3	135	0.985	0.97
DN33037_c3_g6_i1	2.498	4.146	3.089	2.398	1.557	3.272	1061.19	1368.78	1122.57	714.312	820.469	1009.18	30S ribosomal protein S3, chloroplastic OS=Phalaenopsis aphrodite subsp. formosana OX=308872 GN=rps3 PE=3 SV=1	1e-145	429	-2	845	1495	1	217	0.986	0.963
DN40612_c2_g1_i15	0.389	0.712	0.354	0.279	0.32	0.271	87.37	106.576	93.486	111.616	90.939	86.159	Protein TIC 214 OS=Dioscorea elephantipes OX=145284 GN=TIC214 PE=3 SV=1	0	1873	-3	13512	18995	1	1857	0.721	0.597
DN38633_c0_g4_i4	16.856	18.523	18.057	14.193	11.819	12.357	133.107	147.287	131.227	100.885	103.843	97.003	ATP synthase subunit beta, chloroplastic OS=Agapanthus africanus OX=51501 GN=atpB PE=3 SV=1	0	889	3	3189	4544	1	452	0.98	0.969
DN35493_c2_g2_i1	2.909	3.968	2.288	3.447	2.83	3.046	693.181	997.336	967.61	468.191	652.132	703.596	ATP-dependent Clp protease proteolytic subunit OS=Morus indica OX=248361 GN=clpP PE=3 SV=1	2e-07	54.3	-3	3	83	23	49	1	0.926
DN36756_c2_g5_i4	97.004	87.651	93.247	203.54	133.799	26.033	850.391	738.773	618.647	210.792	488.083	189.746	L-ascorbate peroxidase, cytosolic OS=Pisum sativum OX=3888 GN=APX1 PE=1 SV=2	3e-127	379	3	78	752	1	226	0.938	0.876
DN40770_c22_g2_i3	3.198	2.136	4.213	2.109	2.18	2.658	97.434	143.247	111.885	77.714	112.166	110.713	50S ribosomal protein L2, chloroplastic OS=Dioscorea elephantipes OX=145284 GN=rpl2-A PE=3 SV=1	2e-74	251	2	182	598	131	269	0.993	0.993
DN30166_c11_g1_i1	165.371	142.518	162.53	86.094	73.183	225.536	4.39	8.706	6.561	19.086	28.037	9.926	NAC domain-containing protein 79 OS=Arabidopsis thaliana OX=3702 GN=NAC079 PE=2 SV=1	3e-09	60.5	-2	319	780	144	310	0.463	0.309
DN40641_c2_g4_i12	5.041	5.979	5.388	3.553	3.693	4.158	32.916	34.365	25.881	17.842	19.753	24.122	DNA-directed RNA polymerase subunit beta'' OS=Phalaenopsis aphrodite subsp. formosana OX=308872 GN=rpoC2 PE=3 SV=1	0	2366	1	1	3786	112	1372	0.964	0.942
DN34861_c1_g2_i3	56.774	69.788	49.739	136.657	185.915	73.832	566.203	411.736	411.631	191.999	158.959	380.346	pEARLI1-like lipid transfer protein 3 OS=Arabidopsis thaliana OX=3702 GN=At4g12500 PE=2 SV=1	1e-21	93.6	3	291	530	96	176	0.765	0.556
DN31419_c5_g2_i5	123.653	135.629	149.227	79.296	63.589	215.729	21.729	17.166	12.277	61.004	15.63	20.165	Probable plastid-lipid-associated protein 14, chloroplastic OS=Arabidopsis thaliana OX=3702 GN=PAP14 PE=1 SV=1	1e-147	444	-1	3	1136	51	410	0.741	0.625
DN35017_c0_g1_i1	0.589	1.309	0.988	1.29	1.175	0.759	62.259	110.806	75.087	73.299	62.238	71.586	NAD(P)H-quinone oxidoreductase subunit J, chloroplastic OS=Acorus calamus OX=4465 GN=ndhJ PE=3 SV=1	5e-89	288	-2	2410	2859	9	158	0.947	0.9
DN35218_c0_g6_i2	0.255	0.471	0.343	0.741	0.436	0.515	59.321	90.328	62.372	43.756	68.089	62.248	DNA-directed RNA polymerase subunit beta OS=Phalaenopsis aphrodite subsp. formosana OX=308872 GN=rpoB PE=3 SV=2	0	719	-2	16	1077	1	354	0.992	0.975
DN38066_c1_g1_i3	158.109	172.905	217.688	97.514	68.581	192.146	37.784	37.286	42.141	63.089	50.046	33.498	Zinc finger protein BRUTUS OS=Arabidopsis thaliana OX=3702 GN=BTS PE=1 SV=1	0	1489	1	244	3822	53	1254	0.754	0.627
DN29672_c0_g1_i1	2.598	2.377	2.548	3.977	4.254	7.15	26.119	28.837	32.782	49.478	43.52	11.946	U-box domain-containing protein 25 OS=Arabidopsis thaliana OX=3702 GN=PUB25 PE=2 SV=1	2e-94	303	3	228	1418	7	412	0.689	0.518
DN33354_c0_g1_i1	53.343	61.38	56.916	80.673	72.061	39.348	9.205	11.504	7.877	6.243	12.338	8.935	GEM-like protein 5 OS=Arabidopsis thaliana OX=3702 GN=At5g13200 PE=1 SV=1	3e-100	308	-3	271	996	38	272	0.769	0.603
DN35809_c3_g2_i1	16.134	16.073	16.299	28.29	29.645	8.569	2.587	2.07	2.063	6.636	5.871	4.27	BTB/POZ domain-containing protein At1g55760 OS=Arabidopsis thaliana OX=3702 GN=At1g55760 PE=2 SV=1	2e-85	282	-2	269	898	120	329	0.824	0.624
DN30166_c11_g4_i3	108.763	96.541	115.007	52.45	58.204	167.894	3.022	5.998	2.655	13.373	23.738	8.843	NAC domain-containing protein 100 OS=Arabidopsis thaliana OX=3702 GN=NAC100 PE=2 SV=1	9e-79	247	2	344	763	11	150	0.886	0.8
DN38469_c2_g1_i6	1.688	3.372	1.789	1.223	1.486	1.663	27.116	38.439	29.205	20.329	18.932	26.161	Cytochrome f OS=Phalaenopsis aphrodite subsp. formosana OX=308872 GN=petA PE=3 SV=1	0	638	2	2570	3529	1	320	0.988	0.978
DN28399_c0_g1_i1	43.927	40.334	40.731	58.824	33.694	32.677	155.196	181.91	164.722	329.985	159.985	277.962	Chaperone protein dnaJ 11, chloroplastic OS=Arabidopsis thaliana OX=3702 GN=ATJ11 PE=1 SV=2	1e-15	76.3	-3	451	729	61	161	0.509	0.427
DN33825_c4_g1_i3	23.729	33.967	31.069	16.726	15.646	19.94	4.878	5.215	4.268	4.132	7.434	3.903	Septum-promoting GTP-binding protein 1 OS=Schizosaccharomyces pombe (strain 972 / ATCC 24843) OX=284812 GN=spg1 PE=1 SV=1	1e-21	97.8	1	394	708	9	113	0.629	0.476
DN31767_c2_g2_i4	71.687	72.186	73.194	71.14	47.231	44.193	27.646	25.268	25.837	53.518	39.789	44.498	Aquaporin TIP4-1 OS=Arabidopsis thaliana OX=3702 GN=TIP4-1 PE=2 SV=1	1e-40	155	-3	545	880	125	236	0.804	0.679
DN27115_c0_g1_i1	4.686	1.194	5.201	55.493	58.275	1.13	209.968	222.53	289.915	26.663	349.198	316.427	CDGSH iron-sulfur domain-containing protein NEET OS=Arabidopsis thaliana OX=3702 GN=NEET PE=1 SV=1	2e-22	92.8	-3	215	535	4	107	0.658	0.55
DN32141_c0_g1_i1	36.465	42.501	34.657	23.437	19.375	17.87	9.459	9.277	10.993	18.51	7.766	9.504	VAN3-binding protein OS=Arabidopsis thaliana OX=3702 GN=VAB PE=1 SV=1	4e-62	157	-1	535	1569	31	411	0.616	0.491
DN32020_c0_g1_i1	0.2	0.691	0.458	0.347	0.16	0.235	40.286	62.934	56.513	45.283	55.048	45.352	Cytochrome c biogenesis protein CcsA OS=Phalaenopsis aphrodite subsp. formosana OX=308872 GN=ccsA PE=3 SV=1	3e-79	260	1	1387	1905	1	173	0.948	0.913
DN36264_c1_g2_i2	43.516	53.841	46.972	40.731	44.49	14.219	7.359	11.269	9.073	8.254	18.463	20.964	Dehydration-responsive element-binding protein 1B, putative n=1 Tax=Ricinus communis RepID=B9R789_RICCO	2e-41	149	-1	560	982	38	162	0.688	0.617
DN36013_c0_g1_i6	2.565	3.602	3.11	6.519	4.984	5.234	22.025	19.605	18.256	17.888	23.494	21.129	Glutathione S-transferase U24 OS=Arabidopsis thaliana OX=3702 GN=GSTU24 PE=2 SV=1	3e-77	245	-1	117	776	4	218	0.75	0.605
DN29720_c0_g1_i1	4.53	4.848	5.825	12.932	8.41	7.168	22.884	20.568	18.871	59.542	47.135	28.117	Hydroquinone glucosyltransferase OS=Rauvolfia serpentina OX=4060 GN=AS PE=1 SV=1	9e-122	377	-3	261	1634	5	462	0.693	0.512
DN40771_c1_g1_i1	795.963	338.637	1012.78	1151.11	1424.78	1599.16	29.777	49.618	32.837	84.368	1321.49	50.678	Protein TAR1 OS=Kluyveromyces lactis (strain ATCC 8585 / CBS 2359 / DSM 70799 / NBRC 1267 / NRRL Y-1140 / WM37) OX=284590 GN=TAR1-A PE=4 SV=2	1e-12	70.9	-1	894	1151	7	92	0.64	0.558
DN39317_c0_g3_i1	3450.85	1377.8	2925.24	1208.04	2047.92	888.523	235.938	222.631	202.442	247.327	511.714	109.648	Uncharacterized protein n=1 Tax=Solanum tuberosum RepID=M1DWM7_SOLTU	4e-22	75.5	1	1	141	42	88	0.809	0.766
DN36004_c0_g5_i2	2.421	7.256	3.734	2.032	2.634	2.034	45.461	41.952	38.992	34.168	32.804	34.03	ATP synthase epsilon chain, chloroplastic OS=Phalaenopsis aphrodite subsp. formosana OX=308872 GN=atpE PE=3 SV=1	4e-78	259	-2	3456	3854	1	133	0.992	0.962
DN40544_c2_g1_i6	294.998	339.171	272.814	645.276	551.73	377.774	942.799	1159.71	1304.43	896.064	1732.05	1636.24	Catalase isozyme 2 OS=Hordeum vulgare OX=4513 GN=CAT2 PE=2 SV=1	0	563	2	2	955	175	494	0.909	0.806
DN37598_c2_g1_i2	0.233	1.382	0.957	0.395	0.374	0.732	27.943	23.007	22.359	18.254	19.772	23.48	30S ribosomal protein S16, chloroplastic OS=Phalaenopsis aphrodite subsp. formosana OX=308872 GN=rps16 PE=3 SV=1	2e-37	137	-2	182	400	12	84	0.945	0.918
DN39240_c10_g1_i7	150.836	208.223	191.965	106.084	104.794	136.998	39.533	58.76	47.067	18.61	58.437	66.756	E3 ubiquitin-protein ligase RMA3 OS=Arabidopsis thaliana OX=3702 GN=RMA3 PE=1 SV=1	1e-23	103	3	351	647	15	131	0.598	0.479
DN37355_c1_g3_i3	22.863	36.868	45.703	7.655	4.548	21.125	2.333	2.003	0.746	2.934	0.674	0.551	Probable GTP diphosphokinase RSH2, chloroplastic OS=Oryza sativa subsp. japonica OX=39947 GN=RSH2 PE=2 SV=1	0	798	2	245	2260	1	703	0.731	0.597
DN34710_c7_g2_i1	66.39	51.014	65.278	144.928	130.871	64.666	214.613	292.045	222.069	231.111	179.083	161.106	Scarecrow-like protein 15 OS=Arabidopsis thaliana OX=3702 GN=SCL15 PE=1 SV=3	5e-50	187	-1	1174	2226	126	485	0.564	0.404
DN31781_c2_g1_i4	32.557	25.298	39.972	16.87	19.544	19.769	6.702	4.319	5.584	4.899	6.057	4.582	Uncharacterized protein n=1 Tax=Musa acuminata subsp. malaccensis RepID=M0TCW4_MUSAM	2e-176	524	3	693	2174	59	550	0.729	0.565
DN40296_c5_g1_i4	20.542	20.596	16.892	14.858	18.351	8.497	4.21	4.42	5.332	5.667	46.598	3.967	Mitochondrial protein, putative n=1 Tax=Medicago truncatula RepID=G7I9T8_MEDTR	1e-126	265	-3	372	950	517	682	0.767	0.736
DN32377_c0_g1_i5	79.138	93.358	97.824	60.394	74.437	70.551	38.473	35.787	37.5	71.909	38.763	60.485	Probable WRKY transcription factor 2 OS=Arabidopsis thaliana OX=3702 GN=WRKY2 PE=1 SV=1	2e-91	312	-3	646	2577	1	683	0.475	0.371
DN34000_c1_g1_i1	2.465	2.408	2.964	2.841	3.159	3.616	0	0	0	0	0	0	Phosphoenolpyruvate carboxylase 1 OS=Zea mays OX=4577 GN=PEP1 PE=1 SV=2	0	1970	2	68	2977	1	970	0.999	0.999
DN34895_c3_g1_i3	29.07	29.517	30.871	35.166	22.321	26.928	75.991	92.242	94.199	42.997	58.223	51.725	Glyceraldehyde-3-phosphate dehydrogenase GAPA2, chloroplastic OS=Arabidopsis thaliana OX=3702 GN=GAPA2 PE=2 SV=1	2e-07	57	-1	1178	1345	1	51	0.768	0.589
DN37448_c6_g4_i1	12.259	17.35	15.935	22.368	11.57	14.011	47.55	56.164	52.322	48.71	44.028	82.725	Glycine-rich RNA-binding protein 7 OS=Arabidopsis thaliana OX=3702 GN=RBG7 PE=1 SV=1	5e-10	62.4	2	1058	1174	1	39	0.923	0.59
DN38234_c1_g1_i2	78.105	82.761	86.091	69.243	64.416	54.967	30.371	37.376	30.873	32.184	34.123	18.787	Ninja-family protein AFP3 OS=Arabidopsis thaliana OX=3702 GN=AFP3 PE=1 SV=1	2e-35	139	3	1914	2156	151	231	0.864	0.753
DN40175_c1_g3_i4	8.539	7.612	6.262	12.45	9.434	23.357	29.756	23.589	29.458	40.548	23.357	19.439	Retrovirus-related Pol polyprotein from transposon RE1 OS=Arabidopsis thaliana OX=3702 GN=RE1 PE=2 SV=1	4e-79	164	-3	2896	3825	274	597	0.532	0.346
DN34831_c4_g4_i3	18.377	25.863	22.227	24.583	29.245	31.502	78.653	126.204	125.369	110.72	165.036	263.334	Ferredoxin--nitrite reductase, chloroplastic (Fragment) OS=Zea mays OX=4577 GN=NIR PE=2 SV=1	0	515	-2	1112	2005	26	322	0.906	0.812
DN34828_c0_g4_i1	12.903	15.738	11.14	28.936	20.229	27.542	44.507	39.882	42.119	14.927	32.726	12.075	Uncharacterized protein n=5 Tax=Panicoideae RepID=K3Y6I1_SETIT	0	632	2	854	2107	95	527	0.818	0.7
DN31833_c1_g2_i1	6.218	6.45	6.002	11.911	14.507	11.154	20.785	25.391	19.518	29.186	22.42	23.966	Kinesin-like protein KIN-7L OS=Oryza sativa subsp. japonica OX=39947 GN=KIN7L PE=2 SV=1	0	774	-1	179	2125	1	639	0.758	0.617
DN35298_c5_g2_i4	39.275	34.376	28.499	17.284	13.608	5.252	8.388	7.867	5.584	2.047	3.976	1.772	Auxin-responsive protein IAA30 OS=Arabidopsis thaliana OX=3702 GN=IAA30 PE=2 SV=1	8e-18	63.9	-2	992	1273	30	122	0.564	0.404
DN32730_c2_g2_i4	1.255	2.775	1.394	2.696	3.96	3.769	13.945	18.878	15.777	25.694	21.208	14.334	--	--	--	--	--	--	--	--	--	--	--	--	--	--	--	--	--	--	--	--	--	--	--	--	--	--	--	--	--	--	--	--	--	--	--	--	--
DN31799_c2_g1_i1	9.849	12.921	17.068	4.892	3.578	0.696	0	0	0	0	0	0	--	--	--	--	--	--	--	--	--	--	--	--	--	--	--	--	--	--	--	--	--	--	--	--	--	--	--	--	--	--	--	--	--	--	--	--	--
DN34147_c1_g3_i2	62.682	40.784	40.315	44.072	58.124	12.98	8.208	9.176	11.432	0.923	3.956	0.983	U-box domain-containing protein 19 OS=Arabidopsis thaliana OX=3702 GN=PUB19 PE=2 SV=1	3e-126	400	3	15	2036	1	672	0.6	0.394
DN31592_c4_g1_i1	22.43	20.942	18.982	17.746	17.194	19.055	67.996	112.541	104.293	117.274	119.2	160.766	Beta-fructofuranosidase, insoluble isoenzyme 1 OS=Daucus carota OX=4039 GN=INV1 PE=1 SV=1	0	671	-2	240	1979	35	589	0.7	0.565
DN39303_c4_g6_i1	118.979	142.948	126.125	104.669	98.894	120.962	53.871	60.226	54.099	64.642	67.356	73.028	Sugar transport protein 7 OS=Arabidopsis thaliana OX=3702 GN=STP7 PE=1 SV=1	0	556	-2	864	1940	154	510	0.875	0.758
DN36915_c3_g4_i1	61.249	43.234	61.825	22.272	7.867	62.849	1.41	4.756	2.874	10.777	2.96	0.22	--	--	--	--	--	--	--	--	--	--	--	--	--	--	--	--	--	--	--	--	--	--	--	--	--	--	--	--	--	--	--	--	--	--	--	--	--
DN37295_c7_g1_i1	4.675	5.508	6.906	3.755	6.915	4.294	17.826	19.46	22.787	5.439	8.821	6.731	--	--	--	--	--	--	--	--	--	--	--	--	--	--	--	--	--	--	--	--	--	--	--	--	--	--	--	--	--	--	--	--	--	--	--	--	--
DN35469_c6_g4_i2	14.113	37.894	10.172	11.122	10.039	7.774	418.568	288.956	263.672	173.297	212.2	225.585	Photosystem II CP43 reaction center protein OS=Phalaenopsis aphrodite subsp. formosana OX=308872 GN=psbC PE=3 SV=1	0	855	-1	1078	2490	1	471	1	1
DN37034_c3_g5_i1	4.053	7.822	9.736	3.842	3.284	7.168	46.151	51.039	65.641	3.565	5.637	2.342	Mannan endo-1,4-beta-mannosidase 1 OS=Oryza sativa subsp. japonica OX=39947 GN=MAN1 PE=2 SV=2	6e-109	329	-1	1	609	37	240	0.858	0.75
DN40279_c3_g2_i14	1.621	7.822	1.342	1.541	1.513	1.482	81.389	136.175	109.307	95.684	81.531	107.462	Photosystem II CP47 reaction center protein OS=Phalaenopsis aphrodite subsp. formosana OX=308872 GN=psbB PE=3 SV=1	0	956	2	677	2200	1	508	0.996	0.994
DN32360_c8_g2_i4	5.374	5.298	7.468	15.031	9.514	17.834	27.519	37.79	25.311	24.753	37.767	23.305	--	--	--	--	--	--	--	--	--	--	--	--	--	--	--	--	--	--	--	--	--	--	--	--	--	--	--	--	--	--	--	--	--	--	--	--	--
DN34699_c6_g9_i1	469.285	449.125	420.148	530.555	262.64	420.502	939.798	1069.23	1216.25	1415.23	1218.16	1050.32	--	--	--	--	--	--	--	--	--	--	--	--	--	--	--	--	--	--	--	--	--	--	--	--	--	--	--	--	--	--	--	--	--	--	--	--	--
DN40294_c3_g2_i2	5.019	6.576	7.593	6.721	6.782	12.167	28.218	38.215	26.912	31.718	17.223	8.861	Sucrose synthase 2 OS=Tulipa gesneriana OX=13306 PE=2 SV=1	6e-123	380	-1	2	652	1	216	0.926	0.834
DN40564_c2_g2_i2	5.308	8.063	6.418	4.651	4.957	3.815	22.821	24.898	20.33	12.66	15.777	18.714	Photosystem II reaction center protein I OS=Illicium oligandrum OX=145286 GN=psbI PE=3 SV=1	2e-14	73.2	-1	1316	1423	1	36	1	1
DN39048_c1_g4_i1	5.052	2.429	3.838	5.103	3.791	9.925	26.554	19.124	22.864	87.668	42.485	24.857	Scopoletin glucosyltransferase OS=Nicotiana tabacum OX=4097 GN=TOGT1 PE=1 SV=1	3e-125	386	-2	861	1949	106	468	0.728	0.507
DN33323_c5_g4_i2	12.969	13.434	18.805	2.157	8.926	1.699	0	0	0	0	0	0	--	--	--	--	--	--	--	--	--	--	--	--	--	--	--	--	--	--	--	--	--	--	--	--	--	--	--	--	--	--	--	--	--	--	--	--	--
DN33689_c0_g2_i2	11.159	15.8	16.944	25.893	16.901	28.998	3.203	3.973	3.631	26.846	19.948	20.211	Multicopper oxidase LPR1 OS=Arabidopsis thaliana OX=3702 GN=LPR1 PE=2 SV=1	0	641	1	247	1836	37	565	0.743	0.599
DN33214_c1_g1_i4	30.358	26.742	26.606	22.542	23.166	31.628	72.884	66.717	74.714	105.684	47.311	55.875	ABC transporter G family member 11 OS=Arabidopsis thaliana OX=3702 GN=ABCG11 PE=1 SV=1	0	790	-1	1195	2562	2	465	0.905	0.825
DN38806_c1_g2_i7	4.641	3.749	3.401	8.252	8.935	21.061	16.458	14.816	19.715	44.396	13.891	21.799	Heavy metal-associated isoprenylated plant protein 7 OS=Arabidopsis thaliana OX=3702 GN=HIPP07 PE=1 SV=1	7e-21	98.6	-2	346	759	97	236	0.7	0.514
DN30516_c5_g1_i1	516.122	404.425	372.791	363.74	399.598	464.803	134.295	153.386	154.804	134.952	151.926	138.159	Protein NRT1/ PTR FAMILY 3.1 OS=Arabidopsis thaliana OX=3702 GN=NPF3.1 PE=2 SV=1	1e-147	446	3	378	1811	33	517	0.713	0.564
DN25927_c0_g2_i1	19.532	27.873	22.009	22.003	13.625	9.148	0.223	0.94	0.296	0	0	0	--	--	--	--	--	--	--	--	--	--	--	--	--	--	--	--	--	--	--	--	--	--	--	--	--	--	--	--	--	--	--	--	--	--	--	--	--
DN38933_c3_g4_i2	0	0	0	0.462	0	0	11.463	11.269	17.971	17.833	13.149	16.574	Uncharacterized protein n=3 Tax=Solanum RepID=M1B4U1_SOLTU	1e-26	107	3	129	335	51	119	0.812	0.652
DN31585_c1_g1_i3	15.668	15.068	18.389	9.831	8.081	7.837	5.217	5.774	7.153	4.671	3.527	3.067	Nuclear transcription factor Y subunit A-9 OS=Arabidopsis thaliana OX=3702 GN=NFYA9 PE=1 SV=1	1e-37	150	2	4604	5260	110	302	0.584	0.462
DN30902_c6_g2_i4	5.552	5.141	4.681	2.947	2.109	2.612	24.274	17.972	15.919	5.887	5.861	3.701	Factor of DNA methylation 1 OS=Arabidopsis thaliana OX=3702 GN=FDM1 PE=1 SV=1	9e-151	469	-2	400	2184	23	633	0.624	0.423
DN40335_c2_g2_i2	21.331	13.717	11.327	14.935	12.46	9.184	66.935	62.733	69.47	8.775	15.904	13.085	5'-adenylylsulfate reductase 3, chloroplastic OS=Arabidopsis thaliana OX=3702 GN=APR3 PE=2 SV=2	0	652	3	459	1592	87	458	0.894	0.788
DN31569_c3_g1_i1	8.628	9.947	10.152	3.332	6.595	1.256	0	0	0	0	0	0	--	--	--	--	--	--	--	--	--	--	--	--	--	--	--	--	--	--	--	--	--	--	--	--	--	--	--	--	--	--	--	--	--	--	--	--	--
DN29841_c2_g3_i1	0.6	1.435	1.051	1.213	3.542	1.591	20.392	33.09	24.203	34.917	34.982	24.223	UPI0002BCB1F5 related cluster n=1 Tax=unknown RepID=UPI0002BCB1F5	4e-14	80.1	1	598	789	719	782	0.75	0.641
DN40006_c5_g6_i6	10.527	14.345	11.67	9.36	5.705	6.861	1.718	2.898	2.918	2.569	1.661	1.928	MADS-box transcription factor 50 OS=Oryza sativa subsp. japonica OX=39947 GN=MADS50 PE=2 SV=1	3e-53	188	2	917	1543	1	215	0.664	0.47
DN40715_c1_g1_i3	17.8	19.256	20.906	8.252	12.237	13.676	7.89	8.583	8.996	9.817	10.638	9.715	--	--	--	--	--	--	--	--	--	--	--	--	--	--	--	--	--	--	--	--	--	--	--	--	--	--	--	--	--	--	--	--	--	--	--	--	--
DN38600_c1_g1_i1	84.012	44.072	73.662	169.858	173.892	40.911	272.216	398.185	376.413	158.736	314.617	301.478	Cytochrome b5 isoform E OS=Arabidopsis thaliana OX=3702 GN=CYTB5-E PE=1 SV=2	1e-61	198	-1	319	720	1	134	0.843	0.649
DN37604_c1_g5_i1	239.456	232.379	283.059	391.385	232.354	193.664	591.654	723.946	818.807	335.214	539.242	439.564	Uncharacterized protein n=1 Tax=Musa acuminata subsp. malaccensis RepID=M0S0K6_MUSAM	3e-13	64.7	2	164	382	1	75	0.684	0.513
DN31945_c0_g3_i1	130.438	99.127	150.506	69.724	76.52	45.422	32.301	43.161	40.166	10.256	23.611	30.219	Zinc finger CCCH domain-containing protein 2 OS=Oryza sativa subsp. japonica OX=39947 GN=Os01g0192000 PE=2 SV=1	1e-110	345	-3	709	1803	3	386	0.656	0.549
DN38152_c2_g1_i1	16.423	12.942	25.046	4.92	7.289	1.058	0	0	0	0	0	0	--	--	--	--	--	--	--	--	--	--	--	--	--	--	--	--	--	--	--	--	--	--	--	--	--	--	--	--	--	--	--	--	--	--	--	--	--
DN40544_c2_g9_i1	701.491	815.824	623.981	1262.47	1312.98	886.363	1731.47	2251.43	2317.2	1264.8	3231.85	3179.82	Catalase isozyme 3 OS=Zea mays OX=4577 GN=CAT3 PE=2 SV=2	5e-112	338	-3	1	546	3	184	0.973	0.934
DN33661_c2_g9_i1	0	0.042	0	0.279	0.685	0.823	2.057	1.623	1.975	1.271	2.52	2.663	--	--	--	--	--	--	--	--	--	--	--	--	--	--	--	--	--	--	--	--	--	--	--	--	--	--	--	--	--	--	--	--	--	--	--	--	--
DN38462_c2_g6_i2	249.639	206.862	212.435	263.395	176.927	165.435	64.751	75.87	91.895	48.601	144.374	150.519	Homeobox-leucine zipper protein ATHB-7 OS=Arabidopsis thaliana OX=3702 GN=ATHB-7 PE=1 SV=2	5e-23	103	-1	707	994	33	128	0.75	0.615
DN30596_c0_g2_i1	0.999	1.393	1.04	1.358	1.531	1.627	11.803	8.023	6.363	33.5	6.711	12.534	Leucine-rich repeat extensin-like protein 4 OS=Arabidopsis thaliana OX=3702 GN=LRX4 PE=1 SV=1	6e-172	521	1	229	1317	35	397	0.819	0.725
DN32181_c4_g2_i1	1.266	1.215	2.091	1.29	1.068	1.573	6.437	6.3	5.551	3.994	1.309	0.781	Choline-phosphate cytidylyltransferase 2 OS=Arabidopsis thaliana OX=3702 GN=CCT2 PE=1 SV=1	4e-111	358	-1	443	1063	47	252	0.928	0.797
DN29390_c0_g1_i1	0	0	0	0.135	0.525	0.127	7.72	6.513	11.827	1.49	1.368	0.716	pEARLI1-like lipid transfer protein 1 OS=Arabidopsis thaliana OX=3702 GN=AZI1 PE=1 SV=1	4e-13	71.2	3	828	1064	80	161	0.671	0.415
DN34628_c0_g1_i1	0.078	0	0	0	0.169	0.588	3.065	3.749	2.929	3.83	3.859	2.819	--	--	--	--	--	--	--	--	--	--	--	--	--	--	--	--	--	--	--	--	--	--	--	--	--	--	--	--	--	--	--	--	--	--	--	--	--
DN31684_c9_g1_i1	123.176	110.059	143.048	115.347	132.303	170.786	380.201	306.189	307.667	425.706	366.519	461.501	Universal stress protein A-like protein OS=Arabidopsis thaliana OX=3702 GN=At3g01520 PE=1 SV=2	3e-10	62.4	2	494	655	110	163	0.667	0.463
DN33769_c1_g1_i1	165.315	189.553	143.392	114.914	106.209	94.731	45.673	62.252	61.198	21.7	54.139	55.949	9-cis-epoxycarotenoid dioxygenase NCED1, chloroplastic OS=Oryza sativa subsp. japonica OX=39947 GN=NCED1 PE=2 SV=1	7e-115	353	-1	180	980	370	636	0.817	0.683
DN39582_c1_g1_i13	0.089	0.042	0.125	0	0.107	0.054	4.91	6.602	4.081	1.252	1.465	1.634	--	--	--	--	--	--	--	--	--	--	--	--	--	--	--	--	--	--	--	--	--	--	--	--	--	--	--	--	--	--	--	--	--	--	--	--	--
DN39021_c4_g3_i2	16.412	16.303	15.789	15.33	12.896	20.691	3.818	2.171	4.948	14.908	7.483	3.6	Transcription repressor OFP4 OS=Arabidopsis thaliana OX=3702 GN=OFP4 PE=1 SV=1	1e-25	112	1	745	1074	199	311	0.678	0.478
DN31826_c3_g1_i4	0.3	0.335	0.198	0.193	0.249	0.172	2.216	2.115	2.106	2.047	1.553	1.524	--	--	--	--	--	--	--	--	--	--	--	--	--	--	--	--	--	--	--	--	--	--	--	--	--	--	--	--	--	--	--	--	--	--	--	--	--
DN32186_c4_g10_i1	49.346	82.489	78.238	38.863	16.749	48.884	219.014	319.573	265.197	121.195	151.222	125.056	Ubiquitin OS=Triticum aestivum OX=4565 PE=1 SV=2	1e-12	65.1	-1	530	622	47	77	1	1
DN39906_c1_g3_i8	20.886	23.078	22.539	12.441	17.657	15.909	7.391	9.12	5.431	16.736	9.847	14.003	Putative ribonuclease H protein At1g65750 OS=Arabidopsis thaliana OX=3702 GN=At1g65750 PE=3 SV=1	6e-11	69.3	-2	507	1487	70	415	0.375	0.23
DN31956_c9_g3_i1	0.1	0.094	0	0.26	0.24	0	8.484	9.501	5.354	9.205	11	8.457	--	--	--	--	--	--	--	--	--	--	--	--	--	--	--	--	--	--	--	--	--	--	--	--	--	--	--	--	--	--	--	--	--	--	--	--	--
DN33843_c4_g6_i1	7.695	8.188	5.845	5.296	8.152	3.815	24.825	23.779	28.361	8.839	12.612	7.915	--	--	--	--	--	--	--	--	--	--	--	--	--	--	--	--	--	--	--	--	--	--	--	--	--	--	--	--	--	--	--	--	--	--	--	--	--
DN33440_c0_g3_i1	0.222	3.885	1.311	3.544	1.433	3.155	42.333	60.696	55.01	41.636	23.865	30.504	--	--	--	--	--	--	--	--	--	--	--	--	--	--	--	--	--	--	--	--	--	--	--	--	--	--	--	--	--	--	--	--	--	--	--	--	--
DN37642_c0_g1_i1	39.796	33.685	25.972	15.59	15.299	6.996	5.843	2.227	4.783	0	0.371	0	Ninja-family protein AFP1 OS=Arabidopsis thaliana OX=3702 GN=AFP1 PE=1 SV=1	1e-14	77.8	3	678	827	286	336	0.745	0.647
DN40357_c2_g1_i16	101.312	101.263	113.197	38.921	73.361	86.776	54.04	39.927	41.098	62.577	42.514	72.183	Protein argonaute 4A OS=Oryza sativa subsp. japonica OX=39947 GN=AGO4A PE=2 SV=1	3e-27	88.6	3	2340	2576	112	192	0.683	0.585
DN36247_c5_g1_i6	0	0.063	0	0	0.089	0	2.301	2.619	2.765	4.497	2.13	3.847	Predicted protein n=1 Tax=Populus trichocarpa RepID=B9GT96_POPTR	7e-19	93.6	2	2	355	20	139	0.65	0.408
DN40659_c4_g1_i2	3.387	2.23	2.163	0.491	6.506	4.248	24.221	33.649	32.102	73.664	39.076	45.527	--	--	--	--	--	--	--	--	--	--	--	--	--	--	--	--	--	--	--	--	--	--	--	--	--	--	--	--	--	--	--	--	--	--	--	--	--
DN30788_c8_g6_i2	0.033	0	0.042	0	0.044	0	2.375	1.902	1.602	1.59	1.504	2.048	--	--	--	--	--	--	--	--	--	--	--	--	--	--	--	--	--	--	--	--	--	--	--	--	--	--	--	--	--	--	--	--	--	--	--	--	--
DN37978_c2_g3_i1	22.108	24.24	24.901	18.594	17.31	8.822	10.498	8.605	11.059	8.272	8.909	5.959	CBL-interacting protein kinase 01 OS=Vitis vinifera GN=CIPK01 PE=2 SV=1	0	691	2	653	1969	19	451	0.84	0.766
DN38927_c3_g2_i3	18.721	16.324	16.798	25.296	9.256	6.779	44.995	39.233	42.042	16.618	37.649	26.133	Putative uncharacterized protein n=1 Tax=Vitis vinifera RepID=D7U7Z9_VITVI	5e-18	92.8	-2	371	502	230	273	0.977	0.977
DN35025_c4_g2_i1	0	0.073	0.052	0.106	0.098	0.199	1.93	2.104	2.139	2.121	2.726	1.46	--	--	--	--	--	--	--	--	--	--	--	--	--	--	--	--	--	--	--	--	--	--	--	--	--	--	--	--	--	--	--	--	--	--	--	--	--
DN36977_c2_g7_i2	10.227	17.099	19.679	17.236	11.774	31.194	60.456	69.044	49.546	61.233	39.476	14.426	Sucrose synthase 1 OS=Tulipa gesneriana OX=13306 PE=2 SV=1	0	1045	2	2	1705	237	804	0.935	0.87
DN38409_c4_g3_i1	2.254	1.571	2.944	3.024	1.486	7.105	15.97	16.293	16.896	8.876	7.737	2.213	Putative uncharacterized protein OS=Vitis vinifera GN=VITISV_018845 PE=4 SV=1	2e-11	68.6	2	200	535	21	151	0.481	0.353
DN34596_c5_g4_i2	5.13	4.806	5.856	6.49	9.256	9.645	28.664	51.878	35.053	36.69	52.82	35.453	--	--	--	--	--	--	--	--	--	--	--	--	--	--	--	--	--	--	--	--	--	--	--	--	--	--	--	--	--	--	--	--	--	--	--	--	--
DN35452_c3_g1_i6	7.34	2.995	3.713	24.275	19.918	4.583	25.695	27.584	37.62	23.711	43.55	43.295	Probable chlorophyll(ide) b reductase NYC1, chloroplastic OS=Oryza sativa subsp. japonica OX=39947 GN=NYC1 PE=1 SV=1	7e-138	427	-2	6	692	269	497	0.952	0.882
DN30134_c5_g1_i7	0.378	0.482	0.603	0.193	0.178	0.353	5.652	6.043	8.953	1.462	3.712	3.407	--	--	--	--	--	--	--	--	--	--	--	--	--	--	--	--	--	--	--	--	--	--	--	--	--	--	--	--	--	--	--	--	--	--	--	--	--
DN32244_c7_g2_i3	0	0.063	0	0.135	0.125	0.172	2.004	2.182	1.36	1.6	2.511	1.726	--	--	--	--	--	--	--	--	--	--	--	--	--	--	--	--	--	--	--	--	--	--	--	--	--	--	--	--	--	--	--	--	--	--	--	--	--
DN39861_c5_g1_i1	66.113	61.296	50.373	48.126	37.655	37.25	22.513	25.089	24.367	40.557	37.972	26.675	Monosaccharide-sensing protein 2 OS=Arabidopsis thaliana OX=3702 GN=MSSP2 PE=1 SV=2	0	572	2	2	1522	217	719	0.798	0.672
DN40777_c4_g1_i3	108.252	213.029	117.482	82.185	201.712	84.019	25.069	20.691	18.07	34.021	56.591	38.805	--	--	--	--	--	--	--	--	--	--	--	--	--	--	--	--	--	--	--	--	--	--	--	--	--	--	--	--	--	--	--	--	--	--	--	--	--
DN34215_c2_g1_i3	97.548	89.892	90.241	88.27	149.391	65.742	37.253	41.516	45.597	41.471	29.463	37.115	Dormancy-associated protein 1 OS=Arabidopsis thaliana OX=3702 GN=DRM1 PE=1 SV=1	9e-19	62.4	-2	853	1083	38	110	0.577	0.462
DN36870_c4_g1_i1	1.221	2.733	2.736	4.208	6.63	4.131	10.095	12.533	14.625	27.321	23.152	17.447	--	--	--	--	--	--	--	--	--	--	--	--	--	--	--	--	--	--	--	--	--	--	--	--	--	--	--	--	--	--	--	--	--	--	--	--	--
DN31674_c4_g2_i1	64.925	62.029	57.186	73.923	63.055	69.249	162.534	129.472	146.631	100.565	83.162	87.013	Chitinase-like protein 1 OS=Arabidopsis thaliana OX=3702 GN=CTL1 PE=1 SV=1	4e-153	445	-2	195	1022	33	313	0.843	0.726
DN34407_c0_g2_i2	7.406	8.377	8.623	8.233	5.269	6.508	79.427	66.582	37.017	7.285	29.17	14.426	Geraniol 8-hydroxylase OS=Catharanthus roseus OX=4058 GN=CYP76B6 PE=1 SV=1	3e-67	223	1	1	789	70	332	0.634	0.434
DN35343_c1_g9_i1	0.2	0.419	0.135	0.318	0.303	0.533	4.708	6.177	3.61	4.634	4.621	4.251	Uncharacterized protein n=1 Tax=Musa acuminata subsp. malaccensis RepID=M0UBF5_MUSAM	1e-36	148	-2	764	1369	96	297	0.559	0.377
DN33769_c1_g2_i1	82.957	109.441	77.188	51.506	59.041	36.139	23.818	20.635	29.611	12.422	22.205	35.6	9-cis-epoxycarotenoid dioxygenase NCED1, chloroplastic OS=Oryza sativa subsp. japonica OX=39947 GN=NCED1 PE=2 SV=1	1e-81	261	3	3	563	195	377	0.845	0.765
DN32605_c3_g6_i1	0	0	0	0	0.392	0	3.277	4.196	2.556	1.051	2.94	1.947	--	--	--	--	--	--	--	--	--	--	--	--	--	--	--	--	--	--	--	--	--	--	--	--	--	--	--	--	--	--	--	--	--	--	--	--	--
DN38675_c4_g5_i2	0	0	0	0	0	0	6.946	4.823	4.279	8.318	4.689	8.769	--	--	--	--	--	--	--	--	--	--	--	--	--	--	--	--	--	--	--	--	--	--	--	--	--	--	--	--	--	--	--	--	--	--	--	--	--
DN33370_c1_g1_i1	0	0	0	0	0	0	3.436	2.328	1.821	1.819	1.299	1.561	--	--	--	--	--	--	--	--	--	--	--	--	--	--	--	--	--	--	--	--	--	--	--	--	--	--	--	--	--	--	--	--	--	--	--	--	--
DN32772_c0_g1_i7	36.421	37.831	40.97	26.817	25.747	27.235	19.841	21.027	18.223	11.06	16.285	16.363	Cryptochrome-1 OS=Arabidopsis thaliana OX=3702 GN=CRY1 PE=1 SV=2	0	608	-1	811	2253	185	675	0.764	0.655
DN38073_c5_g1_i3	142.386	116.006	119.011	100.807	100.46	84.995	51.166	56.612	57.018	55.301	49.264	61.219	Phosphatidylinositol/phosphatidylcholine transfer protein SFH6 OS=Arabidopsis thaliana OX=3702 GN=SFH6 PE=2 SV=1	0	575	2	506	1648	9	381	0.864	0.719
DN40498_c1_g2_i5	13.991	11.843	13.241	18.526	16.909	28.772	32.439	30.158	35.426	94.45	75.836	120.896	Protein NRT1/ PTR FAMILY 2.11 OS=Arabidopsis thaliana OX=3702 GN=NPF2.11 PE=1 SV=1	0	584	-3	614	2230	69	605	0.708	0.524
DN30750_c0_g1_i3	39.519	35.904	40.877	28.194	23.015	40.486	15.228	19.135	17.302	25.393	20.007	16.887	AT-hook motif nuclear-localized protein 10 OS=Arabidopsis thaliana OX=3702 GN=AHL10 PE=1 SV=2	3e-52	190	-3	629	1291	81	287	0.722	0.614
DN37680_c1_g12_i1	1.266	2.105	1.602	2.195	6.417	2.576	7.794	7.397	6.912	5.649	13.462	23.213	Catalase isozyme 3 OS=Zea mays OX=4577 GN=CAT3 PE=2 SV=2	2e-15	83.2	2	1553	1672	40	79	0.975	0.95
DN40648_c3_g2_i1	66.668	56.092	51.559	78.015	42.078	57.914	163.096	301.791	260.304	47.312	51.101	11.662	Predicted protein n=1 Tax=Populus trichocarpa RepID=B9N736_POPTR	4e-12	78.2	2	1739	2164	331	472	0.507	0.329
DN40678_c3_g1_i1	0	0	0	0	0	0	6.713	6.569	6.078	11.462	6.066	7.768	Putative uncharacterized protein Sb06g014938 (Fragment) n=1 Tax=Sorghum bicolor RepID=C5YFD1_SORBI	1e-17	84	1	1	363	13	132	0.615	0.402
DN37929_c5_g5_i1	0	0	0	0	0	0	4.221	3.849	3.215	4.506	4.357	5.711	--	--	--	--	--	--	--	--	--	--	--	--	--	--	--	--	--	--	--	--	--	--	--	--	--	--	--	--	--	--	--	--	--	--	--	--	--
DN38801_c1_g1_i4	11.326	6.146	9.372	17.785	15.904	3.335	36.543	33.537	44.423	13.83	49.782	39.09	Protein FATTY ACID EXPORT 5 OS=Arabidopsis thaliana OX=3702 GN=FAX5 PE=3 SV=1	3e-28	111	2	215	571	1	119	0.832	0.664
DN35453_c4_g5_i3	43.15	47.663	51.923	65.757	75.968	48.495	22.821	24.641	21.35	41.38	33.654	39.154	Zinc finger CCCH domain-containing protein 53 OS=Oryza sativa subsp. japonica OX=39947 GN=Os07g0682400 PE=2 SV=1	2e-65	232	-1	1232	1834	379	610	0.662	0.573
DN39519_c0_g2_i1	39.741	35.706	35.822	27.905	30.188	38.299	18.388	18.554	16.051	22.157	15.122	17.649	Transposon Ty3-I Gag-Pol polyprotein OS=Saccharomyces cerevisiae (strain ATCC 204508 / S288c) OX=559292 GN=TY3B-I PE=1 SV=2	6e-160	518	-2	179	2623	610	1452	0.534	0.362
DN39415_c4_g2_i5	0	0	0	0	0.196	0	5.164	5.349	3.324	1.161	1.016	1.056	Putative retroelement pol polyprotein n=1 Tax=Arabidopsis thaliana RepID=Q9SQW9_ARATH	6e-06	56.2	1	25	453	576	759	0.408	0.304
DN40678_c1_g2_i1	66.823	96.342	66.766	50.274	51.076	46.669	21.707	29.173	25.892	4.909	21.765	26.84	9-cis-epoxycarotenoid dioxygenase NCED1, chloroplastic OS=Oryza sativa subsp. japonica OX=39947 GN=NCED1 PE=2 SV=1	5e-47	174	1	748	1092	123	235	0.843	0.713
DN36169_c2_g2_i2	0.133	0	0	0	0	0	4.072	4.767	3.324	4.086	2.061	5.739	--	--	--	--	--	--	--	--	--	--	--	--	--	--	--	--	--	--	--	--	--	--	--	--	--	--	--	--	--	--	--	--	--	--	--	--	--
DN32049_c2_g3_i2	0.155	0.188	0.218	0.154	0.285	0.09	2.397	1.914	1.854	1.782	1.71	2.039	--	--	--	--	--	--	--	--	--	--	--	--	--	--	--	--	--	--	--	--	--	--	--	--	--	--	--	--	--	--	--	--	--	--	--	--	--
DN36077_c9_g1_i1	0.067	0	0	0	0.08	0.081	2.577	2.104	1.777	1.316	1.397	2.369	--	--	--	--	--	--	--	--	--	--	--	--	--	--	--	--	--	--	--	--	--	--	--	--	--	--	--	--	--	--	--	--	--	--	--	--	--
DN30877_c4_g3_i5	2.687	2.157	3.453	16.36	10.092	1.491	11.845	17.345	17.784	5.841	13.501	12.038	Uncharacterized protein n=1 Tax=Musa acuminata subsp. malaccensis RepID=M0S3Z5_MUSAM	1e-82	260	-3	174	842	60	234	0.7	0.632
DN28267_c0_g1_i1	7.873	5.906	10.453	2.802	2.697	8.858	44.793	31.232	29.721	31.691	23.729	42.781	Auxin-responsive protein SAUR50 OS=Arabidopsis thaliana OX=3702 GN=SAUR50 PE=1 SV=1	3e-45	156	3	285	599	4	106	0.876	0.743
DN33040_c1_g1_i5	20.753	25.601	27.782	13.153	16.634	15.484	11.453	8.18	9.348	10.969	6.809	16.528	Probable lipid-A-disaccharide synthase, mitochondrial OS=Arabidopsis thaliana OX=3702 GN=LPXB PE=2 SV=1	7e-71	167	-3	1672	1989	109	216	0.843	0.685
DN26817_c0_g1_i1	64.192	54.867	56.739	71.958	55.721	24.433	126.214	138.603	129.527	58.555	130.17	98.959	Succinate dehydrogenase [ubiquinone] iron-sulfur subunit 2, mitochondrial OS=Arabidopsis thaliana OX=3702 GN=SDH2-2 PE=1 SV=2	2e-147	427	1	178	960	9	273	0.846	0.767
DN39791_c1_g1_i1	7.739	9.738	7.146	10.544	12.095	19.633	1.283	1.846	2.545	3.428	3.048	3.627	--	--	--	--	--	--	--	--	--	--	--	--	--	--	--	--	--	--	--	--	--	--	--	--	--	--	--	--	--	--	--	--	--	--	--	--	--
DN12652_c0_g1_i1	1.277	1.173	1.903	1.367	1.344	1.754	0	0	0	0	0	0	Lipoxygenase 2.3, chloroplastic OS=Hordeum vulgare OX=4513 GN=LOX2.3 PE=1 SV=1	0	1245	1	4	2475	67	889	0.847	0.751
DN35500_c3_g3_i3	31.957	30.638	37.632	17.564	36.124	32.243	12.216	13.171	8.185	28.656	23.396	23.773	--	--	--	--	--	--	--	--	--	--	--	--	--	--	--	--	--	--	--	--	--	--	--	--	--	--	--	--	--	--	--	--	--	--	--	--	--
DN32328_c2_g1_i17	2.387	1.832	2.954	2.523	2.697	5.044	76.903	34.119	23.204	11.206	19.929	6.097	Sesquiterpene synthase n=1 Tax=Vanda hybrid cultivar RepID=A9YCD2_9ASPA	1e-83	288	-2	1382	2566	43	368	0.582	0.41
DN40391_c1_g1_i2	34.222	44.197	48.085	42.888	44.41	20.492	13.425	17.692	10.467	44.835	16.177	43.084	E3 ubiquitin-protein ligase BIG BROTHER OS=Arabidopsis thaliana OX=3702 GN=BB PE=1 SV=1	3e-34	134	-2	206	520	138	243	0.726	0.566
DN35594_c3_g3_i1	1.055	1.811	1.716	3.178	1.887	2.215	6.331	5.55	5.102	5.046	5.373	5.243	DNA-directed RNA polymerase V subunit 5A OS=Arabidopsis thaliana OX=3702 GN=NRPE5A PE=1 SV=1	2e-14	78.2	3	69	257	13	75	0.746	0.556
DN31318_c0_g1_i3	1.388	0.492	0.936	3.563	5.313	2.097	7.413	5.629	7.274	7.431	8.606	10.597	Cell number regulator 13 OS=Zea mays OX=4577 GN=CNR13 PE=2 SV=1	0	559	-3	344	1591	1	427	0.828	0.669
DN39296_c1_g8_i1	3.487	4.01	3.1	2.455	2.341	2.142	13.902	16.08	11.388	14.488	16.285	15.968	NADH-ubiquinone oxidoreductase chain 2 OS=Arabidopsis thaliana OX=3702 GN=ND2 PE=2 SV=2	3e-132	396	1	613	1230	247	452	0.981	0.951
DN30369_c13_g2_i1	0	0.094	0	0.067	0	0	2.28	2.495	1.47	1.188	1.368	1.772	Uncharacterized protein (Fragment) n=1 Tax=Prunus persica RepID=M5X9S5_PRUPE	5e-06	55.5	1	646	1044	8	142	0.475	0.284
DN40079_c2_g2_i2	1.854	2.597	10.838	18.045	11.463	37.314	492.555	154.516	174.651	31.087	307.437	141.125	Lipase n=1 Tax=Elaeis guineensis var. tenera RepID=K4NZ15_ELAGV	1e-26	115	-3	248	505	397	482	0.802	0.605
DN35222_c1_g2_i5	5.452	6.094	6.688	10.38	3.987	4.664	19.936	22.772	29.655	10.795	18.649	21	Uncharacterized protein n=1 Tax=Musa acuminata subsp. malaccensis RepID=M0T798_MUSAM	2e-33	127	-2	442	870	8	112	0.549	0.514
DN30645_c5_g1_i1	0	0	0	0	0	0	3.69	3.95	2.227	3.062	4.142	4.766	--	--	--	--	--	--	--	--	--	--	--	--	--	--	--	--	--	--	--	--	--	--	--	--	--	--	--	--	--	--	--	--	--	--	--	--	--
DN36430_c2_g2_i1	0	0.094	0.562	0	0	0	8.664	8.258	6.045	0.585	0.84	1.469	Pentatricopeptide repeat-containing protein At4g16835, mitochondrial OS=Arabidopsis thaliana OX=3702 GN=DYW10 PE=2 SV=3	7e-13	55.8	-1	1088	1285	386	448	0.606	0.379
DN39439_c1_g1_i1	12.048	25.015	16.132	5.768	5.705	9.681	2.63	1.108	1.547	1.737	1.768	4.591	NAC domain-containing protein 87 OS=Arabidopsis thaliana OX=3702 GN=NAC087 PE=2 SV=1	1e-75	248	-2	563	1183	10	221	0.724	0.565
DN37764_c2_g4_i4	4.275	5.466	6.927	7.26	5.482	4.321	17.169	17.849	14.504	12.166	15.562	22.359	Uncharacterized protein n=1 Tax=Oryza brachyantha RepID=J3NDS2_ORYBR	6e-14	77.4	-2	789	1010	50	113	0.689	0.608
DN40050_c5_g1_i2	0.211	0.974	0.749	1.078	1.976	1.085	5.864	5.853	4.718	7.724	7.327	4.885	Retrovirus-related Pol polyprotein from transposon RE2 OS=Arabidopsis thaliana OX=3702 GN=RE2 PE=4 SV=1	4e-85	282	2	731	1882	345	730	0.591	0.398
DN37479_c9_g3_i1	1.121	1.12	1.051	1.675	3.062	1.546	5.885	7.71	7.636	6.152	8.167	4.591	--	--	--	--	--	--	--	--	--	--	--	--	--	--	--	--	--	--	--	--	--	--	--	--	--	--	--	--	--	--	--	--	--	--	--	--	--
DN37828_c2_g1_i9	13.813	15.34	16.361	14.79	13.056	12.899	7.37	6.725	7.548	9.415	7.893	11.212	Probable catabolite repression protein creC OS=Aspergillus oryzae (strain ATCC 42149 / RIB 40) OX=510516 GN=creC PE=3 SV=1	2e-35	147	1	559	1953	140	552	0.414	0.28
DN31286_c6_g1_i2	23.785	15.738	25.109	14.28	10.742	6.454	0.339	2.048	2.172	2.038	3.116	2.057	Transcription factor CSA OS=Oryza sativa subsp. japonica OX=39947 GN=CSA PE=2 SV=2	3e-67	229	3	645	995	45	161	0.949	0.872
DN34380_c0_g1_i7	1.077	1.424	0.988	0.655	2.723	0.154	4.889	4.107	4.41	0.777	3.908	3.058	Uncharacterized protein n=1 Tax=Solanum tuberosum RepID=M1DND0_SOLTU	7e-23	108	1	697	1341	32	251	0.491	0.268
DN33727_c0_g5_i1	0.278	0.544	0.322	0.597	0.231	0.597	2.481	2.775	2.271	1.846	1.25	1.735	Uncharacterized mitochondrial protein AtMg00660 OS=Arabidopsis thaliana OX=3702 GN=AtMg00660 PE=4 SV=1	4e-22	99.8	2	2435	2833	1	144	0.55	0.477
DN40361_c3_g2_i9	1.721	3.319	2.163	4.786	4.717	4.402	8.982	9.601	8.569	80.83	22.605	24.71	Monooxygenase 2 OS=Arabidopsis thaliana OX=3702 GN=MO2 PE=2 SV=1	9e-69	237	3	618	1895	26	405	0.496	0.35
DN24445_c0_g1_i1	12.17	11.853	14.25	11.459	10.074	6.653	4.008	4.152	3.346	3.409	2.403	4.444	--	--	--	--	--	--	--	--	--	--	--	--	--	--	--	--	--	--	--	--	--	--	--	--	--	--	--	--	--	--	--	--	--	--	--	--	--
DN40437_c8_g1_i7	0	0	0	0	0.294	0	5.249	4.331	4.871	3.775	7.522	3.104	--	--	--	--	--	--	--	--	--	--	--	--	--	--	--	--	--	--	--	--	--	--	--	--	--	--	--	--	--	--	--	--	--	--	--	--	--
DN30672_c1_g1_i1	68.967	74.688	70.385	80.711	64.897	68.399	40.7	36.615	31.937	23.619	53.289	29.43	Protein REDUCED WALL ACETYLATION 4 OS=Arabidopsis thaliana OX=3702 GN=RWA4 PE=2 SV=2	4e-154	473	-2	1520	2866	1	384	0.658	0.554
DN35664_c0_g1_i1	17.133	20.596	14.78	10.496	24.163	8.072	47.699	43.306	53.858	16.225	21.423	14.536	--	--	--	--	--	--	--	--	--	--	--	--	--	--	--	--	--	--	--	--	--	--	--	--	--	--	--	--	--	--	--	--	--	--	--	--	--
DN33149_c6_g12_i1	4.02	5.529	6.636	8.464	17.265	12.709	14.592	15.431	18.947	35.356	26.171	24.03	TIR-NBS-LRR type disease resistance protein n=1 Tax=Arachis hypogaea RepID=G0Y6W1_ARAHY	1e-12	81.6	-3	4	195	655	721	0.761	0.537
DN38874_c1_g1_i3	9.194	6.272	9.059	4.246	3.079	3.778	56.066	45.936	26.649	4.433	20.944	12.001	Flavonoid 3',5' hydroxylase-like protein n=1 Tax=Vanda coerulea RepID=B2LUN8_9ASPA	5e-115	363	-2	1438	2259	20	292	0.778	0.68
DN37323_c1_g2_i3	0.222	0	0	0	0	0	6.649	7.788	11.706	11.06	8.304	5.188	Cell division control protein 48 homolog C OS=Arabidopsis thaliana OX=3702 GN=CDC48C PE=2 SV=2	7e-44	119	1	421	762	379	496	0.712	0.517
DN29912_c0_g1_i3	2.965	2.241	5.575	2.619	3.845	3.019	0	0	0	0	0	0	Pyruvate, phosphate dikinase 1, chloroplastic OS=Zea mays OX=4577 GN=PPDK1 PE=1 SV=2	0	1933	-3	238	3078	1	947	0.995	0.992
DN29822_c0_g1_i1	0	0.031	0.042	0	0.036	0.118	1.071	1.746	1.338	0.923	0.987	0.725	Putative uncharacterized protein n=1 Tax=Vitis vinifera RepID=A5APH5_VITVI	1e-14	73.2	-3	890	1150	994	1081	0.625	0.42
DN33277_c5_g1_i1	74.696	50.354	60.629	94.394	71.981	61.069	169.067	203.932	220.884	107.832	176.367	86.728	--	--	--	--	--	--	--	--	--	--	--	--	--	--	--	--	--	--	--	--	--	--	--	--	--	--	--	--	--	--	--	--	--	--	--	--	--
DN37872_c7_g4_i1	0	0	0	0	0.463	0	15.133	7.699	11.18	10.978	10.13	13.259	--	--	--	--	--	--	--	--	--	--	--	--	--	--	--	--	--	--	--	--	--	--	--	--	--	--	--	--	--	--	--	--	--	--	--	--	--
DN35355_c0_g4_i2	0	0.094	0	0	0.062	0	4.157	2.283	2.194	1.462	2.686	2.323	UPI00023B2F38 related cluster n=1 Tax=unknown RepID=UPI00023B2F38	2e-18	61.6	1	1078	1278	1559	1625	0.657	0.493
DN40294_c3_g1_i3	1771.29	1207.52	1511.62	2158.24	1316.04	1561.29	161.23	352.741	364.454	503.383	782.585	446.873	Sucrose synthase 2 OS=Tulipa gesneriana OX=13306 PE=2 SV=1	0	1065	3	882	2630	231	813	0.93	0.878
DN34706_c4_g3_i1	0.022	0.094	0.104	0.067	0.062	0.09	2.047	1.723	1.207	1.618	1.973	1.212	Predicted protein n=1 Tax=Populus trichocarpa RepID=B9GFW5_POPTR	6e-15	85.1	-1	911	1117	134	202	0.739	0.565
DN36250_c7_g2_i2	52.077	36.533	53.057	15.224	17.061	45.223	3869.92	848.852	582.332	124.084	509.037	198.166	Mannose-specific lectin OS=Galanthus nivalis OX=4670 PE=1 SV=1	4e-31	118	-1	361	651	23	120	0.724	0.582
DN39324_c6_g5_i5	4.108	2.283	2.746	20.183	14.916	3.417	16.055	23.086	30.972	9.726	34.904	31.643	Probable chlorophyll(ide) b reductase NYC1, chloroplastic OS=Oryza sativa subsp. japonica OX=39947 GN=NYC1 PE=1 SV=1	2e-26	114	-1	545	739	440	504	0.892	0.831
DN37979_c7_g2_i1	0	0.387	0.146	0	0.125	0	8.102	8.885	4.992	1.115	1.241	2.608	Retrovirus-related Pol polyprotein from transposon TNT 1-94 OS=Nicotiana tabacum OX=4097 PE=2 SV=1	3e-29	82.4	-3	674	949	562	653	0.587	0.457
DN38276_c0_g1_i1	0	0	0	0	0	0	10.254	6.423	7.164	12.44	10.58	8.466	--	--	--	--	--	--	--	--	--	--	--	--	--	--	--	--	--	--	--	--	--	--	--	--	--	--	--	--	--	--	--	--	--	--	--	--	--
DN35549_c6_g1_i4	2.643	3.801	2.819	0.982	1.566	1.058	0.276	0.593	0.505	0.558	0.742	0.652	--	--	--	--	--	--	--	--	--	--	--	--	--	--	--	--	--	--	--	--	--	--	--	--	--	--	--	--	--	--	--	--	--	--	--	--	--
DN35600_c1_g1_i1	0.744	0.597	0.749	1.435	1.424	0.994	2.386	2.025	2.611	3.483	2.559	1.928	ABC transporter B family member 13 OS=Arabidopsis thaliana OX=3702 GN=ABCB13 PE=3 SV=1	0	1028	3	4368	7175	236	1118	0.718	0.566
DN34674_c1_g1_i2	1.332	1.131	2.652	13.298	11.16	3.824	6.755	8.068	7.351	12.943	8.177	16.271	Protein trichome birefringence OS=Arabidopsis thaliana OX=3702 GN=TBR PE=1 SV=1	6e-179	536	-3	383	1498	229	600	0.809	0.664
DN35804_c3_g9_i3	67.09	72.552	75.711	58.295	54.724	65.127	34.846	34.153	40.528	43.93	31.514	51.064	Uncharacterized protein n=1 Tax=Musa acuminata subsp. malaccensis RepID=M0SRZ6_MUSAM	0	565	3	3	1301	198	643	0.776	0.664
DN35357_c7_g1_i2	3.398	3.34	4.889	4.044	17.452	4.384	19.682	15.029	12.88	19.323	23.699	49.732	Catalase isozyme 3 OS=Zea mays OX=4577 GN=CAT3 PE=2 SV=2	1e-07	57	-3	1009	1086	140	165	1	1
DN33266_c0_g3_i4	31.191	47.192	31.505	30.717	24.67	23.674	8.367	13.966	9.512	21.937	16.578	9.44	Serine/threonine-protein kinase SAPK3 OS=Oryza sativa subsp. japonica OX=39947 GN=SAPK3 PE=1 SV=1	0	535	-3	298	1200	1	303	0.925	0.839
DN36199_c12_g6_i3	0	0	0.114	0	0.214	0	2.916	3.592	2.074	4.771	2.374	3.076	Mitogen-activated protein kinase kinase kinase 5 OS=Arabidopsis thaliana OX=3702 GN=MAPKKK5 PE=1 SV=1	2e-09	64.3	2	2	130	513	557	0.756	0.689
DN35189_c5_g2_i3	0	0	0	0	0	0	5.207	4.913	3.006	6.682	4.142	8.586	--	--	--	--	--	--	--	--	--	--	--	--	--	--	--	--	--	--	--	--	--	--	--	--	--	--	--	--	--	--	--	--	--	--	--	--	--
DN34410_c1_g5_i1	0.411	1.12	0.686	1.155	0.73	1.184	5.514	7.744	6.33	3.611	3.478	3.554	Ribosomal protein S13, mitochondrial OS=Triticum aestivum OX=4565 GN=RPS13 PE=3 SV=2	3e-67	216	-1	342	689	1	116	0.948	0.922
DN37929_c5_g2_i1	0	0	0	0	0	0	3.552	4.029	4.575	1.673	3.585	1.754	--	--	--	--	--	--	--	--	--	--	--	--	--	--	--	--	--	--	--	--	--	--	--	--	--	--	--	--	--	--	--	--	--	--	--	--	--
DN32757_c1_g2_i1	5.208	4.691	9.049	5.075	5.927	4.52	0	0	0	0	0	0	Glycine-rich RNA-binding, abscisic acid-inducible protein OS=Zea mays OX=4577 GN=RAB15 PE=1 SV=1	6e-41	144	-1	480	737	1	86	0.907	0.779
DN32429_c2_g1_i8	19.565	18.638	22.175	10.814	13.341	13.712	9.979	7.52	9.249	16.362	8.528	14.609	Vacuolar cation/proton exchanger 1a OS=Oryza sativa subsp. japonica OX=39947 GN=CAX1a PE=1 SV=1	3e-152	461	-3	686	2038	16	433	0.736	0.651
DN29605_c0_g1_i1	19.243	18.303	18.701	23.139	24.519	38.001	38.091	43.967	40.846	26.106	29.57	28.934	Uncharacterized protein n=4 Tax=BEP clade RepID=J3L477_ORYBR	0	555	1	205	1311	25	385	0.827	0.708
DN31705_c9_g1_i2	17.999	16.607	18.233	18.17	10.537	16.56	36.628	41.46	44.609	27.723	38.607	32.212	NADH dehydrogenase [ubiquinone] 1 beta subcomplex subunit 8, mitochondrial OS=Arabidopsis thaliana OX=3702 GN=At5g47570 PE=2 SV=1	1e-26	108	-1	1222	1443	1	75	0.8	0.707
DN32838_c1_g4_i2	34.222	28.858	25.816	27.154	19.41	23.863	111.007	70.902	97.567	39.378	62.99	42.891	Protein DMR6-LIKE OXYGENASE 2 OS=Arabidopsis thaliana OX=3702 GN=DLO2 PE=2 SV=1	1e-25	108	3	3	365	207	326	0.648	0.434
DN31514_c4_g6_i1	1.865	1.382	2.413	1.107	2.198	3.146	13.351	13.641	16.94	40.895	27.284	23.626	--	--	--	--	--	--	--	--	--	--	--	--	--	--	--	--	--	--	--	--	--	--	--	--	--	--	--	--	--	--	--	--	--	--	--	--	--
DN30148_c1_g5_i1	33.301	26.46	26.253	27.896	19.749	30.254	75.058	70.622	61.22	27.12	72.534	61.532	Serine acetyltransferase 3, mitochondrial OS=Arabidopsis thaliana OX=3702 GN=SAT3 PE=1 SV=3	4e-95	303	-3	672	1733	32	391	0.651	0.529
DN28173_c1_g1_i1	0.044	0.22	0.125	0.183	0	0.271	2.524	2.439	1.777	1.618	1.661	1.35	Uncharacterized protein n=1 Tax=Oryza brachyantha RepID=J3N9B0_ORYBR	1e-08	67.8	1	196	414	1172	1255	0.607	0.417
DN38874_c1_g3_i1	174.498	119.305	93.226	205.418	126.955	191.251	390.413	625.93	579.447	186.935	251.998	121.842	Flavonoid 3',5' hydroxylase-like protein n=1 Tax=Vanda coerulea RepID=B2LUN8_9ASPA	3e-93	293	-1	425	1036	292	495	0.838	0.716
DN30711_c0_g1_i2	138.966	94.887	100.767	97.062	81.29	73.959	40.435	35.787	46.266	51.178	36.604	48.685	Phosphatidylinositol/phosphatidylcholine transfer protein SFH8 OS=Arabidopsis thaliana OX=3702 GN=SFH8 PE=2 SV=1	2e-82	273	1	1	876	326	620	0.672	0.507
DN36428_c3_g1_i6	169.724	130.98	155.488	185.621	104.634	160.084	399.098	321.128	329.39	211.624	290.605	206.421	Uncharacterized protein n=1 Tax=Musa acuminata subsp. malaccensis RepID=M0REL0_MUSAM	3e-16	83.2	3	375	548	147	204	0.845	0.569
DN32075_c2_g9_i1	2.931	2.733	2.361	7.434	6.461	3.516	0.308	0.425	0.68	2.77	2.305	4.821	Uncharacterized protein OS=Musa acuminata subsp. malaccensis PE=4 SV=1	7e-33	142	2	1919	2677	150	415	0.644	0.467
DN33604_c1_g1_i7	0.133	0	0.354	0.164	0.16	0.615	7.497	4.767	7.044	14.113	6.604	12.442	--	--	--	--	--	--	--	--	--	--	--	--	--	--	--	--	--	--	--	--	--	--	--	--	--	--	--	--	--	--	--	--	--	--	--	--	--
DN32738_c4_g2_i3	91.696	86.311	102.629	62.387	72.07	63.735	50.254	43.933	50.303	55.794	44.644	62.79	Serine/arginine-rich splicing factor RSZ23 OS=Oryza sativa subsp. japonica OX=39947 GN=RSZ23 PE=2 SV=1	2e-27	115	3	270	590	1	101	0.897	0.757
DN31326_c1_g5_i3	1.277	1.372	1.539	1.753	2.18	2.413	6.914	4.353	5.014	6.435	2.735	2.654	Formin-like protein 1 OS=Oryza sativa subsp. japonica OX=39947 GN=FH1 PE=2 SV=1	4e-119	399	-2	304	1149	676	959	0.849	0.732
DN39693_c0_g6_i6	62.071	53.014	45.911	60.837	41.179	28.636	367.433	217.629	158.337	114.669	218.168	123.715	Probable aquaporin PIP2-5 OS=Arabidopsis thaliana OX=3702 GN=PIP2-5 PE=1 SV=1	3e-42	159	1	1597	1854	201	286	0.942	0.895
DN36504_c0_g3_i2	0.033	0.094	0	0	0	0	2.174	3.335	1.536	1.682	1.71	1.139	--	--	--	--	--	--	--	--	--	--	--	--	--	--	--	--	--	--	--	--	--	--	--	--	--	--	--	--	--	--	--	--	--	--	--	--	--
DN30325_c0_g2_i1	86.855	102.028	92.623	79.845	94.711	83.115	220.498	175.207	223.243	323.468	181.858	156.386	Plasma membrane ATPase 2 (Fragment) OS=Solanum lycopersicum OX=4081 GN=LHA2 PE=3 SV=1	3e-114	348	-3	3	608	248	449	0.965	0.936
DN39038_c2_g3_i1	0	0	0	0	0	0	1.357	1.007	0.9	0.43	0.791	0.615	Transposon Ty3-G Gag-Pol polyprotein OS=Saccharomyces cerevisiae (strain ATCC 204508 / S288c) OX=559292 GN=TY3B-G PE=1 SV=3	1e-07	59.7	-1	1788	2105	1347	1452	0.505	0.336
DN34906_c8_g1_i11	16.578	15.863	18.535	7.694	9.736	8.135	8.876	6.793	6.352	5.43	5.871	7.897	--	--	--	--	--	--	--	--	--	--	--	--	--	--	--	--	--	--	--	--	--	--	--	--	--	--	--	--	--	--	--	--	--	--	--	--	--
DN31293_c5_g6_i1	40.74	60.427	60.629	62.926	37.886	38.57	195.875	158.365	208.333	51.818	92.101	115.635	--	--	--	--	--	--	--	--	--	--	--	--	--	--	--	--	--	--	--	--	--	--	--	--	--	--	--	--	--	--	--	--	--	--	--	--	--
DN35934_c4_g7_i6	0.411	2.995	0.728	1.194	0.979	1.428	16.373	28.647	20.834	39.926	70.873	52.156	UDP-glycosyltransferase 73B4 OS=Arabidopsis thaliana OX=3702 GN=UGT73B4 PE=2 SV=1	5e-34	135	3	3	401	357	484	0.789	0.617
DN30549_c1_g5_i3	22.608	21.884	25.805	9.446	15.975	21.504	11.516	8.37	10.412	11.59	4.289	14.618	Uncharacterized protein n=1 Tax=Solanum tuberosum RepID=M1CBI7_SOLTU	1e-09	65.5	-2	881	1336	10	162	0.538	0.321
DN39031_c2_g1_i1	0	0.052	0	0	0	0	2.153	1.32	1.273	1.389	1.319	1.68	--	--	--	--	--	--	--	--	--	--	--	--	--	--	--	--	--	--	--	--	--	--	--	--	--	--	--	--	--	--	--	--	--	--	--	--	--
DN40383_c2_g2_i2	15.335	7.811	10.921	1.242	5.206	0.687	0	0.213	0.274	0.082	0.088	0.184	--	--	--	--	--	--	--	--	--	--	--	--	--	--	--	--	--	--	--	--	--	--	--	--	--	--	--	--	--	--	--	--	--	--	--	--	--
DN32707_c3_g3_i1	8.761	9.466	7.645	13.933	9.879	16.894	28.017	40.777	33.375	21.581	46.51	29.769	--	--	--	--	--	--	--	--	--	--	--	--	--	--	--	--	--	--	--	--	--	--	--	--	--	--	--	--	--	--	--	--	--	--	--	--	--
DN38709_c4_g4_i1	1.288	3.455	1.685	0.934	1.833	0.877	26.161	58.76	39.628	21.864	34.631	38.144	Uncharacterized protein n=1 Tax=Glycine max RepID=K7MCN7_SOYBN	3e-08	56.2	2	428	562	14	58	0.733	0.556
DN32561_c1_g1_i11	16.611	14.701	14.291	15.647	17.043	11.019	6.076	7.755	5.826	11.682	9.632	7.796	Protein DETOXIFICATION 18 OS=Arabidopsis thaliana OX=3702 GN=DTX18 PE=2 SV=1	4e-85	288	-3	2019	2789	11	267	0.747	0.564
DN36048_c6_g3_i1	0.555	1.173	1.716	1.82	3.978	2.341	8.303	11.19	10.137	26.919	18.522	12.644	--	--	--	--	--	--	--	--	--	--	--	--	--	--	--	--	--	--	--	--	--	--	--	--	--	--	--	--	--	--	--	--	--	--	--	--	--
DN32725_c2_g4_i1	59.561	67.055	41.189	35.907	26.779	14.255	145.185	196.256	159.95	132.941	141.072	131.667	40S ribosomal protein S16 OS=Fritillaria agrestis OX=64177 GN=RPS16 PE=2 SV=1	4e-20	84.3	1	157	288	6	49	0.909	0.864
DN36432_c4_g3_i3	0	0	0.166	0	0	0	2.98	2.786	3.752	4.378	3.234	4.187	Predicted protein n=1 Tax=Populus trichocarpa RepID=B9IQN6_POPTR	2e-19	94.4	3	771	1142	87	210	0.621	0.411
DN36609_c2_g2_i1	0	0	0	0	0	0	1.41	1.332	1.262	0.466	0.449	0.707	--	--	--	--	--	--	--	--	--	--	--	--	--	--	--	--	--	--	--	--	--	--	--	--	--	--	--	--	--	--	--	--	--	--	--	--	--
DN36524_c2_g2_i4	1.488	0.89	1.623	0.896	1.175	0.28	12.057	9.344	12.891	14.607	9.173	9.228	--	--	--	--	--	--	--	--	--	--	--	--	--	--	--	--	--	--	--	--	--	--	--	--	--	--	--	--	--	--	--	--	--	--	--	--	--
DN39218_c2_g1_i3	17.966	26.837	20.106	36.783	27.696	32.794	50.795	51.755	61.176	50.328	34.67	41.404	Protein trichome birefringence-like 25 OS=Arabidopsis thaliana OX=3702 GN=TBL25 PE=2 SV=1	9e-30	124	1	1171	1479	190	290	0.728	0.553
DN37159_c5_g1_i3	0	0	0.156	0	0.133	0	3.309	4.633	2.512	0.914	0.713	0.753	--	--	--	--	--	--	--	--	--	--	--	--	--	--	--	--	--	--	--	--	--	--	--	--	--	--	--	--	--	--	--	--	--	--	--	--	--
DN37082_c4_g1_i4	0	0	0	0	0	0	4.168	7.128	3.697	0.329	1.504	1.359	--	--	--	--	--	--	--	--	--	--	--	--	--	--	--	--	--	--	--	--	--	--	--	--	--	--	--	--	--	--	--	--	--	--	--	--	--
DN29518_c1_g2_i2	0.266	0.241	0.125	0.116	0.107	0.832	2.778	3.066	3.204	8.583	13.081	2.608	Expansin-A1 OS=Arabidopsis thaliana OX=3702 GN=EXPA1 PE=2 SV=1	2e-114	345	-3	423	1040	45	250	0.917	0.869
DN38176_c1_g1_i1	7.606	5.989	8.207	2.417	2.198	9.139	29.438	21.038	18.903	45.374	56.581	22.919	Pectinesterase 1 OS=Solanum lycopersicum OX=4081 GN=PME1.9 PE=1 SV=5	1e-172	509	1	355	1641	106	544	0.727	0.6
DN33242_c1_g1_i2	0	0	0	0	0	0	5.525	7.475	7.954	15.813	5.676	4.398	--	--	--	--	--	--	--	--	--	--	--	--	--	--	--	--	--	--	--	--	--	--	--	--	--	--	--	--	--	--	--	--	--	--	--	--	--
DN39742_c5_g1_i11	0.866	2.188	0.229	1.271	3.48	1.383	12.778	16.349	11.059	11.947	16.177	20.275	--	--	--	--	--	--	--	--	--	--	--	--	--	--	--	--	--	--	--	--	--	--	--	--	--	--	--	--	--	--	--	--	--	--	--	--	--
DN33050_c2_g2_i3	6.995	9.455	7.749	15.773	10.644	14.607	25.101	28.121	25.19	102.201	89.971	62.955	Uncharacterized protein n=1 Tax=Setaria italica RepID=K3Z7G0_SETIT	2e-06	55.5	-3	304	432	314	356	0.767	0.512
DN40634_c2_g1_i2	0.855	0.848	0.863	1.165	1.433	0.407	6.479	3.883	4.827	0.75	5.617	2.957	--	--	--	--	--	--	--	--	--	--	--	--	--	--	--	--	--	--	--	--	--	--	--	--	--	--	--	--	--	--	--	--	--	--	--	--	--
DN35253_c12_g6_i4	8.961	13.57	16.195	4.66	1.023	13.821	1.007	0	0.23	2.678	0.449	0.468	F-box family protein n=1 Tax=Populus trichocarpa RepID=B9H9G5_POPTR	1e-11	71.2	1	127	504	114	246	0.545	0.321
DN38980_c4_g1_i4	284.782	328.229	325.933	213.391	228.429	107.132	176.744	126.294	113.059	28.181	118.721	27.189	Protein phosphatase 2C 37 OS=Arabidopsis thaliana OX=3702 GN=PP2CA PE=1 SV=1	5e-54	199	2	374	1150	1	271	0.581	0.423
DN32104_c1_g2_i4	136.001	171.659	180.888	93.585	103.486	103.896	87.169	56.757	62.854	87.293	53.211	93.854	Uncharacterized protein n=1 Tax=Musa acuminata subsp. malaccensis RepID=M0S1U0_MUSAM	1e-64	222	1	85	891	1	269	0.76	0.653
DN31911_c4_g1_i2	65.669	79.714	87.308	45.218	61.355	54.163	42.471	31.266	36.984	47.988	28.037	54.571	Uncharacterized protein n=1 Tax=Musa acuminata subsp. malaccensis RepID=M0TAG0_MUSAM	1e-28	122	-2	2516	2842	1	109	0.78	0.651
DN35477_c4_g2_i1	0.144	0	0.125	0	0.116	0.054	2.11	2.563	1.865	2.139	1.67	1.901	--	--	--	--	--	--	--	--	--	--	--	--	--	--	--	--	--	--	--	--	--	--	--	--	--	--	--	--	--	--	--	--	--	--	--	--	--
DN38721_c5_g4_i2	24.406	42.574	36.592	22.715	17.185	21.784	141.007	239.674	299.68	621.873	309.937	290.744	--	--	--	--	--	--	--	--	--	--	--	--	--	--	--	--	--	--	--	--	--	--	--	--	--	--	--	--	--	--	--	--	--	--	--	--	--
DN39747_c2_g1_i2	1.632	1.288	0.27	2.985	2.18	3.489	12.195	10.082	9.413	7.038	6.018	6.419	--	--	--	--	--	--	--	--	--	--	--	--	--	--	--	--	--	--	--	--	--	--	--	--	--	--	--	--	--	--	--	--	--	--	--	--	--
DN34169_c2_g4_i2	0.044	0.115	0.052	0	0	0	1.453	1.209	1.064	1.115	1.153	0.918	--	--	--	--	--	--	--	--	--	--	--	--	--	--	--	--	--	--	--	--	--	--	--	--	--	--	--	--	--	--	--	--	--	--	--	--	--
DN38062_c3_g4_i2	34.378	47.328	37.455	38.17	50.355	14.083	9.692	7.699	17.115	0.329	4.972	2.075	Putative uncharacterized protein n=1 Tax=Ricinus communis RepID=B9RBM8_RICCO	3e-14	80.1	-2	415	717	195	299	0.574	0.426
DN34676_c4_g1_i9	10.049	12.219	12.762	5.18	8.935	9.609	5.864	4.834	6.111	8.693	4.425	8.751	ATP-dependent RNA helicase SUV3, mitochondrial OS=Oryza sativa subsp. japonica OX=39947 GN=SUV3 PE=1 SV=1	3e-98	299	2	2291	2860	169	358	0.889	0.811
DN37479_c9_g2_i2	1.555	1.34	1.529	2.359	4.655	3.019	6.691	12.13	12.123	9.616	10.248	9.302	--	--	--	--	--	--	--	--	--	--	--	--	--	--	--	--	--	--	--	--	--	--	--	--	--	--	--	--	--	--	--	--	--	--	--	--	--
DN36157_c1_g5_i1	0	0	0	0.067	0	0	0.795	1.13	0.801	0.64	1.036	1.093	--	--	--	--	--	--	--	--	--	--	--	--	--	--	--	--	--	--	--	--	--	--	--	--	--	--	--	--	--	--	--	--	--	--	--	--	--
DN38399_c1_g1_i3	5.719	4.523	5.502	1.753	2.118	7.249	0.7	0	0	0	0.137	0	--	--	--	--	--	--	--	--	--	--	--	--	--	--	--	--	--	--	--	--	--	--	--	--	--	--	--	--	--	--	--	--	--	--	--	--	--
DN40629_c0_g6_i2	20.842	25.13	20.574	19.172	18.476	15.141	9.979	11.369	10.061	14.817	19.118	12.011	Monosaccharide-sensing protein 3 OS=Arabidopsis thaliana OX=3702 GN=MSSP3 PE=2 SV=1	2e-108	349	-1	283	942	1	220	0.868	0.759
DN41200_c0_g1_i1	0	0	0	2.812	0	0	38.59	29.923	24.751	12.431	25.086	23.48	--	--	--	--	--	--	--	--	--	--	--	--	--	--	--	--	--	--	--	--	--	--	--	--	--	--	--	--	--	--	--	--	--	--	--	--	--
DN35477_c4_g3_i3	1.144	0.743	1.342	1.444	0.792	1.6	5.673	3.905	5.124	10	10.189	8.439	Cytochrome c oxidase subunit 2 OS=Zea mays OX=4577 GN=COX2 PE=2 SV=4	8e-78	259	2	1841	2230	131	260	0.962	0.946
DN31673_c1_g1_i1	0	0	0.052	0.096	0.044	0.217	1.018	0.929	0.68	0.612	0.606	0.826	LINE-1 retrotransposable element ORF2 protein OS=Mus musculus OX=10090 GN=Pol PE=1 SV=2	9e-20	62	-3	2139	2435	599	697	0.525	0.323
DN35354_c0_g1_i1	20.653	27.067	20.418	11.882	20.238	15.421	10.085	8.023	10.258	15.667	7.131	14.141	--	--	--	--	--	--	--	--	--	--	--	--	--	--	--	--	--	--	--	--	--	--	--	--	--	--	--	--	--	--	--	--	--	--	--	--	--
DN36535_c9_g1_i1	0	0	0	0	0	0	5.228	5.203	5.65	6.536	6.946	7.695	--	--	--	--	--	--	--	--	--	--	--	--	--	--	--	--	--	--	--	--	--	--	--	--	--	--	--	--	--	--	--	--	--	--	--	--	--
DN39732_c3_g2_i9	93.162	123.461	126.167	98.15	149.035	121.414	62.651	44.336	48.712	103.188	80.965	113.201	Cyclin-dependent kinase G-2 OS=Oryza sativa subsp. japonica OX=39947 GN=CDKG-2 PE=2 SV=2	0	603	1	436	2199	82	700	0.655	0.544
DN40734_c3_g4_i3	0.178	0.398	0.291	0.279	0.205	0.099	4.39	10.508	7.779	3.272	1.768	1.368	Transposon Ty3-G Gag-Pol polyprotein OS=Saccharomyces cerevisiae (strain ATCC 204508 / S288c) OX=559292 GN=TY3B-G PE=1 SV=3	2e-10	69.3	2	2501	2836	586	696	0.571	0.384
DN27406_c0_g1_i3	36.554	36.501	38.381	25.536	34.638	21.821	20.297	15.331	15.722	22.742	12.221	23.048	Uncharacterized protein n=2 Tax=Musa acuminata subsp. malaccensis RepID=M0S3E2_MUSAM	2e-43	155	-3	322	798	19	170	0.662	0.525
DN40629_c0_g3_i1	36.199	18.711	107.965	140.181	136.513	301.041	1202.01	486.711	512.369	184.028	763.477	332.919	Uncharacterized protein n=1 Tax=Musa acuminata subsp. malaccensis RepID=M0SC40_MUSAM	7e-139	409	2	71	1018	107	423	0.817	0.653
DN32687_c1_g4_i1	3.353	3.288	2.361	8.223	4.939	10.82	24.857	15.722	11.586	18.254	16.402	15.665	Uncharacterized protein At4g06744 OS=Arabidopsis thaliana OX=3702 GN=At4g06744 PE=2 SV=1	1e-99	314	3	318	1310	49	383	0.664	0.522
DN39465_c5_g4_i1	0	0	0	0	0	0.75	9.629	5.304	5.047	13.172	9.271	8.604	--	--	--	--	--	--	--	--	--	--	--	--	--	--	--	--	--	--	--	--	--	--	--	--	--	--	--	--	--	--	--	--	--	--	--	--	--
DN36719_c4_g7_i1	39.341	51.537	40.284	74.924	43.538	61.141	98.759	169.365	148.134	100.583	135.524	59.677	UDP-glycosyltransferase 91C1 OS=Arabidopsis thaliana OX=3702 GN=UGT91C1 PE=2 SV=1	4e-09	61.2	-3	738	932	390	454	0.692	0.431
DN35189_c5_g4_i1	0	0	0	0	0	0	10.488	6.893	5.42	14.424	2.931	6.657	--	--	--	--	--	--	--	--	--	--	--	--	--	--	--	--	--	--	--	--	--	--	--	--	--	--	--	--	--	--	--	--	--	--	--	--	--
DN35076_c5_g1_i2	26.816	25.758	16.205	47.712	15.753	10.341	2.672	5.483	3.961	4.598	1.612	2.488	Os10g0390650 protein n=3 Tax=Oryza sativa RepID=C7J7H0_ORYSJ	1e-14	75.9	-3	382	603	15	88	0.649	0.446
DN37745_c4_g1_i1	0	0.042	0	0	0	0	0.742	0.75	0.625	0.704	0.371	0.542	--	--	--	--	--	--	--	--	--	--	--	--	--	--	--	--	--	--	--	--	--	--	--	--	--	--	--	--	--	--	--	--	--	--	--	--	--
DN40633_c7_g5_i4	17.256	17.738	28.187	5.546	14.364	9.871	3.828	6.826	3.994	4.196	6.565	5.344	--	--	--	--	--	--	--	--	--	--	--	--	--	--	--	--	--	--	--	--	--	--	--	--	--	--	--	--	--	--	--	--	--	--	--	--	--
DN38887_c1_g2_i1	0	0.88	0.156	0.299	1.29	4.312	7.402	7.912	5.584	3.547	4.181	3.14	Homeobox-leucine zipper protein HOX19 OS=Oryza sativa subsp. japonica OX=39947 GN=HOX19 PE=2 SV=1	8e-48	170	-3	507	884	126	265	0.786	0.736
DN36396_c2_g3_i1	0.022	0.042	0.094	0.029	0.08	0.027	1.241	0.996	0.735	1.124	1.202	0.927	--	--	--	--	--	--	--	--	--	--	--	--	--	--	--	--	--	--	--	--	--	--	--	--	--	--	--	--	--	--	--	--	--	--	--	--	--
DN31374_c6_g1_i1	0	0	0	0	0	0	6.426	12.108	12.738	7.367	4.806	5.206	--	--	--	--	--	--	--	--	--	--	--	--	--	--	--	--	--	--	--	--	--	--	--	--	--	--	--	--	--	--	--	--	--	--	--	--	--
DN35469_c6_g5_i2	1.488	1.152	1.955	0.77	1.255	1.69	15.938	15.073	8.382	11.051	13.803	12.571	Putative uncharacterized protein orf105-c OS=Zea mays GN=orf105-c PE=4 SV=1	4e-34	102	-1	593	766	1	58	0.879	0.862
DN30645_c6_g1_i1	0	0.178	0	0	0	0	5.811	4.342	2.918	1.545	4.533	4.334	--	--	--	--	--	--	--	--	--	--	--	--	--	--	--	--	--	--	--	--	--	--	--	--	--	--	--	--	--	--	--	--	--	--	--	--	--
DN40544_c2_g4_i2	1.188	2.387	2.101	1.464	9.523	0.759	12.566	8.863	8.196	11.225	14.888	34.508	Catalase isozyme 2 OS=Hordeum vulgare OX=4513 GN=CAT2 PE=2 SV=1	2e-06	53.1	2	1025	1117	389	421	0.848	0.727
DN29852_c0_g1_i5	0	0	0	0	0	0	2.598	5.069	5.244	1.709	2.061	3.287	OSJNBa0091D06.8 protein n=1 Tax=Oryza sativa subsp. japonica RepID=Q7XU13_ORYSJ	2e-26	118	1	508	981	1337	1493	0.601	0.442
DN38190_c0_g2_i6	14.135	16.041	14.603	12.085	10.742	9.988	36.787	30.74	27.757	35.996	46.998	44.241	Ricin B-like lectin R40C1 OS=Oryza sativa subsp. japonica OX=39947 GN=R40C1 PE=1 SV=1	2e-31	132	3	3078	3305	104	179	0.908	0.763
DN34138_c6_g1_i1	73.575	84.196	81.91	35.859	50.657	53.467	33.468	22.604	36.863	35.036	25.975	49.806	--	--	--	--	--	--	--	--	--	--	--	--	--	--	--	--	--	--	--	--	--	--	--	--	--	--	--	--	--	--	--	--	--	--	--	--	--
DN40114_c6_g2_i1	0	0.105	0.302	0.144	0.543	0.127	3.15	3.245	4.18	6.874	4.943	3.59	--	--	--	--	--	--	--	--	--	--	--	--	--	--	--	--	--	--	--	--	--	--	--	--	--	--	--	--	--	--	--	--	--	--	--	--	--
DN29983_c3_g4_i2	0.444	0.492	0.125	0.799	0.267	0.416	2.683	2.82	2.458	2.029	2.765	1.589	--	--	--	--	--	--	--	--	--	--	--	--	--	--	--	--	--	--	--	--	--	--	--	--	--	--	--	--	--	--	--	--	--	--	--	--	--
DN40548_c9_g1_i1	0	0	0	0	0	0	6.564	4.42	5.409	5.941	4.064	6.676	--	--	--	--	--	--	--	--	--	--	--	--	--	--	--	--	--	--	--	--	--	--	--	--	--	--	--	--	--	--	--	--	--	--	--	--	--
DN34949_c1_g2_i12	4.142	4.879	4.556	5.989	6.212	6.436	10.064	13.395	13.988	5.238	7.014	13.553	--	--	--	--	--	--	--	--	--	--	--	--	--	--	--	--	--	--	--	--	--	--	--	--	--	--	--	--	--	--	--	--	--	--	--	--	--
DN40016_c2_g1_i1	0	0	0.291	0	0	0	4.21	5.841	4.026	1.508	0.948	1.368	Putative uncharacterized protein n=1 Tax=Vitis vinifera RepID=A5CAG1_VITVI	1e-11	60.1	1	568	774	31	99	0.623	0.435
DN31187_c4_g3_i1	695.484	576.743	724.696	1156.95	739.559	751.679	80.053	185.647	190.724	439.563	413.829	257.347	Sucrose synthase 2 OS=Tulipa gesneriana OX=13306 PE=2 SV=1	4e-78	255	-1	3	398	33	164	0.962	0.902
DN38412_c0_g1_i5	10.393	6.063	18.514	18.632	17.159	10.359	274.92	173.472	65.619	69.679	215.023	71.237	Allene oxide synthase, chloroplastic OS=Linum usitatissimum OX=4006 GN=CYP74A PE=1 SV=1	0	541	1	556	1965	73	534	0.739	0.541
DN28836_c0_g1_i2	6.851	3.539	8.966	4.949	10.511	5.125	33.075	21.765	30.303	6.837	23.563	19.265	Protein LATERAL ROOT PRIMORDIUM 1 OS=Arabidopsis thaliana OX=3702 GN=LRP1 PE=1 SV=1	3e-41	105	1	763	1383	3	214	0.536	0.401
DN31552_c1_g4_i1	9.971	11.738	8.477	14.145	13.572	15.475	22.11	26.051	22.689	20.987	23.357	11.625	Heterogeneous nuclear ribonucleoprotein 1 OS=Arabidopsis thaliana OX=3702 GN=RNP1 PE=1 SV=1	1e-67	235	-3	1453	2013	1	189	0.751	0.566
DN30967_c5_g1_i4	35.333	22.031	29.196	47.404	31.541	15.511	78.823	74.304	68.175	28.692	66.135	62.9	Cytochrome c OS=Oryza sativa subsp. japonica OX=39947 GN=CC-1 PE=1 SV=1	4e-60	195	-1	512	847	1	112	0.982	0.92
DN31836_c7_g1_i8	1.721	2.408	1.955	2.436	3.542	4.013	7.9	10.911	17.269	24.853	33.957	65.792	Probable metal-nicotianamine transporter YSL9 OS=Oryza sativa subsp. japonica OX=39947 GN=YSL9 PE=2 SV=2	0	526	2	509	1570	27	379	0.839	0.758
DN35658_c2_g1_i10	9.238	8.021	7.385	7.02	4.307	3.959	19.47	28.625	19.079	8.985	15.806	15.362	DNA-directed RNA polymerase subunit beta OS=Phalaenopsis aphrodite subsp. formosana OX=308872 GN=rpoB PE=3 SV=2	0	1351	2	2	2077	379	1070	0.986	0.968
DN35852_c1_g1_i2	0	0.115	0	0.481	0.311	0.298	2.057	2.473	1.942	3.711	1.27	0.119	Transcription factor MYB86 OS=Arabidopsis thaliana OX=3702 GN=MYB86 PE=2 SV=1	3e-77	248	-2	575	994	1	138	0.886	0.829
DN36701_c2_g1_i1	2.632	2.387	4.525	3.438	2.394	2.847	0	0	0	0	0	0	Chlorophyll a-b binding protein 1B-21, chloroplastic OS=Hordeum vulgare OX=4513 GN=LHC Ib-21 PE=1 SV=1	4e-158	449	-1	227	934	6	242	0.949	0.92
DN29637_c1_g1_i6	0	0	0	0	0	0	1.877	2.842	4.487	1.901	2.12	1.203	Predicted protein n=1 Tax=Populus trichocarpa RepID=B9NC11_POPTR	8e-40	122	-1	76	957	305	569	0.503	0.293
DN31657_c1_g9_i1	132.97	136.697	91.937	68.251	67.433	65.579	265.822	266.732	322.95	86.836	226.325	125.451	--	--	--	--	--	--	--	--	--	--	--	--	--	--	--	--	--	--	--	--	--	--	--	--	--	--	--	--	--	--	--	--	--	--	--	--	--
DN34887_c3_g3_i1	0.155	0.115	0.302	0.125	0.231	0.19	1.718	1.276	1.349	1.124	1.016	1.35	Retrotransposon gag protein n=1 Tax=Asparagus officinalis RepID=Q2AA09_ASPOF	6e-42	110	-3	3361	3615	2	86	0.765	0.6
DN31339_c7_g4_i1	0	0	0	0.578	0	0	6.649	3.424	3.752	8.546	4.757	7.034	--	--	--	--	--	--	--	--	--	--	--	--	--	--	--	--	--	--	--	--	--	--	--	--	--	--	--	--	--	--	--	--	--	--	--	--	--
DN29889_c0_g3_i4	4.819	5.811	5.97	5.855	7.235	4.357	2.216	2.26	2.106	5.859	2.862	4.509	Probable trehalose-phosphate phosphatase 4 OS=Oryza sativa subsp. japonica OX=39947 GN=TPP4 PE=2 SV=1	1e-26	117	2	65	628	93	287	0.533	0.359
DN31024_c1_g1_i1	0	0.105	0.062	0.058	0.303	0.054	0.976	0.996	0.889	1.353	1.27	1.46	Putative uncharacterized protein n=1 Tax=Vitis vinifera RepID=A5ADJ3_VITVI	2e-09	50.4	-3	390	608	52	126	0.587	0.333
DN39931_c9_g9_i1	0	0	0.51	1.396	0.472	1.79	12.407	7.788	6.89	9.689	20.183	14.104	--	--	--	--	--	--	--	--	--	--	--	--	--	--	--	--	--	--	--	--	--	--	--	--	--	--	--	--	--	--	--	--	--	--	--	--	--
DN36212_c5_g3_i1	0	0	0	0	0	0	1.516	2.372	2.414	1.033	0.948	2.195	Uncharacterized protein n=1 Tax=Musa acuminata subsp. malaccensis RepID=M0RTH0_MUSAM	3e-09	62	-3	933	1034	1	34	0.941	0.882
DN33382_c6_g1_i7	5.952	6.691	6.522	4.035	3.72	4.682	3.33	3.424	3.105	3.181	2.384	3.847	Serine/arginine-rich splicing factor SR30 OS=Arabidopsis thaliana OX=3702 GN=SR30 PE=1 SV=1	3e-23	106	2	827	1087	52	138	0.851	0.77
DN37755_c3_g1_i1	0.289	0.346	0.447	0.116	0.338	0.334	1.824	2.26	2.128	2.642	1.934	1.855	Uncharacterized protein n=1 Tax=Glycine max RepID=K7MWK7_SOYBN	2e-116	377	-1	1266	2462	297	697	0.744	0.537
DN40555_c1_g3_i2	0	0	0	0	0	0	4.517	5.562	4.696	7.066	3.781	5.436	--	--	--	--	--	--	--	--	--	--	--	--	--	--	--	--	--	--	--	--	--	--	--	--	--	--	--	--	--	--	--	--	--	--	--	--	--
DN39207_c1_g1_i1	0	0	0	0	0	0.579	6.023	7.419	6.199	8.227	10.13	7.19	--	--	--	--	--	--	--	--	--	--	--	--	--	--	--	--	--	--	--	--	--	--	--	--	--	--	--	--	--	--	--	--	--	--	--	--	--
DN40028_c0_g1_i1	51.367	57.003	73.381	80.326	101.671	64.088	30	29.8	25.278	60.346	40.179	51.367	Zinc finger CCCH domain-containing protein 46 OS=Arabidopsis thaliana OX=3702 GN=At3g51950 PE=1 SV=1	8e-75	251	1	610	1470	1	318	0.593	0.477
DN34166_c2_g2_i4	0.044	0	0	0	0	0	1.4	0.806	1.185	1.298	1.299	1.662	--	--	--	--	--	--	--	--	--	--	--	--	--	--	--	--	--	--	--	--	--	--	--	--	--	--	--	--	--	--	--	--	--	--	--	--	--
DN40572_c4_g3_i2	20.154	28.24	24.859	13.394	14.836	16.035	7.211	8.527	5.606	4.89	7.444	8.843	--	--	--	--	--	--	--	--	--	--	--	--	--	--	--	--	--	--	--	--	--	--	--	--	--	--	--	--	--	--	--	--	--	--	--	--	--
DN28098_c0_g1_i1	9.838	10.534	8.227	20.597	15.067	15.52	3.489	1.309	1.426	2.13	5.324	7.713	U-box domain-containing protein 4 OS=Arabidopsis thaliana OX=3702 GN=PUB4 PE=1 SV=3	7e-36	145	1	112	909	556	817	0.575	0.366
DN40332_c3_g14_i1	0	0	0	0	0	0	18.452	9.467	10.785	15.457	11.918	13.461	--	--	--	--	--	--	--	--	--	--	--	--	--	--	--	--	--	--	--	--	--	--	--	--	--	--	--	--	--	--	--	--	--	--	--	--	--
DN31335_c1_g1_i4	44.771	64.05	52.672	92.536	44.588	60.897	131.23	190.47	251.439	135.51	168.474	137.131	Glyceraldehyde-3-phosphate dehydrogenase GAPB, chloroplastic OS=Arabidopsis thaliana OX=3702 GN=GAPB PE=1 SV=2	5e-16	80.9	-1	332	463	404	447	0.909	0.818
DN40627_c5_g1_i10	0	0	0.146	0	0	0	6.045	5.405	2.425	6.718	6.115	8.879	--	--	--	--	--	--	--	--	--	--	--	--	--	--	--	--	--	--	--	--	--	--	--	--	--	--	--	--	--	--	--	--	--	--	--	--	--
DN37267_c3_g5_i3	16.6	12.994	13.646	15.551	8.33	15.05	32.683	35.921	41.449	28.967	36.506	30.394	--	--	--	--	--	--	--	--	--	--	--	--	--	--	--	--	--	--	--	--	--	--	--	--	--	--	--	--	--	--	--	--	--	--	--	--	--
DN33161_c4_g3_i5	35.399	32.051	15.082	18.093	22.436	45.494	133.393	377.382	172.534	117.228	57.842	120.878	Inorganic pyrophosphatase 2 OS=Arabidopsis thaliana OX=3702 GN=At1g17710 PE=2 SV=1	6e-102	317	-3	510	1193	8	240	0.794	0.618
DN39407_c2_g1_i2	0.855	0.377	0	0.992	6.07	1.907	10.488	7.878	8.371	7.258	11.283	19.246	--	--	--	--	--	--	--	--	--	--	--	--	--	--	--	--	--	--	--	--	--	--	--	--	--	--	--	--	--	--	--	--	--	--	--	--	--
DN39136_c3_g1_i1	6.673	5.623	5.689	14.116	9.986	10.567	13.552	14.167	15.919	33.793	22.009	21.441	VQ motif-containing protein 4 OS=Arabidopsis thaliana OX=3702 GN=VQ4 PE=1 SV=1	1e-21	100	2	428	931	53	232	0.63	0.534
DN29231_c0_g1_i1	20.065	12.167	29.248	12.99	42.425	19.633	0.212	0.448	0.285	0.329	0	0	Late embryogenesis abundant protein 46 OS=Arabidopsis thaliana OX=3702 GN=LEA46 PE=2 SV=1	8e-10	59.7	3	99	308	1	70	0.786	0.6
DN28749_c0_g1_i2	0.244	0.67	0.322	0.299	2.946	3.109	6.161	6.323	5.486	1.874	0.645	3.967	--	--	--	--	--	--	--	--	--	--	--	--	--	--	--	--	--	--	--	--	--	--	--	--	--	--	--	--	--	--	--	--	--	--	--	--	--
DN39613_c6_g1_i2	22.974	15.643	27.355	11.796	14.854	10.214	59.745	107.226	75.592	27.212	108.982	28.282	BURP domain-containing protein 12 OS=Oryza sativa subsp. japonica OX=39947 GN=BURP12 PE=2 SV=1	0	658	-1	340	2145	31	627	0.695	0.596
DN38765_c6_g4_i3	5.674	5.728	8.841	7.241	8.099	12.221	15.589	23.645	20.966	73.783	32.071	9.182	Receptor-like protein kinase HSL1 OS=Arabidopsis thaliana OX=3702 GN=HSL1 PE=2 SV=1	0	1106	1	457	3393	17	996	0.76	0.605
DN35538_c1_g4_i1	26.139	27.968	26.95	13.644	10.689	26.313	11.962	11.705	16.248	19.314	11.488	7.594	Receptor protein kinase-like protein ZAR1 OS=Arabidopsis thaliana OX=3702 GN=ZAR1 PE=1 SV=1	0	857	2	386	2434	18	710	0.764	0.619
DN35809_c2_g1_i1	154.578	108.551	150.724	109.406	115.341	43.28	53.86	61.39	65.301	20.493	38.226	43.562	U-box domain-containing protein 13 OS=Arabidopsis thaliana OX=3702 GN=PUB13 PE=1 SV=1	1e-08	62.4	1	955	1236	386	479	0.638	0.426
DN34441_c0_g3_i1	1.421	2.136	1.456	3.476	2.145	2.459	5.875	4.554	6.583	6.536	6.955	5.923	NADH-ubiquinone oxidoreductase chain 4 OS=Triticum aestivum OX=4565 GN=ND4 PE=2 SV=2	0	623	1	2347	3369	155	495	0.988	0.982
DN31346_c3_g1_i1	0.033	0.031	0.094	0	0.036	0	2.725	1.712	1.185	1.435	1.368	1.194	--	--	--	--	--	--	--	--	--	--	--	--	--	--	--	--	--	--	--	--	--	--	--	--	--	--	--	--	--	--	--	--	--	--	--	--	--
DN32973_c4_g1_i1	2.709	3.225	2.944	4.266	3.667	2.92	7.911	13.753	11.092	4.744	4.894	4.757	Monothiol glutaredoxin-S10 OS=Oryza sativa subsp. japonica OX=39947 GN=GRXS10 PE=2 SV=2	2e-07	55.8	-1	447	539	131	161	0.903	0.806
DN37452_c1_g1_i5	17.222	21.004	15.352	17.342	14.391	19.461	8.844	8.941	6.616	7.276	11.869	11.588	Isoamylase 1, chloroplastic OS=Oryza sativa subsp. japonica OX=39947 GN=ISA1 PE=1 SV=1	0	842	1	445	1971	93	597	0.861	0.766
DN36812_c2_g4_i2	12.259	13.853	16.777	19.104	22.401	23.113	33.955	33.784	51.203	27.184	32.257	17.033	Protein STRUBBELIG-RECEPTOR FAMILY 6 OS=Arabidopsis thaliana OX=3702 GN=SRF6 PE=1 SV=1	0	634	-3	316	2247	90	719	0.725	0.597
DN38126_c5_g1_i3	9.66	6.649	8.165	10.486	4.957	0.606	22.004	39.905	42.174	4.378	17.34	9.173	Putative uncharacterized protein n=1 Tax=Ricinus communis RepID=B9RYU8_RICCO	6e-10	63.9	-3	512	625	210	247	0.895	0.658
DN34281_c1_g1_i5	11.581	13.214	11.712	10.602	9.959	11.588	6.67	5.729	6.177	10.183	6.487	9.485	Signal peptide peptidase-like 2 OS=Oryza sativa subsp. japonica OX=39947 GN=SPPL2 PE=2 SV=1	4e-95	295	-3	1564	2331	39	292	0.754	0.547
DN39688_c0_g6_i2	17.655	18.491	19.773	8.531	19.597	11.697	10.424	8.717	6.692	14.479	11.312	16.749	DNA topoisomerase 1 beta OS=Arabidopsis thaliana OX=3702 GN=TOP1B PE=1 SV=1	3e-18	94	3	1407	1817	797	908	0.529	0.413
DN34410_c1_g1_i8	0.244	0.503	0.499	0.77	0.659	0.569	2.906	5.024	3.072	6.298	5.363	3.618	60S ribosomal protein L2, mitochondrial OS=Oryza sativa subsp. japonica OX=39947 GN=RPL2 PE=2 SV=2	2e-122	381	-3	382	1047	281	502	0.932	0.892
DN38709_c4_g1_i1	0	3.696	0.593	1.078	0	1.04	28.218	47.19	27.143	25.475	35.979	28.126	--	--	--	--	--	--	--	--	--	--	--	--	--	--	--	--	--	--	--	--	--	--	--	--	--	--	--	--	--	--	--	--	--	--	--	--	--
DN31420_c1_g3_i1	188.5	89.201	63.188	261.96	238.37	560.076	908.992	475.118	726.462	1638.58	1378.67	3221.36	21 kDa protein OS=Daucus carota OX=4039 PE=2 SV=1	5e-35	132	3	237	731	28	193	0.659	0.455
DN34011_c4_g1_i6	31.324	20.743	24.276	29.87	24.554	1.365	65.514	131.307	119.115	9.433	39.838	29.43	Beta-carotene isomerase D27, chloroplastic OS=Oryza sativa subsp. japonica OX=39947 GN=D27 PE=1 SV=1	2e-07	57	-3	1450	1815	68	183	0.516	0.328
DN38790_c0_g1_i2	6.007	8.345	7.218	14.136	13.697	4.42	1.209	2.73	1.668	17.02	4.132	12.709	Transcription factor bHLH153 OS=Arabidopsis thaliana OX=3702 GN=BHLH153 PE=1 SV=1	1e-20	94	-3	1346	1579	13	90	0.756	0.551
DN35685_c1_g1_i8	53.799	70.06	73.703	36.331	50.55	48.179	36.108	22.481	26.638	42.038	22.928	45.655	Pre-mRNA-processing factor 39 OS=Mus musculus OX=10090 GN=Prpf39 PE=1 SV=3	3e-18	95.1	2	587	907	75	179	0.561	0.402
DN37995_c0_g1_i7	0.455	1.319	0.947	1.001	1.994	1.04	3.68	3.536	3.686	2.952	2.354	2.415	Retrovirus-related Pol polyprotein from transposon 297 OS=Drosophila melanogaster OX=7227 GN=pol PE=4 SV=1	1e-13	80.5	-1	4593	5132	307	493	0.485	0.309
DN40227_c2_g5_i2	0	0	0	0	0	0	2.057	0.929	1.119	0.503	1.172	1.405	Putative uncharacterized protein n=1 Tax=Vitis vinifera RepID=A5AG88_VITVI	4e-15	70.5	1	1384	1710	115	223	0.578	0.376
DN39944_c1_g1_i1	0.089	0.178	0.239	0.231	0.436	0.172	0.997	0.772	0.713	1.143	0.85	0.872	Uncharacterized protein n=1 Tax=Oryza glaberrima RepID=I1QY14_ORYGL	3e-11	44.7	3	4695	4847	9	59	0.667	0.412
DN40112_c5_g1_i3	0	0	0	0	0.125	0.371	1.686	1.242	1.448	2.45	1.885	1.579	--	--	--	--	--	--	--	--	--	--	--	--	--	--	--	--	--	--	--	--	--	--	--	--	--	--	--	--	--	--	--	--	--	--	--	--	--
DN36405_c0_g1_i3	0	0	0	0	0	0	0.583	0.627	0.56	0.941	0.645	0.937	Putative uncharacterized protein n=1 Tax=Vitis vinifera RepID=A5B090_VITVI	1e-06	61.2	-1	2522	2785	543	630	0.659	0.477
DN23234_c0_g1_i1	0	0.827	0	0	0	0	5.313	6.143	6.045	0.174	0.596	0.615	Senescence associated gene 20 OS=Arabidopsis thaliana OX=3702 GN=SAG20 PE=2 SV=1	5e-18	81.6	2	200	523	1	110	0.518	0.409
DN37064_c3_g7_i1	0	0	0.031	0.029	0.089	0.09	1.145	0.526	0.724	1.581	0.909	0.836	Uncharacterized protein (Fragment) n=1 Tax=Capsella rubella RepID=R0HW75_9BRAS	2e-14	84.3	3	2919	3464	76	253	0.505	0.291
DN40464_c2_g3_i2	0	0	0	0	0	0	1.612	2.193	1.185	1.563	1.358	2.635	--	--	--	--	--	--	--	--	--	--	--	--	--	--	--	--	--	--	--	--	--	--	--	--	--	--	--	--	--	--	--	--	--	--	--	--	--
DN34359_c1_g1_i3	4.331	4.429	5.076	4.872	3.889	3.896	0.52	0.895	1.152	2.111	1.69	1.772	Dihydroflavonol 4-reductase OS=Arabidopsis thaliana OX=3702 GN=DFRA PE=1 SV=2	4e-68	227	-3	125	1018	44	325	0.632	0.388
DN36403_c0_g1_i8	0.788	0.576	1.259	3.89	0.748	2.169	29.162	21.608	10.379	0.987	5.549	1.304	Bibenzyl synthase OS=Phalaenopsis sp. OX=36900 GN=BIBSY212 PE=2 SV=1	0	525	3	54	923	1	290	0.928	0.859
DN37552_c2_g3_i2	3.431	3.12	4.202	6.808	3.426	2.847	10.276	12.567	11.147	15.173	10.326	7.732	Constitutive photomorphogenesis protein 10 OS=Arabidopsis thaliana OX=3702 GN=COP10 PE=1 SV=1	4e-19	87.8	-3	767	919	28	78	0.843	0.765
DN31069_c5_g1_i1	0	0	0.083	0.164	0.222	0	1.082	1.488	1.141	1.38	1.993	1.377	Putative ribonuclease H protein At1g65750 OS=Arabidopsis thaliana OX=3702 GN=At1g65750 PE=3 SV=1	2e-17	89.7	3	333	884	6	194	0.492	0.317
DN33090_c0_g1_i8	1.954	3.361	2.694	0.674	2.723	1.582	10.392	9.959	6.747	1.792	2.032	2.323	--	--	--	--	--	--	--	--	--	--	--	--	--	--	--	--	--	--	--	--	--	--	--	--	--	--	--	--	--	--	--	--	--	--	--	--	--
DN33562_c5_g9_i1	8.339	9.277	10.994	12.961	6.435	7.24	21.379	22.627	27.231	10.631	16.773	17.263	Proteasome subunit beta type-5 OS=Spinacia oleracea OX=3562 PE=2 SV=1	1e-27	115	-1	1045	1287	1	81	0.79	0.716
DN28205_c0_g1_i1	2.732	2.471	4.972	2.725	2.029	3.715	0	0	0	0	0	0	Photosystem I reaction center subunit II, chloroplastic OS=Cucumis sativus OX=3659 GN=psaD PE=1 SV=1	5e-96	289	-2	252	716	52	206	0.923	0.877
DN37063_c2_g2_i6	0	0.168	0	0	0	0	3.128	3.144	2.271	0.731	1.162	0.689	--	--	--	--	--	--	--	--	--	--	--	--	--	--	--	--	--	--	--	--	--	--	--	--	--	--	--	--	--	--	--	--	--	--	--	--	--
DN30607_c2_g5_i7	113.216	91.065	98.593	85.43	70.183	88.439	51.781	56.007	45.191	39.679	44.497	51.339	50S ribosomal protein L13 OS=Mycobacteroides abscessus (strain ATCC 19977 / DSM 44196 / CIP 104536 / JCM 13569 / NCTC 13031 / TMC 1543) OX=561007 GN=rplM PE=3 SV=1	2e-26	109	-3	500	862	22	142	0.694	0.455
DN33994_c3_g3_i1	0	0	0	0	0	0	4.136	3.312	2.809	3.062	1.162	1.442	--	--	--	--	--	--	--	--	--	--	--	--	--	--	--	--	--	--	--	--	--	--	--	--	--	--	--	--	--	--	--	--	--	--	--	--	--
DN35440_c6_g1_i2	7.262	5.183	29.935	32.392	28.07	66.845	233.075	88.582	121.221	52.028	156.331	75.186	Uncharacterized protein n=1 Tax=Aegilops tauschii RepID=M8BVN7_AEGTA	1e-15	85.1	3	168	440	17	111	0.656	0.51
DN33655_c2_g3_i5	40.285	28.418	31.651	29.378	19.17	27.624	7.593	12.119	14.065	9.195	6.184	12.8	Putative uncharacterized protein n=1 Tax=Vitis vinifera RepID=A5C3Z1_VITVI	2e-14	87	-1	338	1159	260	477	0.395	0.286
DN36159_c4_g1_i1	1.543	1.529	0.947	1.05	0.837	1.04	18.77	14.973	6.956	4.068	1.67	0.735	Annexin D6 OS=Arabidopsis thaliana OX=3702 GN=ANN6 PE=2 SV=1	5e-24	107	3	1290	1781	148	313	0.618	0.387
DN38524_c2_g1_i21	42.806	49.024	54.066	34.077	37.325	33.129	28.155	17.893	21.822	23.126	17.144	28.337	Splicing factor U2af large subunit B OS=Nicotiana plumbaginifolia OX=4092 GN=U2AF65B PE=2 SV=1	1e-150	478	-1	265	1224	253	572	0.919	0.85
DN9989_c0_g1_i1	0.444	0.199	0	0.539	0.792	1.021	5.567	6.871	3.807	4.762	3.087	8.778	--	--	--	--	--	--	--	--	--	--	--	--	--	--	--	--	--	--	--	--	--	--	--	--	--	--	--	--	--	--	--	--	--	--	--	--	--
DN39732_c0_g3_i1	0.078	0	0.042	0	0	0.027	1.156	0.85	0.724	0.265	0.342	0.34	LINE-1 retrotransposable element ORF2 protein OS=Homo sapiens OX=9606 PE=1 SV=1	2e-07	59.7	-2	2932	3453	509	681	0.503	0.32
DN31338_c2_g2_i1	0	0.597	0	1.204	7.6	4.176	7.54	5.036	7.658	6.654	13.071	15.656	--	--	--	--	--	--	--	--	--	--	--	--	--	--	--	--	--	--	--	--	--	--	--	--	--	--	--	--	--	--	--	--	--	--	--	--	--
DN32959_c1_g7_i4	0.033	0.031	0.156	0.096	0.044	0.262	1.177	1.209	0.944	1.197	0.85	0.68	LINE-1 retrotransposable element ORF2 protein OS=Homo sapiens OX=9606 PE=1 SV=1	2e-37	157	1	343	1707	440	891	0.483	0.258
DN31721_c7_g1_i1	8.195	3.183	2.267	20.722	4.69	10.142	48.749	57.541	31.488	57.851	44.439	45.141	Calcium-binding protein CP1 OS=Arabidopsis thaliana OX=3702 GN=CP1 PE=2 SV=1	9e-12	62	1	1	186	97	158	0.694	0.452
DN33515_c1_g5_i1	0	0.157	0.239	0.443	0.427	0	5.567	4.275	2.863	3.611	3.605	3.903	--	--	--	--	--	--	--	--	--	--	--	--	--	--	--	--	--	--	--	--	--	--	--	--	--	--	--	--	--	--	--	--	--	--	--	--	--
DN32366_c2_g2_i5	26.96	24.962	25.129	51.824	36.685	54.353	12.524	13.384	9.611	12.55	22.273	23.057	UPI0002B48B20 related cluster n=2 Tax=unknown RepID=UPI0002B48B20	4e-18	89.7	-2	794	1186	9	110	0.542	0.374
DN34458_c5_g4_i1	0.278	0.513	0.229	0.424	0.605	0.461	2.11	2.193	2.523	0.74	1.68	0.643	--	--	--	--	--	--	--	--	--	--	--	--	--	--	--	--	--	--	--	--	--	--	--	--	--	--	--	--	--	--	--	--	--	--	--	--	--
DN30930_c0_g3_i1	0.233	0.429	0.208	0.096	0.187	0.452	3.924	3.279	2.172	2.285	2.11	1.405	RNA-directed DNA polymerase ; HMG-I and HMG-Y, DNA-binding, putative n=1 Tax=Medicago truncatula RepID=A2Q3E4_MEDTR	6e-11	69.7	-1	4	186	61	121	0.689	0.492
DN35328_c2_g5_i3	14.99	22.313	18.701	31.612	40.574	36.392	53.171	37.342	44.73	85.94	42.377	43.093	Probable cellulose synthase A catalytic subunit 5 [UDP-forming] OS=Oryza sativa subsp. japonica OX=39947 GN=CESA5 PE=2 SV=1	0	1566	1	277	3129	1	953	0.915	0.848
DN28991_c0_g2_i4	6.529	5.455	7.811	9.417	11.08	39.411	30.201	26.667	16.424	15.694	14.507	9.485	Two-component response regulator ARR17 OS=Arabidopsis thaliana OX=3702 GN=ARR17 PE=2 SV=1	1e-53	181	3	276	668	19	148	0.824	0.672
DN36937_c3_g2_i1	0	0.073	0.042	0.067	0.098	0	1.103	0.694	0.746	0.786	0.635	0.67	--	--	--	--	--	--	--	--	--	--	--	--	--	--	--	--	--	--	--	--	--	--	--	--	--	--	--	--	--	--	--	--	--	--	--	--	--
DN34166_c2_g1_i1	0	0.105	0	0.424	0.133	0	2.036	1.455	1.865	1.453	2.843	2.13	--	--	--	--	--	--	--	--	--	--	--	--	--	--	--	--	--	--	--	--	--	--	--	--	--	--	--	--	--	--	--	--	--	--	--	--	--
DN33644_c2_g3_i1	0.844	1.874	1.123	0.587	0.329	0.542	8.187	19.102	14.877	8.172	11.596	10.505	Ribosomal protein S1, mitochondrial OS=Marchantia polymorpha OX=3197 GN=RPS1 PE=3 SV=2	1e-23	104	3	825	1418	3	162	0.517	0.367
DN35916_c2_g1_i1	30.891	29.81	39.816	82.628	87.137	39.366	17.964	16.136	17.664	45.502	39.085	80.53	Amino acid permease 2 OS=Arabidopsis thaliana OX=3702 GN=AAP2 PE=1 SV=1	0	406	3	738	1469	32	275	0.889	0.775
DN32602_c1_g1_i1	1.532	1.068	1.207	2.581	2.038	1.04	5.673	10.094	10.916	19.725	6.535	17.015	Probable calcium-binding protein CML27 OS=Oryza sativa subsp. japonica OX=39947 GN=CML27 PE=2 SV=1	1e-49	174	1	85	552	30	190	0.739	0.627
DN35321_c8_g5_i1	1.388	1.811	2.559	1.387	0	2.124	0.074	0.078	0.099	0.055	0.723	0.487	Glutathione S-transferase F10 OS=Arabidopsis thaliana OX=3702 GN=GSTF10 PE=1 SV=3	2e-28	117	-1	1163	1591	66	211	0.619	0.435
DN32733_c0_g4_i12	6.374	9.246	8.695	4.169	4.655	4.592	3.881	3.066	3.631	5.11	2.589	4.518	--	--	--	--	--	--	--	--	--	--	--	--	--	--	--	--	--	--	--	--	--	--	--	--	--	--	--	--	--	--	--	--	--	--	--	--	--
DN40019_c1_g4_i2	12.67	14.167	13.875	7.588	9.291	8.759	7.137	3.279	3.851	6.024	3.898	8.87	--	--	--	--	--	--	--	--	--	--	--	--	--	--	--	--	--	--	--	--	--	--	--	--	--	--	--	--	--	--	--	--	--	--	--	--	--
DN20304_c0_g1_i1	0	0	0	0.327	0.418	0.199	1.485	1.779	0.845	0.356	0.313	0.826	--	--	--	--	--	--	--	--	--	--	--	--	--	--	--	--	--	--	--	--	--	--	--	--	--	--	--	--	--	--	--	--	--	--	--	--	--
DN39526_c0_g1_i1	1.91	3.476	4.265	3.303	5.242	3.833	9.745	10.317	8.722	19.981	10.326	11.845	High affinity sulfate transporter 2 OS=Stylosanthes hamata OX=37660 GN=ST2 PE=2 SV=1	0	686	2	368	1957	2	503	0.751	0.647
DN40683_c1_g1_i2	1.61	1.623	1.664	0.876	1.913	1.229	7.497	12.108	7.877	10.429	12.387	8.788	--	--	--	--	--	--	--	--	--	--	--	--	--	--	--	--	--	--	--	--	--	--	--	--	--	--	--	--	--	--	--	--	--	--	--	--	--
DN37893_c1_g1_i3	0	0.147	0	0	0.187	0.118	1.103	1.298	0.944	1.325	0.703	0.799	--	--	--	--	--	--	--	--	--	--	--	--	--	--	--	--	--	--	--	--	--	--	--	--	--	--	--	--	--	--	--	--	--	--	--	--	--
DN35446_c3_g1_i5	17.922	24.596	17.349	34.559	31.416	29.658	41.697	42.299	42.865	17.742	36.33	22.084	Metal tolerance protein 5 OS=Oryza sativa subsp. japonica OX=39947 GN=MTP5 PE=2 SV=1	7e-105	349	2	5183	5752	225	414	0.947	0.847
DN40552_c6_g1_i1	204.024	155.429	153.658	117.302	43.413	62.09	86.553	55.974	71.818	54.679	58.096	105.231	ATP-sulfurylase 3, chloroplastic OS=Arabidopsis thaliana OX=3702 GN=APS3 PE=1 SV=1	0	675	3	237	1502	48	465	0.872	0.77
DN40346_c4_g1_i1	0	0	0	0	0	0	2.068	1.265	1.086	1.581	1.055	0.744	--	--	--	--	--	--	--	--	--	--	--	--	--	--	--	--	--	--	--	--	--	--	--	--	--	--	--	--	--	--	--	--	--	--	--	--	--
DN38522_c0_g4_i1	7.717	5.309	4.129	2.369	3.106	2.902	0.233	1.164	0.395	1.015	1.123	1.084	--	--	--	--	--	--	--	--	--	--	--	--	--	--	--	--	--	--	--	--	--	--	--	--	--	--	--	--	--	--	--	--	--	--	--	--	--
DN36871_c1_g2_i3	8.472	9.79	6.584	4.169	6.328	7.448	33.362	41.717	58.422	8.748	30	46.702	--	--	--	--	--	--	--	--	--	--	--	--	--	--	--	--	--	--	--	--	--	--	--	--	--	--	--	--	--	--	--	--	--	--	--	--	--
DN30399_c8_g4_i2	0.611	0.555	0.614	0.385	0.997	0.795	2.969	2.854	2.633	4.607	3.546	3.875	--	--	--	--	--	--	--	--	--	--	--	--	--	--	--	--	--	--	--	--	--	--	--	--	--	--	--	--	--	--	--	--	--	--	--	--	--
DN39835_c4_g3_i1	0.289	1.309	0	0.347	1.388	1.663	12.99	8.258	7.779	12.194	26.864	33.644	--	--	--	--	--	--	--	--	--	--	--	--	--	--	--	--	--	--	--	--	--	--	--	--	--	--	--	--	--	--	--	--	--	--	--	--	--
DN35504_c4_g1_i1	16.956	24.46	20.605	16.475	7.227	10.485	46.511	50.782	40.824	30.42	29.014	35.453	--	--	--	--	--	--	--	--	--	--	--	--	--	--	--	--	--	--	--	--	--	--	--	--	--	--	--	--	--	--	--	--	--	--	--	--	--
DN31757_c9_g3_i2	12.592	14.544	16.611	24.564	20.131	23.005	29.809	33.258	28.13	41.27	37.161	31.009	DnaJ homolog subfamily B member 13 OS=Mus musculus OX=10090 GN=Dnajb13 PE=1 SV=1	1e-64	218	-1	257	1252	3	314	0.568	0.401
DN36121_c2_g1_i1	4.219	4.146	4.545	5.672	7.778	10.874	26.681	11.616	19.046	6.197	12.299	6.373	Receptor protein kinase TMK1 OS=Arabidopsis thaliana OX=3702 GN=TMK1 PE=1 SV=1	0	1107	2	284	2986	47	942	0.773	0.64
DN33794_c5_g1_i2	39.486	18.397	49.978	18.632	32.991	21.965	7.646	3.536	2.172	1.792	6.916	6.327	LINE-1 retrotransposable element ORF2 protein OS=Homo sapiens OX=9606 PE=1 SV=1	9e-48	192	-1	1181	3466	114	884	0.442	0.263
DN35188_c3_g1_i12	6.085	4.733	10.817	3.515	5.082	6.092	1.156	1.287	0.614	1.261	1.553	2.02	Tetraketide alpha-pyrone reductase 1 OS=Arabidopsis thaliana OX=3702 GN=TKPR1 PE=1 SV=1	4e-77	260	1	1888	2568	96	319	0.784	0.599
DN39834_c0_g2_i11	47.591	51.003	55.667	39.142	41.072	46.769	30.848	20.042	25.212	15.63	28.642	31.891	Mannosylglycoprotein endo-beta-mannosidase OS=Lilium longiflorum OX=4690 GN=EBM PE=1 SV=4	0	1176	-1	384	2663	188	952	0.841	0.731
DN40561_c3_g5_i1	3507.78	2427.28	2824.5	3991.65	1778.7	3561.01	5345.01	6036.4	6455.55	3421.35	3495.84	3605.29	Plastocyanin OS=Lactuca sativa OX=4236 GN=PETE PE=1 SV=1	6e-45	149	3	3	233	22	98	0.974	0.896
DN40701_c4_g1_i2	0	0	0	0.376	0	0	5.027	6.625	2.809	6.508	3.741	6.281	--	--	--	--	--	--	--	--	--	--	--	--	--	--	--	--	--	--	--	--	--	--	--	--	--	--	--	--	--	--	--	--	--	--	--	--	--
DN37361_c2_g2_i2	72.364	64.72	49.905	67.192	40.779	19.262	128.939	174.669	181.783	17.495	48.551	23.268	Ferredoxin OS=Hordeum vulgare OX=4513 PE=1 SV=1	1e-20	91.7	-1	1363	1521	44	96	0.868	0.792
DN39063_c6_g2_i8	0	0	0.094	0.173	0	0.081	1.835	1.085	1.13	0.877	0.85	1.093	--	--	--	--	--	--	--	--	--	--	--	--	--	--	--	--	--	--	--	--	--	--	--	--	--	--	--	--	--	--	--	--	--	--	--	--	--
DN39082_c8_g1_i2	2.332	2.44	2.694	2.417	4.646	1.835	0.848	0.705	0.779	3.272	1.182	5.555	--	--	--	--	--	--	--	--	--	--	--	--	--	--	--	--	--	--	--	--	--	--	--	--	--	--	--	--	--	--	--	--	--	--	--	--	--
DN34894_c4_g3_i2	3.953	4.335	3.786	5.44	3.008	3.39	10.965	11.403	9.293	7.45	10.472	7.475	Uncharacterized protein At4g33100 OS=Arabidopsis thaliana OX=3702 GN=At4g33100 PE=3 SV=1	6e-11	59.7	-3	1004	1177	32	88	0.672	0.534
DN35668_c0_g9_i1	3.909	6.796	2.278	7.126	6.123	7.349	16.511	25.156	24.334	104.788	64.445	57.813	Short-chain dehydrogenase reductase 3b OS=Arabidopsis thaliana OX=3702 GN=SDR3b PE=2 SV=1	3e-71	228	-3	255	980	16	256	0.682	0.537
DN38953_c3_g1_i1	11.481	11.329	12.201	4.757	6.301	8.741	5.567	3.805	2.293	4.223	2.55	6.152	RING-H2 finger protein ATL40 OS=Arabidopsis thaliana OX=3702 GN=ATL40 PE=2 SV=1	3e-06	52.8	2	1898	2017	102	141	0.7	0.5
DN31077_c3_g1_i2	1.566	1.581	1.612	0.857	1.032	1.003	8.155	7.8	13.264	1.627	1.983	1.267	Uncharacterized protein n=1 Tax=Solanum lycopersicum RepID=K4CWD2_SOLLC	3e-15	80.9	-1	74	463	97	224	0.679	0.466
DN34197_c1_g2_i5	0.644	1.047	0.77	1.252	3.471	0.416	6.002	13.294	14.811	15.183	4.035	8.622	Heparanase-like protein 2 OS=Arabidopsis thaliana OX=3702 GN=At5g61250 PE=2 SV=1	0	619	-2	3	1595	17	509	0.701	0.557
DN36411_c4_g3_i3	0.577	0.785	0.77	0.27	0.089	0.75	3.16	2.921	2.874	1.563	0.772	0.817	Tryptophan synthase alpha chain OS=Arabidopsis thaliana OX=3702 GN=TRPA1 PE=1 SV=2	2e-40	121	1	940	1206	185	273	0.876	0.663
DN32020_c0_g3_i1	0.144	0.262	0.322	0.299	0.623	0.56	1.697	2.686	1.679	0.859	1.172	1.506	--	--	--	--	--	--	--	--	--	--	--	--	--	--	--	--	--	--	--	--	--	--	--	--	--	--	--	--	--	--	--	--	--	--	--	--	--
DN33658_c0_g1_i13	0	0	0	0	0.107	0	2.598	1.287	1.152	1.499	1.25	0.872	--	--	--	--	--	--	--	--	--	--	--	--	--	--	--	--	--	--	--	--	--	--	--	--	--	--	--	--	--	--	--	--	--	--	--	--	--
DN31561_c4_g3_i1	2.521	1.686	2.392	2.898	2.314	2.73	5.949	6.725	6.945	11.819	7.034	10.844	ATP-dependent 6-phosphofructokinase 3 OS=Arabidopsis thaliana OX=3702 GN=PFK3 PE=1 SV=1	0	798	-2	312	1757	1	476	0.882	0.795
DN33170_c5_g1_i1	7.473	6.534	6.74	4.94	7.85	4.628	18.696	18.218	17.126	27.934	10.179	3.251	--	--	--	--	--	--	--	--	--	--	--	--	--	--	--	--	--	--	--	--	--	--	--	--	--	--	--	--	--	--	--	--	--	--	--	--	--
DN32331_c3_g1_i3	0.056	0.052	0.146	0	0.125	0.09	1.018	0.806	0.669	0.457	0.508	0.863	--	--	--	--	--	--	--	--	--	--	--	--	--	--	--	--	--	--	--	--	--	--	--	--	--	--	--	--	--	--	--	--	--	--	--	--	--
DN37047_c1_g5_i1	0.078	0	0	0	0	0.09	1.188	1.097	1.086	0.448	0.283	0.744	--	--	--	--	--	--	--	--	--	--	--	--	--	--	--	--	--	--	--	--	--	--	--	--	--	--	--	--	--	--	--	--	--	--	--	--	--
DN39507_c2_g1_i1	1.033	0.45	2.6	2.34	3.64	1.699	15.97	32.127	23.215	28.199	32.384	19.145	--	--	--	--	--	--	--	--	--	--	--	--	--	--	--	--	--	--	--	--	--	--	--	--	--	--	--	--	--	--	--	--	--	--	--	--	--
DN34453_c3_g9_i1	40.685	28.177	40.835	19.836	21.377	25.102	13.733	15.778	10.467	18.702	18.131	20.468	Probable E3 ubiquitin-protein ligase HIP1 OS=Oryza sativa subsp. japonica OX=39947 GN=HIP1 PE=1 SV=2	8e-30	125	-1	298	639	553	666	0.667	0.5
DN40727_c8_g2_i2	0	0.565	0	0	0	0	4.475	7.016	7.285	17.139	10.257	8.558	Putative uncharacterized protein HY1 n=1 Tax=Oncidium hybrid cultivar RepID=F5BCP6_ONCHC	1e-18	89.4	3	141	545	74	201	0.603	0.456
DN38416_c1_g1_i1	0	0	0.281	0.135	0.507	0.244	2.439	2.26	1.898	1.874	2.188	1.69	--	--	--	--	--	--	--	--	--	--	--	--	--	--	--	--	--	--	--	--	--	--	--	--	--	--	--	--	--	--	--	--	--	--	--	--	--
DN37923_c0_g1_i14	46.581	56.909	54.034	42.349	50.506	53.458	33.319	23.253	23.753	48.802	26.532	33.929	Polyamine oxidase 3 OS=Oryza sativa subsp. japonica OX=39947 GN=PAO3 PE=1 SV=2	2e-161	500	3	2805	3752	167	484	0.871	0.746
DN36088_c2_g2_i3	0.422	0.722	0.645	0.481	0.899	0.832	1.707	1.611	1.733	1.609	2.061	1.561	Serine/threonine-protein kinase AGC1-7 OS=Arabidopsis thaliana OX=3702 GN=AGC1-7 PE=1 SV=1	4e-112	376	3	7176	8006	249	555	0.759	0.661
DN39558_c0_g3_i7	14.324	13.664	13.938	6.365	9.238	11.651	5.398	6.479	6.517	12.925	7.708	13.865	--	--	--	--	--	--	--	--	--	--	--	--	--	--	--	--	--	--	--	--	--	--	--	--	--	--	--	--	--	--	--	--	--	--	--	--	--
DN37505_c2_g1_i2	22.585	26.795	30.008	17.477	18.503	19.272	15.917	12.656	11.048	17.651	8.186	17.098	Splicing factor U2af large subunit B OS=Nicotiana plumbaginifolia OX=4092 GN=U2AF65B PE=2 SV=1	4e-153	476	-1	510	1322	195	463	0.915	0.852
[truncated: 3,661 more rows]
[truncated: 206 more columns]
